# Supplementary material for: Stony coral tissue loss disease decimated Caribbean coral populations and reshaped reef functionality
Source: Commun Biol. 2022 Jun 9;5:440. doi: 10.1038/s42003-022-03398-6 (PMC9184636; doi:10.1038/s42003-022-03398-6)
Supplement: Supplementary file 4 — Supplementary Data 1 [file 42003_2022_3398_MOESM4_ESM.xlsx]

## Sheet: Hoja1
Supplementary Data 1
Density (ind.m2) of healthy, diseased, and dead colonies by coral species, site and survey period (i.e. pre-outbreak and post-outbreak).
The period correponds to the pre and post-oubreak temporality. The temporal replication corresponds whether the site was monitored pre and post-SCTLD outbreak. Susceptible species are those that presented more than 10% of SCTLD (Fig. 1) and death colonies are only those for which death. could be attributable to the SCTLD. The number of transects and the total area is per site.
The Agaricia encrusting groups five species: A. agaricites, A. fragilis, A. grahamae, A. humilis and A. lamarcki. The branching Porites correspond to those species with digitate form: P. porites, P. divaricata and P. furcata. Madracis spp., groups M. decactis and M. aurentenra. Mycetophyllia sp. correspond to four species: M. aliciae, M. danaana, M. ferox and M. lamarckiana. Isophyllia spp. group…
Área de Protección Flora y Fauna Isla Cozumel = APFFIC; Parque Nacional Arrecifes de Cozumel = PNAC; Parque Nacional Arrecife de Puerto Morelos = PNAPM; Parque Nacional Arrecifes Xcalak; Parque Nacional Costa Occidental Isla Mujeres, Punta Cancun Punta Nizuc = PNCOIMPCPN; Parque Nacional Isla Contoy = PNIC; Reserva de la Biósfera Banco Chinchorro = RBBC; Reserva de la Biósfera Caribe Mexicano = R…
Period	Temporal replication	MPA	MPA Year	Site	Latitude	Longitude	Year	No. Transects	Area (m2)	Susceptible species	Family/Subfamily	Group Species	Healthy	SCTLD	Dead
Pre	Yes	RBCM	2016	Akumal Langosta	20.385	-87.3134	2016	2	20	No	Acroporidae	Acropora cervicornis	0	0	0
Pre	Yes	RBCM	2016	Akumal Langosta	20.385	-87.3134	2016	2	20	No	Acroporidae	Acropora palmata	0	0	0
Pre	Yes	RBCM	2016	Akumal Langosta	20.385	-87.3134	2016	2	20	No	Acroporidae	Acropora cervicornis	0	0	0
Pre	Yes	RBCM	2016	Akumal Langosta	20.385	-87.3134	2016	2	20	No	Agariciidae	Agaricia (encrusting)	11	0	0
Pre	Yes	RBCM	2016	Akumal Langosta	20.385	-87.3134	2016	2	20	No	Agariciidae	Agaricia (encrusting)	0	0	0
Pre	Yes	RBCM	2016	Akumal Langosta	20.385	-87.3134	2016	2	20	No	Agariciidae	Agaricia (encrusting)	0	0	0
Pre	Yes	RBCM	2016	Akumal Langosta	20.385	-87.3134	2016	2	20	No	Agariciidae	Agaricia (encrusting)	0	0	0
Pre	Yes	RBCM	2016	Akumal Langosta	20.385	-87.3134	2016	2	20	No	Agariciidae	Agaricia (encrusting)	0	0	0
Pre	Yes	RBCM	2016	Akumal Langosta	20.385	-87.3134	2016	2	20	No	Agariciidae	Agaricia (encrusting)	0	0	0
Pre	Yes	RBCM	2016	Akumal Langosta	20.385	-87.3134	2016	2	20	No	Agariciidae	Agaricia tenuifolia	4	0	0
Pre	Yes	RBCM	2016	Akumal Langosta	20.385	-87.3134	2016	2	20	Yes	Faviinae	Colpophyllia natans	0	0	0
Pre	Yes	RBCM	2016	Akumal Langosta	20.385	-87.3134	2016	2	20	Yes	Meandrinidae	Dendrogyra cylindrus	0	0	0
Pre	Yes	RBCM	2016	Akumal Langosta	20.385	-87.3134	2016	2	20	Yes	Meandrinidae	Dichocoenia stokesi	1.5	0	0
Pre	Yes	RBCM	2016	Akumal Langosta	20.385	-87.3134	2016	2	20	Yes	Faviinae	Diploria labyrinthiformis	0.5	0	0
Pre	Yes	RBCM	2016	Akumal Langosta	20.385	-87.3134	2016	2	20	Yes	Meandrinidae	Eusmilia fastigiata	0	0	0
Pre	Yes	RBCM	2016	Akumal Langosta	20.385	-87.3134	2016	2	20	No	Faviinae	Favia fragum	0	0	0
Pre	Yes	RBCM	2016	Akumal Langosta	20.385	-87.3134	2016	2	20	No	Agariciidae	Helioseris cucullata	0	0	0
Pre	Yes	RBCM	2016	Akumal Langosta	20.385	-87.3134	2016	2	20	Yes	Mussinae	Isophyllia spp.	0	0	0
Pre	Yes	RBCM	2016	Akumal Langosta	20.385	-87.3134	2016	2	20	Yes	Mussinae	Isophyllia spp.	0	0	0
Pre	Yes	RBCM	2016	Akumal Langosta	20.385	-87.3134	2016	2	20	Yes	Mussinae	Isophyllia spp.	0	0	0
Pre	Yes	RBCM	2016	Akumal Langosta	20.385	-87.3134	2016	2	20	No	Pocilloporidae	Madracis spp.	0	0	0
Pre	Yes	RBCM	2016	Akumal Langosta	20.385	-87.3134	2016	2	20	No	Pocilloporidae	Madracis spp.	0.5	0	0
Pre	Yes	RBCM	2016	Akumal Langosta	20.385	-87.3134	2016	2	20	Yes	Meandrinidae	Meandrina spp.	0	0	0
Pre	Yes	RBCM	2016	Akumal Langosta	20.385	-87.3134	2016	2	20	Yes	Meandrinidae	Meandrina spp.	0.5	0	0
Pre	Yes	RBCM	2016	Akumal Langosta	20.385	-87.3134	2016	2	20	Yes	Meandrinidae	Meandrina spp.	0	0	0
Pre	Yes	RBCM	2016	Akumal Langosta	20.385	-87.3134	2016	2	20	Yes	Montastraeidae	Montastraea cavernosa	1.5	0	0
Pre	Yes	RBCM	2016	Akumal Langosta	20.385	-87.3134	2016	2	20	No	Mussinae	Mussa angulosa	0	0	0
Pre	Yes	RBCM	2016	Akumal Langosta	20.385	-87.3134	2016	2	20	Yes	Mussinae	Mycetophyllia spp.	0	0	0
Pre	Yes	RBCM	2016	Akumal Langosta	20.385	-87.3134	2016	2	20	Yes	Mussinae	Mycetophyllia spp.	0	0	0
Pre	Yes	RBCM	2016	Akumal Langosta	20.385	-87.3134	2016	2	20	Yes	Mussinae	Mycetophyllia spp.	0	0	0
Pre	Yes	RBCM	2016	Akumal Langosta	20.385	-87.3134	2016	2	20	Yes	Mussinae	Mycetophyllia spp.	0	0	0
Pre	Yes	RBCM	2016	Akumal Langosta	20.385	-87.3134	2016	2	20	Yes	Mussinae	Mycetophyllia spp.	0.5	0	0
Pre	Yes	RBCM	2016	Akumal Langosta	20.385	-87.3134	2016	2	20	Yes	Merulinidae	Orbicella annularis	0	0	0
Pre	Yes	RBCM	2016	Akumal Langosta	20.385	-87.3134	2016	2	20	Yes	Merulinidae	Orbicella faveolata	3	0.5	0
Pre	Yes	RBCM	2016	Akumal Langosta	20.385	-87.3134	2016	2	20	Yes	Merulinidae	Orbicella franksi	0	0	0
Pre	Yes	RBCM	2016	Akumal Langosta	20.385	-87.3134	2016	2	20	No	Poritidae	Porites astreoides	10.5	0	0
Pre	Yes	RBCM	2016	Akumal Langosta	20.385	-87.3134	2016	2	20	No	Poritidae	Branching Porites	0	0	0
Pre	Yes	RBCM	2016	Akumal Langosta	20.385	-87.3134	2016	2	20	No	Poritidae	Branching Porites	0	0	0
Pre	Yes	RBCM	2016	Akumal Langosta	20.385	-87.3134	2016	2	20	No	Poritidae	Branching Porites	2.5	0	0
Pre	Yes	RBCM	2016	Akumal Langosta	20.385	-87.3134	2016	2	20	No	Poritidae	Branching Porites	0	0	0
Pre	Yes	RBCM	2016	Akumal Langosta	20.385	-87.3134	2016	2	20	Yes	Faviinae	Pseudodiploria clivosa	0	0	0
Pre	Yes	RBCM	2016	Akumal Langosta	20.385	-87.3134	2016	2	20	Yes	Faviinae	Pseudodiploria strigosa	1	0	0
Pre	Yes	RBCM	2016	Akumal Langosta	20.385	-87.3134	2016	2	20	No	Mussinae	Scolymia spp.	0	0	0
Pre	Yes	RBCM	2016	Akumal Langosta	20.385	-87.3134	2016	2	20	No	Mussinae	Scolymia spp.	0	0	0
Pre	Yes	RBCM	2016	Akumal Langosta	20.385	-87.3134	2016	2	20	No	Siderastreidae	Siderastrea radians	2	0	0
Pre	Yes	RBCM	2016	Akumal Langosta	20.385	-87.3134	2016	2	20	Yes	Siderastreidae	Siderastrea siderea	8.5	0	0
Pre	Yes	RBCM	2016	Akumal Langosta	20.385	-87.3134	2016	2	20	No	Scleractinia incertae sedis	Solenastrea bournoni	0	0	0
Pre	Yes	RBCM	2016	Akumal Langosta	20.385	-87.3134	2016	2	20	No	Astrocoeniidae	Stephanocoenia intersepta	1.5	0	0
Pre	Yes	PNAX	2000	Bacalar Chico	18.1967	-87.8284	2016	2	28	No	Acroporidae	Acropora cervicornis	0	0	0
Pre	Yes	PNAX	2000	Bacalar Chico	18.1967	-87.8284	2016	2	28	No	Acroporidae	Acropora palmata	0	0	0
Pre	Yes	PNAX	2000	Bacalar Chico	18.1967	-87.8284	2016	2	28	No	Acroporidae	Acropora cervicornis	0	0	0
Pre	Yes	PNAX	2000	Bacalar Chico	18.1967	-87.8284	2016	2	28	No	Agariciidae	Agaricia (encrusting)	16.4286	0	0
Pre	Yes	PNAX	2000	Bacalar Chico	18.1967	-87.8284	2016	2	28	No	Agariciidae	Agaricia (encrusting)	0	0	0
Pre	Yes	PNAX	2000	Bacalar Chico	18.1967	-87.8284	2016	2	28	No	Agariciidae	Agaricia (encrusting)	0	0	0
Pre	Yes	PNAX	2000	Bacalar Chico	18.1967	-87.8284	2016	2	28	No	Agariciidae	Agaricia (encrusting)	0	0	0
Pre	Yes	PNAX	2000	Bacalar Chico	18.1967	-87.8284	2016	2	28	No	Agariciidae	Agaricia (encrusting)	0	0	0
Pre	Yes	PNAX	2000	Bacalar Chico	18.1967	-87.8284	2016	2	28	No	Agariciidae	Agaricia (encrusting)	0	0	0
Pre	Yes	PNAX	2000	Bacalar Chico	18.1967	-87.8284	2016	2	28	No	Agariciidae	Agaricia tenuifolia	0.714286	0	0
Pre	Yes	PNAX	2000	Bacalar Chico	18.1967	-87.8284	2016	2	28	Yes	Faviinae	Colpophyllia natans	0	0	0
Pre	Yes	PNAX	2000	Bacalar Chico	18.1967	-87.8284	2016	2	28	Yes	Meandrinidae	Dendrogyra cylindrus	0	0	0
Pre	Yes	PNAX	2000	Bacalar Chico	18.1967	-87.8284	2016	2	28	Yes	Meandrinidae	Dichocoenia stokesi	2.14286	0	0
Pre	Yes	PNAX	2000	Bacalar Chico	18.1967	-87.8284	2016	2	28	Yes	Faviinae	Diploria labyrinthiformis	0.357143	0	0
Pre	Yes	PNAX	2000	Bacalar Chico	18.1967	-87.8284	2016	2	28	Yes	Meandrinidae	Eusmilia fastigiata	0	0	0
Pre	Yes	PNAX	2000	Bacalar Chico	18.1967	-87.8284	2016	2	28	No	Faviinae	Favia fragum	0	0	0
Pre	Yes	PNAX	2000	Bacalar Chico	18.1967	-87.8284	2016	2	28	No	Agariciidae	Helioseris cucullata	0.357143	0	0
Pre	Yes	PNAX	2000	Bacalar Chico	18.1967	-87.8284	2016	2	28	Yes	Mussinae	Isophyllia spp.	0	0	0
Pre	Yes	PNAX	2000	Bacalar Chico	18.1967	-87.8284	2016	2	28	Yes	Mussinae	Isophyllia spp.	0	0	0
Pre	Yes	PNAX	2000	Bacalar Chico	18.1967	-87.8284	2016	2	28	Yes	Mussinae	Isophyllia spp.	0	0	0
Pre	Yes	PNAX	2000	Bacalar Chico	18.1967	-87.8284	2016	2	28	No	Pocilloporidae	Madracis spp.	0	0	0
Pre	Yes	PNAX	2000	Bacalar Chico	18.1967	-87.8284	2016	2	28	No	Pocilloporidae	Madracis spp.	0	0	0
Pre	Yes	PNAX	2000	Bacalar Chico	18.1967	-87.8284	2016	2	28	Yes	Meandrinidae	Meandrina spp.	0	0	0
Pre	Yes	PNAX	2000	Bacalar Chico	18.1967	-87.8284	2016	2	28	Yes	Meandrinidae	Meandrina spp.	0.714286	0	0
Pre	Yes	PNAX	2000	Bacalar Chico	18.1967	-87.8284	2016	2	28	Yes	Meandrinidae	Meandrina spp.	0	0	0
Pre	Yes	PNAX	2000	Bacalar Chico	18.1967	-87.8284	2016	2	28	Yes	Montastraeidae	Montastraea cavernosa	3.57143	0	0
Pre	Yes	PNAX	2000	Bacalar Chico	18.1967	-87.8284	2016	2	28	No	Mussinae	Mussa angulosa	0	0	0
Pre	Yes	PNAX	2000	Bacalar Chico	18.1967	-87.8284	2016	2	28	Yes	Mussinae	Mycetophyllia spp.	0	0	0
Pre	Yes	PNAX	2000	Bacalar Chico	18.1967	-87.8284	2016	2	28	Yes	Mussinae	Mycetophyllia spp.	0	0	0
Pre	Yes	PNAX	2000	Bacalar Chico	18.1967	-87.8284	2016	2	28	Yes	Mussinae	Mycetophyllia spp.	0	0	0
Pre	Yes	PNAX	2000	Bacalar Chico	18.1967	-87.8284	2016	2	28	Yes	Mussinae	Mycetophyllia spp.	0	0	0
Pre	Yes	PNAX	2000	Bacalar Chico	18.1967	-87.8284	2016	2	28	Yes	Mussinae	Mycetophyllia spp.	0	0	0
Pre	Yes	PNAX	2000	Bacalar Chico	18.1967	-87.8284	2016	2	28	Yes	Merulinidae	Orbicella annularis	0	0	0
Pre	Yes	PNAX	2000	Bacalar Chico	18.1967	-87.8284	2016	2	28	Yes	Merulinidae	Orbicella faveolata	2.5	0	0
Pre	Yes	PNAX	2000	Bacalar Chico	18.1967	-87.8284	2016	2	28	Yes	Merulinidae	Orbicella franksi	0	0	0
Pre	Yes	PNAX	2000	Bacalar Chico	18.1967	-87.8284	2016	2	28	No	Poritidae	Porites astreoides	5	0	0
Pre	Yes	PNAX	2000	Bacalar Chico	18.1967	-87.8284	2016	2	28	No	Poritidae	Branching Porites	0	0	0
Pre	Yes	PNAX	2000	Bacalar Chico	18.1967	-87.8284	2016	2	28	No	Poritidae	Branching Porites	0	0	0
Pre	Yes	PNAX	2000	Bacalar Chico	18.1967	-87.8284	2016	2	28	No	Poritidae	Branching Porites	0	0	0
Pre	Yes	PNAX	2000	Bacalar Chico	18.1967	-87.8284	2016	2	28	No	Poritidae	Branching Porites	0	0	0
Pre	Yes	PNAX	2000	Bacalar Chico	18.1967	-87.8284	2016	2	28	Yes	Faviinae	Pseudodiploria clivosa	0	0	0
Pre	Yes	PNAX	2000	Bacalar Chico	18.1967	-87.8284	2016	2	28	Yes	Faviinae	Pseudodiploria strigosa	1.07143	0	0
Pre	Yes	PNAX	2000	Bacalar Chico	18.1967	-87.8284	2016	2	28	No	Mussinae	Scolymia spp.	0	0	0
Pre	Yes	PNAX	2000	Bacalar Chico	18.1967	-87.8284	2016	2	28	No	Mussinae	Scolymia spp.	0	0	0
Pre	Yes	PNAX	2000	Bacalar Chico	18.1967	-87.8284	2016	2	28	No	Siderastreidae	Siderastrea radians	0.357143	0	0
Pre	Yes	PNAX	2000	Bacalar Chico	18.1967	-87.8284	2016	2	28	Yes	Siderastreidae	Siderastrea siderea	7.14286	0	0
Pre	Yes	PNAX	2000	Bacalar Chico	18.1967	-87.8284	2016	2	28	No	Scleractinia incertae sedis	Solenastrea bournoni	0	0	0
Pre	Yes	PNAX	2000	Bacalar Chico	18.1967	-87.8284	2016	2	28	No	Astrocoeniidae	Stephanocoenia intersepta	0.714286	0	0
Pre	Yes	PNAPM	1998	Bonanza Profundo	20.9575	-86.8085	2016	2	30	No	Acroporidae	Acropora cervicornis	0.333333	0	0
Pre	Yes	PNAPM	1998	Bonanza Profundo	20.9575	-86.8085	2016	2	30	No	Acroporidae	Acropora palmata	0	0	0
Pre	Yes	PNAPM	1998	Bonanza Profundo	20.9575	-86.8085	2016	2	30	No	Acroporidae	Acropora cervicornis	0	0	0
Pre	Yes	PNAPM	1998	Bonanza Profundo	20.9575	-86.8085	2016	2	30	No	Agariciidae	Agaricia (encrusting)	14.6667	0	0
Pre	Yes	PNAPM	1998	Bonanza Profundo	20.9575	-86.8085	2016	2	30	No	Agariciidae	Agaricia (encrusting)	0	0	0
Pre	Yes	PNAPM	1998	Bonanza Profundo	20.9575	-86.8085	2016	2	30	No	Agariciidae	Agaricia (encrusting)	0	0	0
Pre	Yes	PNAPM	1998	Bonanza Profundo	20.9575	-86.8085	2016	2	30	No	Agariciidae	Agaricia (encrusting)	0	0	0
Pre	Yes	PNAPM	1998	Bonanza Profundo	20.9575	-86.8085	2016	2	30	No	Agariciidae	Agaricia (encrusting)	0.333333	0	0
Pre	Yes	PNAPM	1998	Bonanza Profundo	20.9575	-86.8085	2016	2	30	No	Agariciidae	Agaricia (encrusting)	0.333333	0	0
Pre	Yes	PNAPM	1998	Bonanza Profundo	20.9575	-86.8085	2016	2	30	No	Agariciidae	Agaricia tenuifolia	0	0	0
Pre	Yes	PNAPM	1998	Bonanza Profundo	20.9575	-86.8085	2016	2	30	Yes	Faviinae	Colpophyllia natans	0	0	0
Pre	Yes	PNAPM	1998	Bonanza Profundo	20.9575	-86.8085	2016	2	30	Yes	Meandrinidae	Dendrogyra cylindrus	0	0	0
Pre	Yes	PNAPM	1998	Bonanza Profundo	20.9575	-86.8085	2016	2	30	Yes	Meandrinidae	Dichocoenia stokesi	2	0	0
Pre	Yes	PNAPM	1998	Bonanza Profundo	20.9575	-86.8085	2016	2	30	Yes	Faviinae	Diploria labyrinthiformis	0	0	0
Pre	Yes	PNAPM	1998	Bonanza Profundo	20.9575	-86.8085	2016	2	30	Yes	Meandrinidae	Eusmilia fastigiata	0	0	0
Pre	Yes	PNAPM	1998	Bonanza Profundo	20.9575	-86.8085	2016	2	30	No	Faviinae	Favia fragum	0	0	0
Pre	Yes	PNAPM	1998	Bonanza Profundo	20.9575	-86.8085	2016	2	30	No	Agariciidae	Helioseris cucullata	1.33333	0	0
Pre	Yes	PNAPM	1998	Bonanza Profundo	20.9575	-86.8085	2016	2	30	Yes	Mussinae	Isophyllia spp.	0	0	0
Pre	Yes	PNAPM	1998	Bonanza Profundo	20.9575	-86.8085	2016	2	30	Yes	Mussinae	Isophyllia spp.	0	0	0
Pre	Yes	PNAPM	1998	Bonanza Profundo	20.9575	-86.8085	2016	2	30	Yes	Mussinae	Isophyllia spp.	0	0	0
Pre	Yes	PNAPM	1998	Bonanza Profundo	20.9575	-86.8085	2016	2	30	No	Pocilloporidae	Madracis spp.	0	0	0
Pre	Yes	PNAPM	1998	Bonanza Profundo	20.9575	-86.8085	2016	2	30	No	Pocilloporidae	Madracis spp.	0	0	0
Pre	Yes	PNAPM	1998	Bonanza Profundo	20.9575	-86.8085	2016	2	30	Yes	Meandrinidae	Meandrina spp.	0	0	0
Pre	Yes	PNAPM	1998	Bonanza Profundo	20.9575	-86.8085	2016	2	30	Yes	Meandrinidae	Meandrina spp.	0	0	0
Pre	Yes	PNAPM	1998	Bonanza Profundo	20.9575	-86.8085	2016	2	30	Yes	Meandrinidae	Meandrina spp.	0	0	0
Pre	Yes	PNAPM	1998	Bonanza Profundo	20.9575	-86.8085	2016	2	30	Yes	Montastraeidae	Montastraea cavernosa	2.33333	0	0
Pre	Yes	PNAPM	1998	Bonanza Profundo	20.9575	-86.8085	2016	2	30	No	Mussinae	Mussa angulosa	0	0	0
Pre	Yes	PNAPM	1998	Bonanza Profundo	20.9575	-86.8085	2016	2	30	Yes	Mussinae	Mycetophyllia spp.	0	0	0
Pre	Yes	PNAPM	1998	Bonanza Profundo	20.9575	-86.8085	2016	2	30	Yes	Mussinae	Mycetophyllia spp.	0	0	0
Pre	Yes	PNAPM	1998	Bonanza Profundo	20.9575	-86.8085	2016	2	30	Yes	Mussinae	Mycetophyllia spp.	0.333333	0	0
Pre	Yes	PNAPM	1998	Bonanza Profundo	20.9575	-86.8085	2016	2	30	Yes	Mussinae	Mycetophyllia spp.	0	0	0
Pre	Yes	PNAPM	1998	Bonanza Profundo	20.9575	-86.8085	2016	2	30	Yes	Mussinae	Mycetophyllia spp.	0	0	0
Pre	Yes	PNAPM	1998	Bonanza Profundo	20.9575	-86.8085	2016	2	30	Yes	Merulinidae	Orbicella annularis	0	0	0
Pre	Yes	PNAPM	1998	Bonanza Profundo	20.9575	-86.8085	2016	2	30	Yes	Merulinidae	Orbicella faveolata	1.33333	0	0
Pre	Yes	PNAPM	1998	Bonanza Profundo	20.9575	-86.8085	2016	2	30	Yes	Merulinidae	Orbicella franksi	0.333333	0	0
Pre	Yes	PNAPM	1998	Bonanza Profundo	20.9575	-86.8085	2016	2	30	No	Poritidae	Porites astreoides	2.66667	0	0
Pre	Yes	PNAPM	1998	Bonanza Profundo	20.9575	-86.8085	2016	2	30	No	Poritidae	Branching Porites	0	0	0
Pre	Yes	PNAPM	1998	Bonanza Profundo	20.9575	-86.8085	2016	2	30	No	Poritidae	Branching Porites	0	0	0
Pre	Yes	PNAPM	1998	Bonanza Profundo	20.9575	-86.8085	2016	2	30	No	Poritidae	Branching Porites	0	0	0
Pre	Yes	PNAPM	1998	Bonanza Profundo	20.9575	-86.8085	2016	2	30	No	Poritidae	Branching Porites	0	0	0
Pre	Yes	PNAPM	1998	Bonanza Profundo	20.9575	-86.8085	2016	2	30	Yes	Faviinae	Pseudodiploria clivosa	0	0	0
Pre	Yes	PNAPM	1998	Bonanza Profundo	20.9575	-86.8085	2016	2	30	Yes	Faviinae	Pseudodiploria strigosa	1	0	0
Pre	Yes	PNAPM	1998	Bonanza Profundo	20.9575	-86.8085	2016	2	30	No	Mussinae	Scolymia spp.	0	0	0
Pre	Yes	PNAPM	1998	Bonanza Profundo	20.9575	-86.8085	2016	2	30	No	Mussinae	Scolymia spp.	0	0	0
Pre	Yes	PNAPM	1998	Bonanza Profundo	20.9575	-86.8085	2016	2	30	No	Siderastreidae	Siderastrea radians	0.666667	0	0
Pre	Yes	PNAPM	1998	Bonanza Profundo	20.9575	-86.8085	2016	2	30	Yes	Siderastreidae	Siderastrea siderea	1.66667	0	0
Pre	Yes	PNAPM	1998	Bonanza Profundo	20.9575	-86.8085	2016	2	30	No	Scleractinia incertae sedis	Solenastrea bournoni	0	0	0
Pre	Yes	PNAPM	1998	Bonanza Profundo	20.9575	-86.8085	2016	2	30	No	Astrocoeniidae	Stephanocoenia intersepta	0	0	0
Pre	Yes	RBCM	2016	Casa Cenote	20.2558	-87.3883	2016	2	20	No	Acroporidae	Acropora cervicornis	0	0	0
Pre	Yes	RBCM	2016	Casa Cenote	20.2558	-87.3883	2016	2	20	No	Acroporidae	Acropora palmata	0.5	0	0
Pre	Yes	RBCM	2016	Casa Cenote	20.2558	-87.3883	2016	2	20	No	Acroporidae	Acropora cervicornis	0	0	0
Pre	Yes	RBCM	2016	Casa Cenote	20.2558	-87.3883	2016	2	20	No	Agariciidae	Agaricia (encrusting)	7	0	0
Pre	Yes	RBCM	2016	Casa Cenote	20.2558	-87.3883	2016	2	20	No	Agariciidae	Agaricia (encrusting)	0	0	0
Pre	Yes	RBCM	2016	Casa Cenote	20.2558	-87.3883	2016	2	20	No	Agariciidae	Agaricia (encrusting)	0	0	0
Pre	Yes	RBCM	2016	Casa Cenote	20.2558	-87.3883	2016	2	20	No	Agariciidae	Agaricia (encrusting)	0	0	0
Pre	Yes	RBCM	2016	Casa Cenote	20.2558	-87.3883	2016	2	20	No	Agariciidae	Agaricia (encrusting)	0	0	0
Pre	Yes	RBCM	2016	Casa Cenote	20.2558	-87.3883	2016	2	20	No	Agariciidae	Agaricia (encrusting)	0	0	0
Pre	Yes	RBCM	2016	Casa Cenote	20.2558	-87.3883	2016	2	20	No	Agariciidae	Agaricia tenuifolia	0.5	0	0
Pre	Yes	RBCM	2016	Casa Cenote	20.2558	-87.3883	2016	2	20	Yes	Faviinae	Colpophyllia natans	0.5	0	0
Pre	Yes	RBCM	2016	Casa Cenote	20.2558	-87.3883	2016	2	20	Yes	Meandrinidae	Dendrogyra cylindrus	0	0	0
Pre	Yes	RBCM	2016	Casa Cenote	20.2558	-87.3883	2016	2	20	Yes	Meandrinidae	Dichocoenia stokesi	0.5	0	0
Pre	Yes	RBCM	2016	Casa Cenote	20.2558	-87.3883	2016	2	20	Yes	Faviinae	Diploria labyrinthiformis	0	0	0
Pre	Yes	RBCM	2016	Casa Cenote	20.2558	-87.3883	2016	2	20	Yes	Meandrinidae	Eusmilia fastigiata	0	0	0
Pre	Yes	RBCM	2016	Casa Cenote	20.2558	-87.3883	2016	2	20	No	Faviinae	Favia fragum	0	0	0
Pre	Yes	RBCM	2016	Casa Cenote	20.2558	-87.3883	2016	2	20	No	Agariciidae	Helioseris cucullata	0.5	0	0
Pre	Yes	RBCM	2016	Casa Cenote	20.2558	-87.3883	2016	2	20	Yes	Mussinae	Isophyllia spp.	0	0	0
Pre	Yes	RBCM	2016	Casa Cenote	20.2558	-87.3883	2016	2	20	Yes	Mussinae	Isophyllia spp.	0	0	0
Pre	Yes	RBCM	2016	Casa Cenote	20.2558	-87.3883	2016	2	20	Yes	Mussinae	Isophyllia spp.	0	0	0
Pre	Yes	RBCM	2016	Casa Cenote	20.2558	-87.3883	2016	2	20	No	Pocilloporidae	Madracis spp.	0	0	0
Pre	Yes	RBCM	2016	Casa Cenote	20.2558	-87.3883	2016	2	20	No	Pocilloporidae	Madracis spp.	0	0	0
Pre	Yes	RBCM	2016	Casa Cenote	20.2558	-87.3883	2016	2	20	Yes	Meandrinidae	Meandrina spp.	0	0	0
Pre	Yes	RBCM	2016	Casa Cenote	20.2558	-87.3883	2016	2	20	Yes	Meandrinidae	Meandrina spp.	0.5	0	0
Pre	Yes	RBCM	2016	Casa Cenote	20.2558	-87.3883	2016	2	20	Yes	Meandrinidae	Meandrina spp.	0	0	0
Pre	Yes	RBCM	2016	Casa Cenote	20.2558	-87.3883	2016	2	20	Yes	Montastraeidae	Montastraea cavernosa	5.5	0	0
Pre	Yes	RBCM	2016	Casa Cenote	20.2558	-87.3883	2016	2	20	No	Mussinae	Mussa angulosa	0	0	0
Pre	Yes	RBCM	2016	Casa Cenote	20.2558	-87.3883	2016	2	20	Yes	Mussinae	Mycetophyllia spp.	0	0	0
Pre	Yes	RBCM	2016	Casa Cenote	20.2558	-87.3883	2016	2	20	Yes	Mussinae	Mycetophyllia spp.	0	0	0
Pre	Yes	RBCM	2016	Casa Cenote	20.2558	-87.3883	2016	2	20	Yes	Mussinae	Mycetophyllia spp.	0	0	0
Pre	Yes	RBCM	2016	Casa Cenote	20.2558	-87.3883	2016	2	20	Yes	Mussinae	Mycetophyllia spp.	0	0	0
Pre	Yes	RBCM	2016	Casa Cenote	20.2558	-87.3883	2016	2	20	Yes	Mussinae	Mycetophyllia spp.	0.5	0	0
Pre	Yes	RBCM	2016	Casa Cenote	20.2558	-87.3883	2016	2	20	Yes	Merulinidae	Orbicella annularis	4.5	0	0
Pre	Yes	RBCM	2016	Casa Cenote	20.2558	-87.3883	2016	2	20	Yes	Merulinidae	Orbicella faveolata	4	0	0
Pre	Yes	RBCM	2016	Casa Cenote	20.2558	-87.3883	2016	2	20	Yes	Merulinidae	Orbicella franksi	0	0	0
Pre	Yes	RBCM	2016	Casa Cenote	20.2558	-87.3883	2016	2	20	No	Poritidae	Porites astreoides	4	0	0
Pre	Yes	RBCM	2016	Casa Cenote	20.2558	-87.3883	2016	2	20	No	Poritidae	Branching Porites	0.5	0	0
Pre	Yes	RBCM	2016	Casa Cenote	20.2558	-87.3883	2016	2	20	No	Poritidae	Branching Porites	0	0	0
Pre	Yes	RBCM	2016	Casa Cenote	20.2558	-87.3883	2016	2	20	No	Poritidae	Branching Porites	1.5	0	0
Pre	Yes	RBCM	2016	Casa Cenote	20.2558	-87.3883	2016	2	20	No	Poritidae	Branching Porites	0	0	0
Pre	Yes	RBCM	2016	Casa Cenote	20.2558	-87.3883	2016	2	20	Yes	Faviinae	Pseudodiploria clivosa	0	0	0
Pre	Yes	RBCM	2016	Casa Cenote	20.2558	-87.3883	2016	2	20	Yes	Faviinae	Pseudodiploria strigosa	3.5	0	0
Pre	Yes	RBCM	2016	Casa Cenote	20.2558	-87.3883	2016	2	20	No	Mussinae	Scolymia spp.	0	0	0
Pre	Yes	RBCM	2016	Casa Cenote	20.2558	-87.3883	2016	2	20	No	Mussinae	Scolymia spp.	0	0	0
Pre	Yes	RBCM	2016	Casa Cenote	20.2558	-87.3883	2016	2	20	No	Siderastreidae	Siderastrea radians	1	0	0
Pre	Yes	RBCM	2016	Casa Cenote	20.2558	-87.3883	2016	2	20	Yes	Siderastreidae	Siderastrea siderea	9	0	0
Pre	Yes	RBCM	2016	Casa Cenote	20.2558	-87.3883	2016	2	20	No	Scleractinia incertae sedis	Solenastrea bournoni	0	0	0
Pre	Yes	RBCM	2016	Casa Cenote	20.2558	-87.3883	2016	2	20	No	Astrocoeniidae	Stephanocoenia intersepta	2	0	0
Pre	Yes	PNAC	1996	Chankanaab	20.4405	-87.0023	2016/2017	7	35.65	No	Acroporidae	Acropora cervicornis	0	0	0
Pre	Yes	PNAC	1996	Chankanaab	20.4405	-87.0023	2016/2017	7	35.65	No	Acroporidae	Acropora palmata	0	0	0
Pre	Yes	PNAC	1996	Chankanaab	20.4405	-87.0023	2016/2017	7	35.65	No	Acroporidae	Acropora cervicornis	0	0	0
Pre	Yes	PNAC	1996	Chankanaab	20.4405	-87.0023	2016/2017	7	35.65	No	Agariciidae	Agaricia (encrusting)	31.4165	0	0
Pre	Yes	PNAC	1996	Chankanaab	20.4405	-87.0023	2016/2017	7	35.65	No	Agariciidae	Agaricia (encrusting)	0	0	0
Pre	Yes	PNAC	1996	Chankanaab	20.4405	-87.0023	2016/2017	7	35.65	No	Agariciidae	Agaricia (encrusting)	0	0	0
Pre	Yes	PNAC	1996	Chankanaab	20.4405	-87.0023	2016/2017	7	35.65	No	Agariciidae	Agaricia (encrusting)	0	0	0
Pre	Yes	PNAC	1996	Chankanaab	20.4405	-87.0023	2016/2017	7	35.65	No	Agariciidae	Agaricia (encrusting)	1.12202	0	0
Pre	Yes	PNAC	1996	Chankanaab	20.4405	-87.0023	2016/2017	7	35.65	No	Agariciidae	Agaricia (encrusting)	0	0	0
Pre	Yes	PNAC	1996	Chankanaab	20.4405	-87.0023	2016/2017	7	35.65	No	Agariciidae	Agaricia tenuifolia	0.841515	0	0
Pre	Yes	PNAC	1996	Chankanaab	20.4405	-87.0023	2016/2017	7	35.65	Yes	Faviinae	Colpophyllia natans	0.280505	0	0
Pre	Yes	PNAC	1996	Chankanaab	20.4405	-87.0023	2016/2017	7	35.65	Yes	Meandrinidae	Dendrogyra cylindrus	0	0	0
Pre	Yes	PNAC	1996	Chankanaab	20.4405	-87.0023	2016/2017	7	35.65	Yes	Meandrinidae	Dichocoenia stokesi	0	0	0
Pre	Yes	PNAC	1996	Chankanaab	20.4405	-87.0023	2016/2017	7	35.65	Yes	Faviinae	Diploria labyrinthiformis	0.280505	0	0
Pre	Yes	PNAC	1996	Chankanaab	20.4405	-87.0023	2016/2017	7	35.65	Yes	Meandrinidae	Eusmilia fastigiata	2.52454	0	0
Pre	Yes	PNAC	1996	Chankanaab	20.4405	-87.0023	2016/2017	7	35.65	No	Faviinae	Favia fragum	0	0	0
Pre	Yes	PNAC	1996	Chankanaab	20.4405	-87.0023	2016/2017	7	35.65	No	Agariciidae	Helioseris cucullata	0	0	0
Pre	Yes	PNAC	1996	Chankanaab	20.4405	-87.0023	2016/2017	7	35.65	Yes	Mussinae	Isophyllia spp.	0	0	0
Pre	Yes	PNAC	1996	Chankanaab	20.4405	-87.0023	2016/2017	7	35.65	Yes	Mussinae	Isophyllia spp.	0	0	0
Pre	Yes	PNAC	1996	Chankanaab	20.4405	-87.0023	2016/2017	7	35.65	Yes	Mussinae	Isophyllia spp.	0	0	0
Pre	Yes	PNAC	1996	Chankanaab	20.4405	-87.0023	2016/2017	7	35.65	No	Pocilloporidae	Madracis spp.	0.280505	0	0
Pre	Yes	PNAC	1996	Chankanaab	20.4405	-87.0023	2016/2017	7	35.65	No	Pocilloporidae	Madracis spp.	0.841515	0	0
Pre	Yes	PNAC	1996	Chankanaab	20.4405	-87.0023	2016/2017	7	35.65	Yes	Meandrinidae	Meandrina spp.	0	0	0
Pre	Yes	PNAC	1996	Chankanaab	20.4405	-87.0023	2016/2017	7	35.65	Yes	Meandrinidae	Meandrina spp.	0.841515	0	0
Pre	Yes	PNAC	1996	Chankanaab	20.4405	-87.0023	2016/2017	7	35.65	Yes	Meandrinidae	Meandrina spp.	0	0	0
Pre	Yes	PNAC	1996	Chankanaab	20.4405	-87.0023	2016/2017	7	35.65	Yes	Montastraeidae	Montastraea cavernosa	1.68303	0	0
Pre	Yes	PNAC	1996	Chankanaab	20.4405	-87.0023	2016/2017	7	35.65	No	Mussinae	Mussa angulosa	0	0	0
Pre	Yes	PNAC	1996	Chankanaab	20.4405	-87.0023	2016/2017	7	35.65	Yes	Mussinae	Mycetophyllia spp.	0	0	0
Pre	Yes	PNAC	1996	Chankanaab	20.4405	-87.0023	2016/2017	7	35.65	Yes	Mussinae	Mycetophyllia spp.	0	0	0
Pre	Yes	PNAC	1996	Chankanaab	20.4405	-87.0023	2016/2017	7	35.65	Yes	Mussinae	Mycetophyllia spp.	0	0	0
Pre	Yes	PNAC	1996	Chankanaab	20.4405	-87.0023	2016/2017	7	35.65	Yes	Mussinae	Mycetophyllia spp.	0	0	0
Pre	Yes	PNAC	1996	Chankanaab	20.4405	-87.0023	2016/2017	7	35.65	Yes	Mussinae	Mycetophyllia spp.	0	0	0
Pre	Yes	PNAC	1996	Chankanaab	20.4405	-87.0023	2016/2017	7	35.65	Yes	Merulinidae	Orbicella annularis	0.841515	0	0
Pre	Yes	PNAC	1996	Chankanaab	20.4405	-87.0023	2016/2017	7	35.65	Yes	Merulinidae	Orbicella faveolata	4.48808	0	0
Pre	Yes	PNAC	1996	Chankanaab	20.4405	-87.0023	2016/2017	7	35.65	Yes	Merulinidae	Orbicella franksi	3.92707	0	0
Pre	Yes	PNAC	1996	Chankanaab	20.4405	-87.0023	2016/2017	7	35.65	No	Poritidae	Porites astreoides	11.2202	0	0
Pre	Yes	PNAC	1996	Chankanaab	20.4405	-87.0023	2016/2017	7	35.65	No	Poritidae	Branching Porites	0	0	0
Pre	Yes	PNAC	1996	Chankanaab	20.4405	-87.0023	2016/2017	7	35.65	No	Poritidae	Branching Porites	0	0	0
Pre	Yes	PNAC	1996	Chankanaab	20.4405	-87.0023	2016/2017	7	35.65	No	Poritidae	Branching Porites	6.17111	0	0
Pre	Yes	PNAC	1996	Chankanaab	20.4405	-87.0023	2016/2017	7	35.65	No	Poritidae	Branching Porites	0	0	0
Pre	Yes	PNAC	1996	Chankanaab	20.4405	-87.0023	2016/2017	7	35.65	Yes	Faviinae	Pseudodiploria clivosa	0	0	0
Pre	Yes	PNAC	1996	Chankanaab	20.4405	-87.0023	2016/2017	7	35.65	Yes	Faviinae	Pseudodiploria strigosa	0	0	0
Pre	Yes	PNAC	1996	Chankanaab	20.4405	-87.0023	2016/2017	7	35.65	No	Mussinae	Scolymia spp.	0	0	0
Pre	Yes	PNAC	1996	Chankanaab	20.4405	-87.0023	2016/2017	7	35.65	No	Mussinae	Scolymia spp.	0	0	0
Pre	Yes	PNAC	1996	Chankanaab	20.4405	-87.0023	2016/2017	7	35.65	No	Siderastreidae	Siderastrea radians	0.56101	0	0
Pre	Yes	PNAC	1996	Chankanaab	20.4405	-87.0023	2016/2017	7	35.65	Yes	Siderastreidae	Siderastrea siderea	5.32959	0	0
Pre	Yes	PNAC	1996	Chankanaab	20.4405	-87.0023	2016/2017	7	35.65	No	Scleractinia incertae sedis	Solenastrea bournoni	0	0	0
Pre	Yes	PNAC	1996	Chankanaab	20.4405	-87.0023	2016/2017	7	35.65	No	Astrocoeniidae	Stephanocoenia intersepta	0	0	0
Pre	Yes	PNAC	1996	Colombia	20.325	-87.0272	2016/2017	6	47	No	Acroporidae	Acropora cervicornis	0	0	0
Pre	Yes	PNAC	1996	Colombia	20.325	-87.0272	2016/2017	6	47	No	Acroporidae	Acropora palmata	0	0	0
Pre	Yes	PNAC	1996	Colombia	20.325	-87.0272	2016/2017	6	47	No	Acroporidae	Acropora cervicornis	0	0	0
Pre	Yes	PNAC	1996	Colombia	20.325	-87.0272	2016/2017	6	47	No	Agariciidae	Agaricia (encrusting)	19.3617	0	0
Pre	Yes	PNAC	1996	Colombia	20.325	-87.0272	2016/2017	6	47	No	Agariciidae	Agaricia (encrusting)	0	0	0
Pre	Yes	PNAC	1996	Colombia	20.325	-87.0272	2016/2017	6	47	No	Agariciidae	Agaricia (encrusting)	0	0	0
Pre	Yes	PNAC	1996	Colombia	20.325	-87.0272	2016/2017	6	47	No	Agariciidae	Agaricia (encrusting)	0.212766	0	0
Pre	Yes	PNAC	1996	Colombia	20.325	-87.0272	2016/2017	6	47	No	Agariciidae	Agaricia (encrusting)	0.212766	0	0
Pre	Yes	PNAC	1996	Colombia	20.325	-87.0272	2016/2017	6	47	No	Agariciidae	Agaricia (encrusting)	0	0	0
Pre	Yes	PNAC	1996	Colombia	20.325	-87.0272	2016/2017	6	47	No	Agariciidae	Agaricia tenuifolia	1.70213	0	0
Pre	Yes	PNAC	1996	Colombia	20.325	-87.0272	2016/2017	6	47	Yes	Faviinae	Colpophyllia natans	0.212766	0	0
Pre	Yes	PNAC	1996	Colombia	20.325	-87.0272	2016/2017	6	47	Yes	Meandrinidae	Dendrogyra cylindrus	0	0	0
Pre	Yes	PNAC	1996	Colombia	20.325	-87.0272	2016/2017	6	47	Yes	Meandrinidae	Dichocoenia stokesi	0.212766	0	0
Pre	Yes	PNAC	1996	Colombia	20.325	-87.0272	2016/2017	6	47	Yes	Faviinae	Diploria labyrinthiformis	0.212766	0	0
Pre	Yes	PNAC	1996	Colombia	20.325	-87.0272	2016/2017	6	47	Yes	Meandrinidae	Eusmilia fastigiata	0.851064	0	0
Pre	Yes	PNAC	1996	Colombia	20.325	-87.0272	2016/2017	6	47	No	Faviinae	Favia fragum	0	0	0
Pre	Yes	PNAC	1996	Colombia	20.325	-87.0272	2016/2017	6	47	No	Agariciidae	Helioseris cucullata	0.212766	0	0
Pre	Yes	PNAC	1996	Colombia	20.325	-87.0272	2016/2017	6	47	Yes	Mussinae	Isophyllia spp.	0	0	0
Pre	Yes	PNAC	1996	Colombia	20.325	-87.0272	2016/2017	6	47	Yes	Mussinae	Isophyllia spp.	0	0	0
Pre	Yes	PNAC	1996	Colombia	20.325	-87.0272	2016/2017	6	47	Yes	Mussinae	Isophyllia spp.	0	0	0
Pre	Yes	PNAC	1996	Colombia	20.325	-87.0272	2016/2017	6	47	No	Pocilloporidae	Madracis spp.	0	0	0
Pre	Yes	PNAC	1996	Colombia	20.325	-87.0272	2016/2017	6	47	No	Pocilloporidae	Madracis spp.	0.638298	0	0
Pre	Yes	PNAC	1996	Colombia	20.325	-87.0272	2016/2017	6	47	Yes	Meandrinidae	Meandrina spp.	0	0	0
Pre	Yes	PNAC	1996	Colombia	20.325	-87.0272	2016/2017	6	47	Yes	Meandrinidae	Meandrina spp.	0.212766	0	0
Pre	Yes	PNAC	1996	Colombia	20.325	-87.0272	2016/2017	6	47	Yes	Meandrinidae	Meandrina spp.	0.638298	0	0
Pre	Yes	PNAC	1996	Colombia	20.325	-87.0272	2016/2017	6	47	Yes	Montastraeidae	Montastraea cavernosa	1.06383	0	0
Pre	Yes	PNAC	1996	Colombia	20.325	-87.0272	2016/2017	6	47	No	Mussinae	Mussa angulosa	0	0	0
Pre	Yes	PNAC	1996	Colombia	20.325	-87.0272	2016/2017	6	47	Yes	Mussinae	Mycetophyllia spp.	0	0	0
Pre	Yes	PNAC	1996	Colombia	20.325	-87.0272	2016/2017	6	47	Yes	Mussinae	Mycetophyllia spp.	0	0	0
Pre	Yes	PNAC	1996	Colombia	20.325	-87.0272	2016/2017	6	47	Yes	Mussinae	Mycetophyllia spp.	0	0	0
Pre	Yes	PNAC	1996	Colombia	20.325	-87.0272	2016/2017	6	47	Yes	Mussinae	Mycetophyllia spp.	0	0	0
Pre	Yes	PNAC	1996	Colombia	20.325	-87.0272	2016/2017	6	47	Yes	Mussinae	Mycetophyllia spp.	0	0	0
Pre	Yes	PNAC	1996	Colombia	20.325	-87.0272	2016/2017	6	47	Yes	Merulinidae	Orbicella annularis	0.425532	0	0
Pre	Yes	PNAC	1996	Colombia	20.325	-87.0272	2016/2017	6	47	Yes	Merulinidae	Orbicella faveolata	0.638298	0	0
Pre	Yes	PNAC	1996	Colombia	20.325	-87.0272	2016/2017	6	47	Yes	Merulinidae	Orbicella franksi	1.70213	0	0
Pre	Yes	PNAC	1996	Colombia	20.325	-87.0272	2016/2017	6	47	No	Poritidae	Porites astreoides	3.82979	0	0
Pre	Yes	PNAC	1996	Colombia	20.325	-87.0272	2016/2017	6	47	No	Poritidae	Branching Porites	0	0	0
Pre	Yes	PNAC	1996	Colombia	20.325	-87.0272	2016/2017	6	47	No	Poritidae	Branching Porites	0	0	0
Pre	Yes	PNAC	1996	Colombia	20.325	-87.0272	2016/2017	6	47	No	Poritidae	Branching Porites	6.59574	0	0
Pre	Yes	PNAC	1996	Colombia	20.325	-87.0272	2016/2017	6	47	No	Poritidae	Branching Porites	0	0	0
Pre	Yes	PNAC	1996	Colombia	20.325	-87.0272	2016/2017	6	47	Yes	Faviinae	Pseudodiploria clivosa	0	0	0
Pre	Yes	PNAC	1996	Colombia	20.325	-87.0272	2016/2017	6	47	Yes	Faviinae	Pseudodiploria strigosa	0.638298	0	0
Pre	Yes	PNAC	1996	Colombia	20.325	-87.0272	2016/2017	6	47	No	Mussinae	Scolymia spp.	0	0	0
Pre	Yes	PNAC	1996	Colombia	20.325	-87.0272	2016/2017	6	47	No	Mussinae	Scolymia spp.	0	0	0
Pre	Yes	PNAC	1996	Colombia	20.325	-87.0272	2016/2017	6	47	No	Siderastreidae	Siderastrea radians	0	0	0
Pre	Yes	PNAC	1996	Colombia	20.325	-87.0272	2016/2017	6	47	Yes	Siderastreidae	Siderastrea siderea	2.12766	0	0
Pre	Yes	PNAC	1996	Colombia	20.325	-87.0272	2016/2017	6	47	No	Scleractinia incertae sedis	Solenastrea bournoni	0	0	0
Pre	Yes	PNAC	1996	Colombia	20.325	-87.0272	2016/2017	6	47	No	Astrocoeniidae	Stephanocoenia intersepta	0.425532	0	0
Pre	Yes	PNAC	1996	Dalila	20.3488	-87.0285	2016/2017	4	22	No	Acroporidae	Acropora cervicornis	0	0	0
Pre	Yes	PNAC	1996	Dalila	20.3488	-87.0285	2016/2017	4	22	No	Acroporidae	Acropora palmata	0	0	0
Pre	Yes	PNAC	1996	Dalila	20.3488	-87.0285	2016/2017	4	22	No	Acroporidae	Acropora cervicornis	0	0	0
Pre	Yes	PNAC	1996	Dalila	20.3488	-87.0285	2016/2017	4	22	No	Agariciidae	Agaricia (encrusting)	30.4545	0	0
Pre	Yes	PNAC	1996	Dalila	20.3488	-87.0285	2016/2017	4	22	No	Agariciidae	Agaricia (encrusting)	0	0	0
Pre	Yes	PNAC	1996	Dalila	20.3488	-87.0285	2016/2017	4	22	No	Agariciidae	Agaricia (encrusting)	0	0	0
Pre	Yes	PNAC	1996	Dalila	20.3488	-87.0285	2016/2017	4	22	No	Agariciidae	Agaricia (encrusting)	1.36364	0	0
Pre	Yes	PNAC	1996	Dalila	20.3488	-87.0285	2016/2017	4	22	No	Agariciidae	Agaricia (encrusting)	0.454545	0	0
Pre	Yes	PNAC	1996	Dalila	20.3488	-87.0285	2016/2017	4	22	No	Agariciidae	Agaricia (encrusting)	0	0	0
Pre	Yes	PNAC	1996	Dalila	20.3488	-87.0285	2016/2017	4	22	No	Agariciidae	Agaricia tenuifolia	4.09091	0	0
Pre	Yes	PNAC	1996	Dalila	20.3488	-87.0285	2016/2017	4	22	Yes	Faviinae	Colpophyllia natans	0	0	0
Pre	Yes	PNAC	1996	Dalila	20.3488	-87.0285	2016/2017	4	22	Yes	Meandrinidae	Dendrogyra cylindrus	0	0	0
Pre	Yes	PNAC	1996	Dalila	20.3488	-87.0285	2016/2017	4	22	Yes	Meandrinidae	Dichocoenia stokesi	0.454545	0	0
Pre	Yes	PNAC	1996	Dalila	20.3488	-87.0285	2016/2017	4	22	Yes	Faviinae	Diploria labyrinthiformis	0.454545	0	0
Pre	Yes	PNAC	1996	Dalila	20.3488	-87.0285	2016/2017	4	22	Yes	Meandrinidae	Eusmilia fastigiata	1.36364	0	0
Pre	Yes	PNAC	1996	Dalila	20.3488	-87.0285	2016/2017	4	22	No	Faviinae	Favia fragum	0	0	0
Pre	Yes	PNAC	1996	Dalila	20.3488	-87.0285	2016/2017	4	22	No	Agariciidae	Helioseris cucullata	0	0	0
Pre	Yes	PNAC	1996	Dalila	20.3488	-87.0285	2016/2017	4	22	Yes	Mussinae	Isophyllia spp.	0.454545	0	0
Pre	Yes	PNAC	1996	Dalila	20.3488	-87.0285	2016/2017	4	22	Yes	Mussinae	Isophyllia spp.	0	0	0
Pre	Yes	PNAC	1996	Dalila	20.3488	-87.0285	2016/2017	4	22	Yes	Mussinae	Isophyllia spp.	0	0	0
Pre	Yes	PNAC	1996	Dalila	20.3488	-87.0285	2016/2017	4	22	No	Pocilloporidae	Madracis spp.	0	0	0
Pre	Yes	PNAC	1996	Dalila	20.3488	-87.0285	2016/2017	4	22	No	Pocilloporidae	Madracis spp.	0.909091	0	0
Pre	Yes	PNAC	1996	Dalila	20.3488	-87.0285	2016/2017	4	22	Yes	Meandrinidae	Meandrina spp.	0	0	0
Pre	Yes	PNAC	1996	Dalila	20.3488	-87.0285	2016/2017	4	22	Yes	Meandrinidae	Meandrina spp.	0.454545	0	0
Pre	Yes	PNAC	1996	Dalila	20.3488	-87.0285	2016/2017	4	22	Yes	Meandrinidae	Meandrina spp.	0	0	0
Pre	Yes	PNAC	1996	Dalila	20.3488	-87.0285	2016/2017	4	22	Yes	Montastraeidae	Montastraea cavernosa	3.63636	0.454545	0
Pre	Yes	PNAC	1996	Dalila	20.3488	-87.0285	2016/2017	4	22	No	Mussinae	Mussa angulosa	0	0	0
Pre	Yes	PNAC	1996	Dalila	20.3488	-87.0285	2016/2017	4	22	Yes	Mussinae	Mycetophyllia spp.	0	0	0
Pre	Yes	PNAC	1996	Dalila	20.3488	-87.0285	2016/2017	4	22	Yes	Mussinae	Mycetophyllia spp.	0	0	0
Pre	Yes	PNAC	1996	Dalila	20.3488	-87.0285	2016/2017	4	22	Yes	Mussinae	Mycetophyllia spp.	0	0	0
Pre	Yes	PNAC	1996	Dalila	20.3488	-87.0285	2016/2017	4	22	Yes	Mussinae	Mycetophyllia spp.	0	0	0
Pre	Yes	PNAC	1996	Dalila	20.3488	-87.0285	2016/2017	4	22	Yes	Mussinae	Mycetophyllia spp.	0	0	0
Pre	Yes	PNAC	1996	Dalila	20.3488	-87.0285	2016/2017	4	22	Yes	Merulinidae	Orbicella annularis	0	0	0
Pre	Yes	PNAC	1996	Dalila	20.3488	-87.0285	2016/2017	4	22	Yes	Merulinidae	Orbicella faveolata	0.454545	0	0
Pre	Yes	PNAC	1996	Dalila	20.3488	-87.0285	2016/2017	4	22	Yes	Merulinidae	Orbicella franksi	0	0	0
Pre	Yes	PNAC	1996	Dalila	20.3488	-87.0285	2016/2017	4	22	No	Poritidae	Porites astreoides	13.6364	0	0
Pre	Yes	PNAC	1996	Dalila	20.3488	-87.0285	2016/2017	4	22	No	Poritidae	Branching Porites	0	0	0
Pre	Yes	PNAC	1996	Dalila	20.3488	-87.0285	2016/2017	4	22	No	Poritidae	Branching Porites	0	0	0
Pre	Yes	PNAC	1996	Dalila	20.3488	-87.0285	2016/2017	4	22	No	Poritidae	Branching Porites	9.54545	0	0
Pre	Yes	PNAC	1996	Dalila	20.3488	-87.0285	2016/2017	4	22	No	Poritidae	Branching Porites	0	0	0
Pre	Yes	PNAC	1996	Dalila	20.3488	-87.0285	2016/2017	4	22	Yes	Faviinae	Pseudodiploria clivosa	0	0	0
Pre	Yes	PNAC	1996	Dalila	20.3488	-87.0285	2016/2017	4	22	Yes	Faviinae	Pseudodiploria strigosa	0	0	0
Pre	Yes	PNAC	1996	Dalila	20.3488	-87.0285	2016/2017	4	22	No	Mussinae	Scolymia spp.	0	0	0
Pre	Yes	PNAC	1996	Dalila	20.3488	-87.0285	2016/2017	4	22	No	Mussinae	Scolymia spp.	0	0	0
Pre	Yes	PNAC	1996	Dalila	20.3488	-87.0285	2016/2017	4	22	No	Siderastreidae	Siderastrea radians	0.909091	0	0
Pre	Yes	PNAC	1996	Dalila	20.3488	-87.0285	2016/2017	4	22	Yes	Siderastreidae	Siderastrea siderea	2.27273	0	0
Pre	Yes	PNAC	1996	Dalila	20.3488	-87.0285	2016/2017	4	22	No	Scleractinia incertae sedis	Solenastrea bournoni	0	0	0
Pre	Yes	PNAC	1996	Dalila	20.3488	-87.0285	2016/2017	4	22	No	Astrocoeniidae	Stephanocoenia intersepta	1.81818	0	0
Pre	Yes	NA	NA	Fish Market	20.8125	-86.8821	2016	1	10	No	Acroporidae	Acropora cervicornis	1	0	0
Pre	Yes	NA	NA	Fish Market	20.8125	-86.8821	2016	1	10	No	Acroporidae	Acropora palmata	0	0	0
Pre	Yes	NA	NA	Fish Market	20.8125	-86.8821	2016	1	10	No	Acroporidae	Acropora cervicornis	0	0	0
Pre	Yes	NA	NA	Fish Market	20.8125	-86.8821	2016	1	10	No	Agariciidae	Agaricia (encrusting)	26	0	0
Pre	Yes	NA	NA	Fish Market	20.8125	-86.8821	2016	1	10	No	Agariciidae	Agaricia (encrusting)	0	0	0
Pre	Yes	NA	NA	Fish Market	20.8125	-86.8821	2016	1	10	No	Agariciidae	Agaricia (encrusting)	0	0	0
Pre	Yes	NA	NA	Fish Market	20.8125	-86.8821	2016	1	10	No	Agariciidae	Agaricia (encrusting)	0	0	0
Pre	Yes	NA	NA	Fish Market	20.8125	-86.8821	2016	1	10	No	Agariciidae	Agaricia (encrusting)	0	0	0
Pre	Yes	NA	NA	Fish Market	20.8125	-86.8821	2016	1	10	No	Agariciidae	Agaricia (encrusting)	0	0	0
Pre	Yes	NA	NA	Fish Market	20.8125	-86.8821	2016	1	10	No	Agariciidae	Agaricia tenuifolia	0	0	0
Pre	Yes	NA	NA	Fish Market	20.8125	-86.8821	2016	1	10	Yes	Faviinae	Colpophyllia natans	0	0	0
Pre	Yes	NA	NA	Fish Market	20.8125	-86.8821	2016	1	10	Yes	Meandrinidae	Dendrogyra cylindrus	0	0	0
Pre	Yes	NA	NA	Fish Market	20.8125	-86.8821	2016	1	10	Yes	Meandrinidae	Dichocoenia stokesi	0	0	0
Pre	Yes	NA	NA	Fish Market	20.8125	-86.8821	2016	1	10	Yes	Faviinae	Diploria labyrinthiformis	0	0	0
Pre	Yes	NA	NA	Fish Market	20.8125	-86.8821	2016	1	10	Yes	Meandrinidae	Eusmilia fastigiata	0	0	0
Pre	Yes	NA	NA	Fish Market	20.8125	-86.8821	2016	1	10	No	Faviinae	Favia fragum	0	0	0
Pre	Yes	NA	NA	Fish Market	20.8125	-86.8821	2016	1	10	No	Agariciidae	Helioseris cucullata	0	0	0
Pre	Yes	NA	NA	Fish Market	20.8125	-86.8821	2016	1	10	Yes	Mussinae	Isophyllia spp.	0	0	0
Pre	Yes	NA	NA	Fish Market	20.8125	-86.8821	2016	1	10	Yes	Mussinae	Isophyllia spp.	0	0	0
Pre	Yes	NA	NA	Fish Market	20.8125	-86.8821	2016	1	10	Yes	Mussinae	Isophyllia spp.	0	0	0
Pre	Yes	NA	NA	Fish Market	20.8125	-86.8821	2016	1	10	No	Pocilloporidae	Madracis spp.	1	0	0
Pre	Yes	NA	NA	Fish Market	20.8125	-86.8821	2016	1	10	No	Pocilloporidae	Madracis spp.	0	0	0
Pre	Yes	NA	NA	Fish Market	20.8125	-86.8821	2016	1	10	Yes	Meandrinidae	Meandrina spp.	1	0	0
Pre	Yes	NA	NA	Fish Market	20.8125	-86.8821	2016	1	10	Yes	Meandrinidae	Meandrina spp.	1	0	0
Pre	Yes	NA	NA	Fish Market	20.8125	-86.8821	2016	1	10	Yes	Meandrinidae	Meandrina spp.	0	0	0
Pre	Yes	NA	NA	Fish Market	20.8125	-86.8821	2016	1	10	Yes	Montastraeidae	Montastraea cavernosa	0	0	0
Pre	Yes	NA	NA	Fish Market	20.8125	-86.8821	2016	1	10	No	Mussinae	Mussa angulosa	0	0	0
Pre	Yes	NA	NA	Fish Market	20.8125	-86.8821	2016	1	10	Yes	Mussinae	Mycetophyllia spp.	0	0	0
Pre	Yes	NA	NA	Fish Market	20.8125	-86.8821	2016	1	10	Yes	Mussinae	Mycetophyllia spp.	0	0	0
Pre	Yes	NA	NA	Fish Market	20.8125	-86.8821	2016	1	10	Yes	Mussinae	Mycetophyllia spp.	0	0	0
Pre	Yes	NA	NA	Fish Market	20.8125	-86.8821	2016	1	10	Yes	Mussinae	Mycetophyllia spp.	0	0	0
Pre	Yes	NA	NA	Fish Market	20.8125	-86.8821	2016	1	10	Yes	Mussinae	Mycetophyllia spp.	0	0	0
Pre	Yes	NA	NA	Fish Market	20.8125	-86.8821	2016	1	10	Yes	Merulinidae	Orbicella annularis	0	0	0
Pre	Yes	NA	NA	Fish Market	20.8125	-86.8821	2016	1	10	Yes	Merulinidae	Orbicella faveolata	1	0	0
Pre	Yes	NA	NA	Fish Market	20.8125	-86.8821	2016	1	10	Yes	Merulinidae	Orbicella franksi	0	0	0
Pre	Yes	NA	NA	Fish Market	20.8125	-86.8821	2016	1	10	No	Poritidae	Porites astreoides	5	0	0
Pre	Yes	NA	NA	Fish Market	20.8125	-86.8821	2016	1	10	No	Poritidae	Branching Porites	0	0	0
Pre	Yes	NA	NA	Fish Market	20.8125	-86.8821	2016	1	10	No	Poritidae	Branching Porites	0	0	0
Pre	Yes	NA	NA	Fish Market	20.8125	-86.8821	2016	1	10	No	Poritidae	Branching Porites	0	0	0
Pre	Yes	NA	NA	Fish Market	20.8125	-86.8821	2016	1	10	No	Poritidae	Branching Porites	0	0	0
Pre	Yes	NA	NA	Fish Market	20.8125	-86.8821	2016	1	10	Yes	Faviinae	Pseudodiploria clivosa	0	0	0
Pre	Yes	NA	NA	Fish Market	20.8125	-86.8821	2016	1	10	Yes	Faviinae	Pseudodiploria strigosa	0	0	0
Pre	Yes	NA	NA	Fish Market	20.8125	-86.8821	2016	1	10	No	Mussinae	Scolymia spp.	0	0	0
Pre	Yes	NA	NA	Fish Market	20.8125	-86.8821	2016	1	10	No	Mussinae	Scolymia spp.	0	0	0
Pre	Yes	NA	NA	Fish Market	20.8125	-86.8821	2016	1	10	No	Siderastreidae	Siderastrea radians	0	0	0
Pre	Yes	NA	NA	Fish Market	20.8125	-86.8821	2016	1	10	Yes	Siderastreidae	Siderastrea siderea	4	0	0
Pre	Yes	NA	NA	Fish Market	20.8125	-86.8821	2016	1	10	No	Scleractinia incertae sedis	Solenastrea bournoni	0	0	0
Pre	Yes	NA	NA	Fish Market	20.8125	-86.8821	2016	1	10	No	Astrocoeniidae	Stephanocoenia intersepta	0	0	0
Pre	Yes	APFFIC	2012	Hanan	20.505	-86.757	2016	2	25	No	Acroporidae	Acropora cervicornis	0	0	0
Pre	Yes	APFFIC	2012	Hanan	20.505	-86.757	2016	2	25	No	Acroporidae	Acropora palmata	0	0	0
Pre	Yes	APFFIC	2012	Hanan	20.505	-86.757	2016	2	25	No	Acroporidae	Acropora cervicornis	0	0	0
Pre	Yes	APFFIC	2012	Hanan	20.505	-86.757	2016	2	25	No	Agariciidae	Agaricia (encrusting)	46	0	0
Pre	Yes	APFFIC	2012	Hanan	20.505	-86.757	2016	2	25	No	Agariciidae	Agaricia (encrusting)	0	0	0
Pre	Yes	APFFIC	2012	Hanan	20.505	-86.757	2016	2	25	No	Agariciidae	Agaricia (encrusting)	0	0	0
Pre	Yes	APFFIC	2012	Hanan	20.505	-86.757	2016	2	25	No	Agariciidae	Agaricia (encrusting)	0	0	0
Pre	Yes	APFFIC	2012	Hanan	20.505	-86.757	2016	2	25	No	Agariciidae	Agaricia (encrusting)	0	0	0
Pre	Yes	APFFIC	2012	Hanan	20.505	-86.757	2016	2	25	No	Agariciidae	Agaricia (encrusting)	0	0	0
Pre	Yes	APFFIC	2012	Hanan	20.505	-86.757	2016	2	25	No	Agariciidae	Agaricia tenuifolia	2.8	0	0
Pre	Yes	APFFIC	2012	Hanan	20.505	-86.757	2016	2	25	Yes	Faviinae	Colpophyllia natans	0	0	0
Pre	Yes	APFFIC	2012	Hanan	20.505	-86.757	2016	2	25	Yes	Meandrinidae	Dendrogyra cylindrus	0	0	0
Pre	Yes	APFFIC	2012	Hanan	20.505	-86.757	2016	2	25	Yes	Meandrinidae	Dichocoenia stokesi	0	0	0
Pre	Yes	APFFIC	2012	Hanan	20.505	-86.757	2016	2	25	Yes	Faviinae	Diploria labyrinthiformis	0	0	0
Pre	Yes	APFFIC	2012	Hanan	20.505	-86.757	2016	2	25	Yes	Meandrinidae	Eusmilia fastigiata	0	0	0
Pre	Yes	APFFIC	2012	Hanan	20.505	-86.757	2016	2	25	No	Faviinae	Favia fragum	0	0	0
Pre	Yes	APFFIC	2012	Hanan	20.505	-86.757	2016	2	25	No	Agariciidae	Helioseris cucullata	0	0	0
Pre	Yes	APFFIC	2012	Hanan	20.505	-86.757	2016	2	25	Yes	Mussinae	Isophyllia spp.	0	0	0
Pre	Yes	APFFIC	2012	Hanan	20.505	-86.757	2016	2	25	Yes	Mussinae	Isophyllia spp.	0	0	0
Pre	Yes	APFFIC	2012	Hanan	20.505	-86.757	2016	2	25	Yes	Mussinae	Isophyllia spp.	0	0	0
Pre	Yes	APFFIC	2012	Hanan	20.505	-86.757	2016	2	25	No	Pocilloporidae	Madracis spp.	0	0	0
Pre	Yes	APFFIC	2012	Hanan	20.505	-86.757	2016	2	25	No	Pocilloporidae	Madracis spp.	0	0	0
Pre	Yes	APFFIC	2012	Hanan	20.505	-86.757	2016	2	25	Yes	Meandrinidae	Meandrina spp.	0	0	0
Pre	Yes	APFFIC	2012	Hanan	20.505	-86.757	2016	2	25	Yes	Meandrinidae	Meandrina spp.	0.4	0	0
Pre	Yes	APFFIC	2012	Hanan	20.505	-86.757	2016	2	25	Yes	Meandrinidae	Meandrina spp.	0	0	0
Pre	Yes	APFFIC	2012	Hanan	20.505	-86.757	2016	2	25	Yes	Montastraeidae	Montastraea cavernosa	1.2	0	0
Pre	Yes	APFFIC	2012	Hanan	20.505	-86.757	2016	2	25	No	Mussinae	Mussa angulosa	0	0	0
Pre	Yes	APFFIC	2012	Hanan	20.505	-86.757	2016	2	25	Yes	Mussinae	Mycetophyllia spp.	0	0	0
Pre	Yes	APFFIC	2012	Hanan	20.505	-86.757	2016	2	25	Yes	Mussinae	Mycetophyllia spp.	0	0	0
Pre	Yes	APFFIC	2012	Hanan	20.505	-86.757	2016	2	25	Yes	Mussinae	Mycetophyllia spp.	0	0	0
Pre	Yes	APFFIC	2012	Hanan	20.505	-86.757	2016	2	25	Yes	Mussinae	Mycetophyllia spp.	0	0	0
Pre	Yes	APFFIC	2012	Hanan	20.505	-86.757	2016	2	25	Yes	Mussinae	Mycetophyllia spp.	0	0	0
Pre	Yes	APFFIC	2012	Hanan	20.505	-86.757	2016	2	25	Yes	Merulinidae	Orbicella annularis	0	0	0
Pre	Yes	APFFIC	2012	Hanan	20.505	-86.757	2016	2	25	Yes	Merulinidae	Orbicella faveolata	0.4	0	0
Pre	Yes	APFFIC	2012	Hanan	20.505	-86.757	2016	2	25	Yes	Merulinidae	Orbicella franksi	0	0	0
Pre	Yes	APFFIC	2012	Hanan	20.505	-86.757	2016	2	25	No	Poritidae	Porites astreoides	9.6	0	0
Pre	Yes	APFFIC	2012	Hanan	20.505	-86.757	2016	2	25	No	Poritidae	Branching Porites	0.8	0	0
Pre	Yes	APFFIC	2012	Hanan	20.505	-86.757	2016	2	25	No	Poritidae	Branching Porites	0	0	0
Pre	Yes	APFFIC	2012	Hanan	20.505	-86.757	2016	2	25	No	Poritidae	Branching Porites	1.6	0	0
Pre	Yes	APFFIC	2012	Hanan	20.505	-86.757	2016	2	25	No	Poritidae	Branching Porites	0	0	0
Pre	Yes	APFFIC	2012	Hanan	20.505	-86.757	2016	2	25	Yes	Faviinae	Pseudodiploria clivosa	0	0	0
Pre	Yes	APFFIC	2012	Hanan	20.505	-86.757	2016	2	25	Yes	Faviinae	Pseudodiploria strigosa	0	0	0
Pre	Yes	APFFIC	2012	Hanan	20.505	-86.757	2016	2	25	No	Mussinae	Scolymia spp.	0	0	0
Pre	Yes	APFFIC	2012	Hanan	20.505	-86.757	2016	2	25	No	Mussinae	Scolymia spp.	0	0	0
Pre	Yes	APFFIC	2012	Hanan	20.505	-86.757	2016	2	25	No	Siderastreidae	Siderastrea radians	0	0	0
Pre	Yes	APFFIC	2012	Hanan	20.505	-86.757	2016	2	25	Yes	Siderastreidae	Siderastrea siderea	2	0	0
Pre	Yes	APFFIC	2012	Hanan	20.505	-86.757	2016	2	25	No	Scleractinia incertae sedis	Solenastrea bournoni	0	0	0
Pre	Yes	APFFIC	2012	Hanan	20.505	-86.757	2016	2	25	No	Astrocoeniidae	Stephanocoenia intersepta	0	0	0
Pre	Yes	APFFIC	2012	Hanan II	20.499	-86.761	2016	2	18	No	Acroporidae	Acropora cervicornis	0	0	0
Pre	Yes	APFFIC	2012	Hanan II	20.499	-86.761	2016	2	18	No	Acroporidae	Acropora palmata	0	0	0
Pre	Yes	APFFIC	2012	Hanan II	20.499	-86.761	2016	2	18	No	Acroporidae	Acropora cervicornis	0	0	0
Pre	Yes	APFFIC	2012	Hanan II	20.499	-86.761	2016	2	18	No	Agariciidae	Agaricia (encrusting)	10.5556	0	0
Pre	Yes	APFFIC	2012	Hanan II	20.499	-86.761	2016	2	18	No	Agariciidae	Agaricia (encrusting)	0	0	0
Pre	Yes	APFFIC	2012	Hanan II	20.499	-86.761	2016	2	18	No	Agariciidae	Agaricia (encrusting)	0	0	0
Pre	Yes	APFFIC	2012	Hanan II	20.499	-86.761	2016	2	18	No	Agariciidae	Agaricia (encrusting)	0	0	0
Pre	Yes	APFFIC	2012	Hanan II	20.499	-86.761	2016	2	18	No	Agariciidae	Agaricia (encrusting)	0	0	0
Pre	Yes	APFFIC	2012	Hanan II	20.499	-86.761	2016	2	18	No	Agariciidae	Agaricia (encrusting)	0	0	0
Pre	Yes	APFFIC	2012	Hanan II	20.499	-86.761	2016	2	18	No	Agariciidae	Agaricia tenuifolia	0	0	0
Pre	Yes	APFFIC	2012	Hanan II	20.499	-86.761	2016	2	18	Yes	Faviinae	Colpophyllia natans	0	0	0
Pre	Yes	APFFIC	2012	Hanan II	20.499	-86.761	2016	2	18	Yes	Meandrinidae	Dendrogyra cylindrus	0	0	0
Pre	Yes	APFFIC	2012	Hanan II	20.499	-86.761	2016	2	18	Yes	Meandrinidae	Dichocoenia stokesi	0	0	0
Pre	Yes	APFFIC	2012	Hanan II	20.499	-86.761	2016	2	18	Yes	Faviinae	Diploria labyrinthiformis	0	0	0
Pre	Yes	APFFIC	2012	Hanan II	20.499	-86.761	2016	2	18	Yes	Meandrinidae	Eusmilia fastigiata	0	0	0
Pre	Yes	APFFIC	2012	Hanan II	20.499	-86.761	2016	2	18	No	Faviinae	Favia fragum	0	0	0
Pre	Yes	APFFIC	2012	Hanan II	20.499	-86.761	2016	2	18	No	Agariciidae	Helioseris cucullata	0	0	0
Pre	Yes	APFFIC	2012	Hanan II	20.499	-86.761	2016	2	18	Yes	Mussinae	Isophyllia spp.	0.555556	0	0
Pre	Yes	APFFIC	2012	Hanan II	20.499	-86.761	2016	2	18	Yes	Mussinae	Isophyllia spp.	0	0	0
Pre	Yes	APFFIC	2012	Hanan II	20.499	-86.761	2016	2	18	Yes	Mussinae	Isophyllia spp.	0	0	0
Pre	Yes	APFFIC	2012	Hanan II	20.499	-86.761	2016	2	18	No	Pocilloporidae	Madracis spp.	0	0	0
Pre	Yes	APFFIC	2012	Hanan II	20.499	-86.761	2016	2	18	No	Pocilloporidae	Madracis spp.	0	0	0
Pre	Yes	APFFIC	2012	Hanan II	20.499	-86.761	2016	2	18	Yes	Meandrinidae	Meandrina spp.	0	0	0
Pre	Yes	APFFIC	2012	Hanan II	20.499	-86.761	2016	2	18	Yes	Meandrinidae	Meandrina spp.	0	0	0
Pre	Yes	APFFIC	2012	Hanan II	20.499	-86.761	2016	2	18	Yes	Meandrinidae	Meandrina spp.	0	0	0
Pre	Yes	APFFIC	2012	Hanan II	20.499	-86.761	2016	2	18	Yes	Montastraeidae	Montastraea cavernosa	1.66667	0	0
Pre	Yes	APFFIC	2012	Hanan II	20.499	-86.761	2016	2	18	No	Mussinae	Mussa angulosa	0	0	0
Pre	Yes	APFFIC	2012	Hanan II	20.499	-86.761	2016	2	18	Yes	Mussinae	Mycetophyllia spp.	0	0	0
Pre	Yes	APFFIC	2012	Hanan II	20.499	-86.761	2016	2	18	Yes	Mussinae	Mycetophyllia spp.	0	0	0
Pre	Yes	APFFIC	2012	Hanan II	20.499	-86.761	2016	2	18	Yes	Mussinae	Mycetophyllia spp.	0	0	0
Pre	Yes	APFFIC	2012	Hanan II	20.499	-86.761	2016	2	18	Yes	Mussinae	Mycetophyllia spp.	0	0	0
Pre	Yes	APFFIC	2012	Hanan II	20.499	-86.761	2016	2	18	Yes	Mussinae	Mycetophyllia spp.	0	0	0
Pre	Yes	APFFIC	2012	Hanan II	20.499	-86.761	2016	2	18	Yes	Merulinidae	Orbicella annularis	0	0	0
Pre	Yes	APFFIC	2012	Hanan II	20.499	-86.761	2016	2	18	Yes	Merulinidae	Orbicella faveolata	0	0	0
Pre	Yes	APFFIC	2012	Hanan II	20.499	-86.761	2016	2	18	Yes	Merulinidae	Orbicella franksi	0	0	0
Pre	Yes	APFFIC	2012	Hanan II	20.499	-86.761	2016	2	18	No	Poritidae	Porites astreoides	18.8889	0	0
Pre	Yes	APFFIC	2012	Hanan II	20.499	-86.761	2016	2	18	No	Poritidae	Branching Porites	1.11111	0	0
Pre	Yes	APFFIC	2012	Hanan II	20.499	-86.761	2016	2	18	No	Poritidae	Branching Porites	0	0	0
Pre	Yes	APFFIC	2012	Hanan II	20.499	-86.761	2016	2	18	No	Poritidae	Branching Porites	3.88889	0	0
Pre	Yes	APFFIC	2012	Hanan II	20.499	-86.761	2016	2	18	No	Poritidae	Branching Porites	0	0	0
Pre	Yes	APFFIC	2012	Hanan II	20.499	-86.761	2016	2	18	Yes	Faviinae	Pseudodiploria clivosa	0.555556	0	0
Pre	Yes	APFFIC	2012	Hanan II	20.499	-86.761	2016	2	18	Yes	Faviinae	Pseudodiploria strigosa	8.33333	0	0
Pre	Yes	APFFIC	2012	Hanan II	20.499	-86.761	2016	2	18	No	Mussinae	Scolymia spp.	0	0	0
Pre	Yes	APFFIC	2012	Hanan II	20.499	-86.761	2016	2	18	No	Mussinae	Scolymia spp.	0	0	0
Pre	Yes	APFFIC	2012	Hanan II	20.499	-86.761	2016	2	18	No	Siderastreidae	Siderastrea radians	0.555556	0	0
Pre	Yes	APFFIC	2012	Hanan II	20.499	-86.761	2016	2	18	Yes	Siderastreidae	Siderastrea siderea	7.77778	0	0
Pre	Yes	APFFIC	2012	Hanan II	20.499	-86.761	2016	2	18	No	Scleractinia incertae sedis	Solenastrea bournoni	0	0	0
Pre	Yes	APFFIC	2012	Hanan II	20.499	-86.761	2016	2	18	No	Astrocoeniidae	Stephanocoenia intersepta	0	0	0
Pre	Yes	PNIC	1998	Ixlache	21.4358	-86.7815	2016	2	20	No	Acroporidae	Acropora cervicornis	0	0	0
Pre	Yes	PNIC	1998	Ixlache	21.4358	-86.7815	2016	2	20	No	Acroporidae	Acropora palmata	0	0	0
Pre	Yes	PNIC	1998	Ixlache	21.4358	-86.7815	2016	2	20	No	Acroporidae	Acropora cervicornis	0	0	0
Pre	Yes	PNIC	1998	Ixlache	21.4358	-86.7815	2016	2	20	No	Agariciidae	Agaricia (encrusting)	2.5	0	0
Pre	Yes	PNIC	1998	Ixlache	21.4358	-86.7815	2016	2	20	No	Agariciidae	Agaricia (encrusting)	0	0	0
Pre	Yes	PNIC	1998	Ixlache	21.4358	-86.7815	2016	2	20	No	Agariciidae	Agaricia (encrusting)	0	0	0
Pre	Yes	PNIC	1998	Ixlache	21.4358	-86.7815	2016	2	20	No	Agariciidae	Agaricia (encrusting)	0	0	0
Pre	Yes	PNIC	1998	Ixlache	21.4358	-86.7815	2016	2	20	No	Agariciidae	Agaricia (encrusting)	0	0	0
Pre	Yes	PNIC	1998	Ixlache	21.4358	-86.7815	2016	2	20	No	Agariciidae	Agaricia (encrusting)	0	0	0
Pre	Yes	PNIC	1998	Ixlache	21.4358	-86.7815	2016	2	20	No	Agariciidae	Agaricia tenuifolia	0	0	0
Pre	Yes	PNIC	1998	Ixlache	21.4358	-86.7815	2016	2	20	Yes	Faviinae	Colpophyllia natans	1	0	0
Pre	Yes	PNIC	1998	Ixlache	21.4358	-86.7815	2016	2	20	Yes	Meandrinidae	Dendrogyra cylindrus	0	0	0
Pre	Yes	PNIC	1998	Ixlache	21.4358	-86.7815	2016	2	20	Yes	Meandrinidae	Dichocoenia stokesi	0	0	0
Pre	Yes	PNIC	1998	Ixlache	21.4358	-86.7815	2016	2	20	Yes	Faviinae	Diploria labyrinthiformis	0	0	0
Pre	Yes	PNIC	1998	Ixlache	21.4358	-86.7815	2016	2	20	Yes	Meandrinidae	Eusmilia fastigiata	0	0	0
Pre	Yes	PNIC	1998	Ixlache	21.4358	-86.7815	2016	2	20	No	Faviinae	Favia fragum	0	0	0
Pre	Yes	PNIC	1998	Ixlache	21.4358	-86.7815	2016	2	20	No	Agariciidae	Helioseris cucullata	0	0	0
Pre	Yes	PNIC	1998	Ixlache	21.4358	-86.7815	2016	2	20	Yes	Mussinae	Isophyllia spp.	0	0	0
Pre	Yes	PNIC	1998	Ixlache	21.4358	-86.7815	2016	2	20	Yes	Mussinae	Isophyllia spp.	0	0	0
Pre	Yes	PNIC	1998	Ixlache	21.4358	-86.7815	2016	2	20	Yes	Mussinae	Isophyllia spp.	0	0	0
Pre	Yes	PNIC	1998	Ixlache	21.4358	-86.7815	2016	2	20	No	Pocilloporidae	Madracis spp.	0	0	0
Pre	Yes	PNIC	1998	Ixlache	21.4358	-86.7815	2016	2	20	No	Pocilloporidae	Madracis spp.	0	0	0
Pre	Yes	PNIC	1998	Ixlache	21.4358	-86.7815	2016	2	20	Yes	Meandrinidae	Meandrina spp.	0	0	0
Pre	Yes	PNIC	1998	Ixlache	21.4358	-86.7815	2016	2	20	Yes	Meandrinidae	Meandrina spp.	0	0	0
Pre	Yes	PNIC	1998	Ixlache	21.4358	-86.7815	2016	2	20	Yes	Meandrinidae	Meandrina spp.	0	0	0
Pre	Yes	PNIC	1998	Ixlache	21.4358	-86.7815	2016	2	20	Yes	Montastraeidae	Montastraea cavernosa	0	0	0
Pre	Yes	PNIC	1998	Ixlache	21.4358	-86.7815	2016	2	20	No	Mussinae	Mussa angulosa	0	0	0
Pre	Yes	PNIC	1998	Ixlache	21.4358	-86.7815	2016	2	20	Yes	Mussinae	Mycetophyllia spp.	0	0	0
Pre	Yes	PNIC	1998	Ixlache	21.4358	-86.7815	2016	2	20	Yes	Mussinae	Mycetophyllia spp.	0	0	0
Pre	Yes	PNIC	1998	Ixlache	21.4358	-86.7815	2016	2	20	Yes	Mussinae	Mycetophyllia spp.	0	0	0
Pre	Yes	PNIC	1998	Ixlache	21.4358	-86.7815	2016	2	20	Yes	Mussinae	Mycetophyllia spp.	0	0	0
Pre	Yes	PNIC	1998	Ixlache	21.4358	-86.7815	2016	2	20	Yes	Mussinae	Mycetophyllia spp.	0	0	0
Pre	Yes	PNIC	1998	Ixlache	21.4358	-86.7815	2016	2	20	Yes	Merulinidae	Orbicella annularis	0	0	0
Pre	Yes	PNIC	1998	Ixlache	21.4358	-86.7815	2016	2	20	Yes	Merulinidae	Orbicella faveolata	0	0	0
Pre	Yes	PNIC	1998	Ixlache	21.4358	-86.7815	2016	2	20	Yes	Merulinidae	Orbicella franksi	0	0	0
Pre	Yes	PNIC	1998	Ixlache	21.4358	-86.7815	2016	2	20	No	Poritidae	Porites astreoides	26	0	0
Pre	Yes	PNIC	1998	Ixlache	21.4358	-86.7815	2016	2	20	No	Poritidae	Branching Porites	0	0	0
Pre	Yes	PNIC	1998	Ixlache	21.4358	-86.7815	2016	2	20	No	Poritidae	Branching Porites	3.5	0	0
Pre	Yes	PNIC	1998	Ixlache	21.4358	-86.7815	2016	2	20	No	Poritidae	Branching Porites	2	0	0
Pre	Yes	PNIC	1998	Ixlache	21.4358	-86.7815	2016	2	20	No	Poritidae	Branching Porites	0	0	0
Pre	Yes	PNIC	1998	Ixlache	21.4358	-86.7815	2016	2	20	Yes	Faviinae	Pseudodiploria clivosa	0	0	0
Pre	Yes	PNIC	1998	Ixlache	21.4358	-86.7815	2016	2	20	Yes	Faviinae	Pseudodiploria strigosa	1.5	0	0
Pre	Yes	PNIC	1998	Ixlache	21.4358	-86.7815	2016	2	20	No	Mussinae	Scolymia spp.	0	0	0
Pre	Yes	PNIC	1998	Ixlache	21.4358	-86.7815	2016	2	20	No	Mussinae	Scolymia spp.	0	0	0
Pre	Yes	PNIC	1998	Ixlache	21.4358	-86.7815	2016	2	20	No	Siderastreidae	Siderastrea radians	2	0	0
Pre	Yes	PNIC	1998	Ixlache	21.4358	-86.7815	2016	2	20	Yes	Siderastreidae	Siderastrea siderea	1	0	0
Pre	Yes	PNIC	1998	Ixlache	21.4358	-86.7815	2016	2	20	No	Scleractinia incertae sedis	Solenastrea bournoni	0	0	0
Pre	Yes	PNIC	1998	Ixlache	21.4358	-86.7815	2016	2	20	No	Astrocoeniidae	Stephanocoenia intersepta	0	0	0
Pre	Yes	PNAPM	1998	Jardines	20.8334	-86.8783	2016	4	47	No	Acroporidae	Acropora cervicornis	0	0	0
Pre	Yes	PNAPM	1998	Jardines	20.8334	-86.8783	2016	4	47	No	Acroporidae	Acropora palmata	0.212766	0	0
Pre	Yes	PNAPM	1998	Jardines	20.8334	-86.8783	2016	4	47	No	Acroporidae	Acropora cervicornis	0	0	0
Pre	Yes	PNAPM	1998	Jardines	20.8334	-86.8783	2016	4	47	No	Agariciidae	Agaricia (encrusting)	3.40426	0	0
Pre	Yes	PNAPM	1998	Jardines	20.8334	-86.8783	2016	4	47	No	Agariciidae	Agaricia (encrusting)	0	0	0
Pre	Yes	PNAPM	1998	Jardines	20.8334	-86.8783	2016	4	47	No	Agariciidae	Agaricia (encrusting)	0	0	0
Pre	Yes	PNAPM	1998	Jardines	20.8334	-86.8783	2016	4	47	No	Agariciidae	Agaricia (encrusting)	0	0	0
Pre	Yes	PNAPM	1998	Jardines	20.8334	-86.8783	2016	4	47	No	Agariciidae	Agaricia (encrusting)	0	0	0
Pre	Yes	PNAPM	1998	Jardines	20.8334	-86.8783	2016	4	47	No	Agariciidae	Agaricia (encrusting)	0	0	0
Pre	Yes	PNAPM	1998	Jardines	20.8334	-86.8783	2016	4	47	No	Agariciidae	Agaricia tenuifolia	2.34043	0	0
Pre	Yes	PNAPM	1998	Jardines	20.8334	-86.8783	2016	4	47	Yes	Faviinae	Colpophyllia natans	0	0	0
Pre	Yes	PNAPM	1998	Jardines	20.8334	-86.8783	2016	4	47	Yes	Meandrinidae	Dendrogyra cylindrus	0	0	0
Pre	Yes	PNAPM	1998	Jardines	20.8334	-86.8783	2016	4	47	Yes	Meandrinidae	Dichocoenia stokesi	0.212766	0	0
Pre	Yes	PNAPM	1998	Jardines	20.8334	-86.8783	2016	4	47	Yes	Faviinae	Diploria labyrinthiformis	0	0	0
Pre	Yes	PNAPM	1998	Jardines	20.8334	-86.8783	2016	4	47	Yes	Meandrinidae	Eusmilia fastigiata	0	0	0
Pre	Yes	PNAPM	1998	Jardines	20.8334	-86.8783	2016	4	47	No	Faviinae	Favia fragum	0	0	0
Pre	Yes	PNAPM	1998	Jardines	20.8334	-86.8783	2016	4	47	No	Agariciidae	Helioseris cucullata	0	0	0
Pre	Yes	PNAPM	1998	Jardines	20.8334	-86.8783	2016	4	47	Yes	Mussinae	Isophyllia spp.	0	0	0
Pre	Yes	PNAPM	1998	Jardines	20.8334	-86.8783	2016	4	47	Yes	Mussinae	Isophyllia spp.	0	0	0
Pre	Yes	PNAPM	1998	Jardines	20.8334	-86.8783	2016	4	47	Yes	Mussinae	Isophyllia spp.	0	0	0
Pre	Yes	PNAPM	1998	Jardines	20.8334	-86.8783	2016	4	47	No	Pocilloporidae	Madracis spp.	0	0	0
Pre	Yes	PNAPM	1998	Jardines	20.8334	-86.8783	2016	4	47	No	Pocilloporidae	Madracis spp.	0	0	0
Pre	Yes	PNAPM	1998	Jardines	20.8334	-86.8783	2016	4	47	Yes	Meandrinidae	Meandrina spp.	0	0	0
Pre	Yes	PNAPM	1998	Jardines	20.8334	-86.8783	2016	4	47	Yes	Meandrinidae	Meandrina spp.	0	0	0
Pre	Yes	PNAPM	1998	Jardines	20.8334	-86.8783	2016	4	47	Yes	Meandrinidae	Meandrina spp.	0	0	0
Pre	Yes	PNAPM	1998	Jardines	20.8334	-86.8783	2016	4	47	Yes	Montastraeidae	Montastraea cavernosa	0	0	0
Pre	Yes	PNAPM	1998	Jardines	20.8334	-86.8783	2016	4	47	No	Mussinae	Mussa angulosa	0	0	0
Pre	Yes	PNAPM	1998	Jardines	20.8334	-86.8783	2016	4	47	Yes	Mussinae	Mycetophyllia spp.	0	0	0
Pre	Yes	PNAPM	1998	Jardines	20.8334	-86.8783	2016	4	47	Yes	Mussinae	Mycetophyllia spp.	0	0	0
Pre	Yes	PNAPM	1998	Jardines	20.8334	-86.8783	2016	4	47	Yes	Mussinae	Mycetophyllia spp.	0	0	0
Pre	Yes	PNAPM	1998	Jardines	20.8334	-86.8783	2016	4	47	Yes	Mussinae	Mycetophyllia spp.	0	0	0
Pre	Yes	PNAPM	1998	Jardines	20.8334	-86.8783	2016	4	47	Yes	Mussinae	Mycetophyllia spp.	0	0	0
Pre	Yes	PNAPM	1998	Jardines	20.8334	-86.8783	2016	4	47	Yes	Merulinidae	Orbicella annularis	1.70213	0	0
Pre	Yes	PNAPM	1998	Jardines	20.8334	-86.8783	2016	4	47	Yes	Merulinidae	Orbicella faveolata	0	0	0
Pre	Yes	PNAPM	1998	Jardines	20.8334	-86.8783	2016	4	47	Yes	Merulinidae	Orbicella franksi	0	0	0
Pre	Yes	PNAPM	1998	Jardines	20.8334	-86.8783	2016	4	47	No	Poritidae	Porites astreoides	6.38298	0	0
Pre	Yes	PNAPM	1998	Jardines	20.8334	-86.8783	2016	4	47	No	Poritidae	Branching Porites	0	0	0
Pre	Yes	PNAPM	1998	Jardines	20.8334	-86.8783	2016	4	47	No	Poritidae	Branching Porites	0	0	0
Pre	Yes	PNAPM	1998	Jardines	20.8334	-86.8783	2016	4	47	No	Poritidae	Branching Porites	1.70213	0	0
Pre	Yes	PNAPM	1998	Jardines	20.8334	-86.8783	2016	4	47	No	Poritidae	Branching Porites	0	0	0
Pre	Yes	PNAPM	1998	Jardines	20.8334	-86.8783	2016	4	47	Yes	Faviinae	Pseudodiploria clivosa	0	0	0
Pre	Yes	PNAPM	1998	Jardines	20.8334	-86.8783	2016	4	47	Yes	Faviinae	Pseudodiploria strigosa	0.638298	0	0
Pre	Yes	PNAPM	1998	Jardines	20.8334	-86.8783	2016	4	47	No	Mussinae	Scolymia spp.	0	0	0
Pre	Yes	PNAPM	1998	Jardines	20.8334	-86.8783	2016	4	47	No	Mussinae	Scolymia spp.	0	0	0
Pre	Yes	PNAPM	1998	Jardines	20.8334	-86.8783	2016	4	47	No	Siderastreidae	Siderastrea radians	0	0	0
Pre	Yes	PNAPM	1998	Jardines	20.8334	-86.8783	2016	4	47	Yes	Siderastreidae	Siderastrea siderea	2.34043	0	0
Pre	Yes	PNAPM	1998	Jardines	20.8334	-86.8783	2016	4	47	No	Scleractinia incertae sedis	Solenastrea bournoni	0	0	0
Pre	Yes	PNAPM	1998	Jardines	20.8334	-86.8783	2016	4	47	No	Astrocoeniidae	Stephanocoenia intersepta	0	0	0
Pre	Yes	PNAPM	1998	LA BOCANA	20.8748	-86.8505	2016	4	40	No	Acroporidae	Acropora cervicornis	0	0	0
Pre	Yes	PNAPM	1998	LA BOCANA	20.8748	-86.8505	2016	4	40	No	Acroporidae	Acropora palmata	0	0	0
Pre	Yes	PNAPM	1998	LA BOCANA	20.8748	-86.8505	2016	4	40	No	Acroporidae	Acropora cervicornis	0	0	0
Pre	Yes	PNAPM	1998	LA BOCANA	20.8748	-86.8505	2016	4	40	No	Agariciidae	Agaricia (encrusting)	6	0	0
Pre	Yes	PNAPM	1998	LA BOCANA	20.8748	-86.8505	2016	4	40	No	Agariciidae	Agaricia (encrusting)	0	0	0
Pre	Yes	PNAPM	1998	LA BOCANA	20.8748	-86.8505	2016	4	40	No	Agariciidae	Agaricia (encrusting)	0	0	0
Pre	Yes	PNAPM	1998	LA BOCANA	20.8748	-86.8505	2016	4	40	No	Agariciidae	Agaricia (encrusting)	0	0	0
Pre	Yes	PNAPM	1998	LA BOCANA	20.8748	-86.8505	2016	4	40	No	Agariciidae	Agaricia (encrusting)	0	0	0
Pre	Yes	PNAPM	1998	LA BOCANA	20.8748	-86.8505	2016	4	40	No	Agariciidae	Agaricia (encrusting)	1	0	0
Pre	Yes	PNAPM	1998	LA BOCANA	20.8748	-86.8505	2016	4	40	No	Agariciidae	Agaricia tenuifolia	0.25	0	0
Pre	Yes	PNAPM	1998	LA BOCANA	20.8748	-86.8505	2016	4	40	Yes	Faviinae	Colpophyllia natans	0	0	0
Pre	Yes	PNAPM	1998	LA BOCANA	20.8748	-86.8505	2016	4	40	Yes	Meandrinidae	Dendrogyra cylindrus	0	0	0
Pre	Yes	PNAPM	1998	LA BOCANA	20.8748	-86.8505	2016	4	40	Yes	Meandrinidae	Dichocoenia stokesi	0	0	0
Pre	Yes	PNAPM	1998	LA BOCANA	20.8748	-86.8505	2016	4	40	Yes	Faviinae	Diploria labyrinthiformis	0	0	0
Pre	Yes	PNAPM	1998	LA BOCANA	20.8748	-86.8505	2016	4	40	Yes	Meandrinidae	Eusmilia fastigiata	0	0	0
Pre	Yes	PNAPM	1998	LA BOCANA	20.8748	-86.8505	2016	4	40	No	Faviinae	Favia fragum	0	0	0
Pre	Yes	PNAPM	1998	LA BOCANA	20.8748	-86.8505	2016	4	40	No	Agariciidae	Helioseris cucullata	0	0	0
Pre	Yes	PNAPM	1998	LA BOCANA	20.8748	-86.8505	2016	4	40	Yes	Mussinae	Isophyllia spp.	0	0	0
Pre	Yes	PNAPM	1998	LA BOCANA	20.8748	-86.8505	2016	4	40	Yes	Mussinae	Isophyllia spp.	0	0	0
Pre	Yes	PNAPM	1998	LA BOCANA	20.8748	-86.8505	2016	4	40	Yes	Mussinae	Isophyllia spp.	0	0	0
Pre	Yes	PNAPM	1998	LA BOCANA	20.8748	-86.8505	2016	4	40	No	Pocilloporidae	Madracis spp.	0	0	0
Pre	Yes	PNAPM	1998	LA BOCANA	20.8748	-86.8505	2016	4	40	No	Pocilloporidae	Madracis spp.	0	0	0
Pre	Yes	PNAPM	1998	LA BOCANA	20.8748	-86.8505	2016	4	40	Yes	Meandrinidae	Meandrina spp.	0	0	0
Pre	Yes	PNAPM	1998	LA BOCANA	20.8748	-86.8505	2016	4	40	Yes	Meandrinidae	Meandrina spp.	0	0	0
Pre	Yes	PNAPM	1998	LA BOCANA	20.8748	-86.8505	2016	4	40	Yes	Meandrinidae	Meandrina spp.	0	0	0
Pre	Yes	PNAPM	1998	LA BOCANA	20.8748	-86.8505	2016	4	40	Yes	Montastraeidae	Montastraea cavernosa	1.5	0	0
Pre	Yes	PNAPM	1998	LA BOCANA	20.8748	-86.8505	2016	4	40	No	Mussinae	Mussa angulosa	0	0	0
Pre	Yes	PNAPM	1998	LA BOCANA	20.8748	-86.8505	2016	4	40	Yes	Mussinae	Mycetophyllia spp.	0	0	0
Pre	Yes	PNAPM	1998	LA BOCANA	20.8748	-86.8505	2016	4	40	Yes	Mussinae	Mycetophyllia spp.	0	0	0
Pre	Yes	PNAPM	1998	LA BOCANA	20.8748	-86.8505	2016	4	40	Yes	Mussinae	Mycetophyllia spp.	0	0	0
Pre	Yes	PNAPM	1998	LA BOCANA	20.8748	-86.8505	2016	4	40	Yes	Mussinae	Mycetophyllia spp.	0	0	0
Pre	Yes	PNAPM	1998	LA BOCANA	20.8748	-86.8505	2016	4	40	Yes	Mussinae	Mycetophyllia spp.	0	0	0
Pre	Yes	PNAPM	1998	LA BOCANA	20.8748	-86.8505	2016	4	40	Yes	Merulinidae	Orbicella annularis	2.25	0	0
Pre	Yes	PNAPM	1998	LA BOCANA	20.8748	-86.8505	2016	4	40	Yes	Merulinidae	Orbicella faveolata	1.75	0	0
Pre	Yes	PNAPM	1998	LA BOCANA	20.8748	-86.8505	2016	4	40	Yes	Merulinidae	Orbicella franksi	0	0	0
Pre	Yes	PNAPM	1998	LA BOCANA	20.8748	-86.8505	2016	4	40	No	Poritidae	Porites astreoides	0.5	0	0
Pre	Yes	PNAPM	1998	LA BOCANA	20.8748	-86.8505	2016	4	40	No	Poritidae	Branching Porites	0	0	0
Pre	Yes	PNAPM	1998	LA BOCANA	20.8748	-86.8505	2016	4	40	No	Poritidae	Branching Porites	0	0	0
Pre	Yes	PNAPM	1998	LA BOCANA	20.8748	-86.8505	2016	4	40	No	Poritidae	Branching Porites	0.25	0	0
Pre	Yes	PNAPM	1998	LA BOCANA	20.8748	-86.8505	2016	4	40	No	Poritidae	Branching Porites	0	0	0
Pre	Yes	PNAPM	1998	LA BOCANA	20.8748	-86.8505	2016	4	40	Yes	Faviinae	Pseudodiploria clivosa	0	0	0
Pre	Yes	PNAPM	1998	LA BOCANA	20.8748	-86.8505	2016	4	40	Yes	Faviinae	Pseudodiploria strigosa	1	0	0
Pre	Yes	PNAPM	1998	LA BOCANA	20.8748	-86.8505	2016	4	40	No	Mussinae	Scolymia spp.	0	0	0
Pre	Yes	PNAPM	1998	LA BOCANA	20.8748	-86.8505	2016	4	40	No	Mussinae	Scolymia spp.	0	0	0
Pre	Yes	PNAPM	1998	LA BOCANA	20.8748	-86.8505	2016	4	40	No	Siderastreidae	Siderastrea radians	0	0	0
Pre	Yes	PNAPM	1998	LA BOCANA	20.8748	-86.8505	2016	4	40	Yes	Siderastreidae	Siderastrea siderea	3.25	0	0
Pre	Yes	PNAPM	1998	LA BOCANA	20.8748	-86.8505	2016	4	40	No	Scleractinia incertae sedis	Solenastrea bournoni	0	0	0
Pre	Yes	PNAPM	1998	LA BOCANA	20.8748	-86.8505	2016	4	40	No	Astrocoeniidae	Stephanocoenia intersepta	0.5	0	0
Pre	Yes	PNAPM	1998	La Pared	20.8242	-86.8762	2016	4	40	No	Acroporidae	Acropora cervicornis	0	0	0
Pre	Yes	PNAPM	1998	La Pared	20.8242	-86.8762	2016	4	40	No	Acroporidae	Acropora palmata	0.25	0	0
Pre	Yes	PNAPM	1998	La Pared	20.8242	-86.8762	2016	4	40	No	Acroporidae	Acropora cervicornis	0	0	0
Pre	Yes	PNAPM	1998	La Pared	20.8242	-86.8762	2016	4	40	No	Agariciidae	Agaricia (encrusting)	2	0	0
Pre	Yes	PNAPM	1998	La Pared	20.8242	-86.8762	2016	4	40	No	Agariciidae	Agaricia (encrusting)	0	0	0
Pre	Yes	PNAPM	1998	La Pared	20.8242	-86.8762	2016	4	40	No	Agariciidae	Agaricia (encrusting)	0	0	0
Pre	Yes	PNAPM	1998	La Pared	20.8242	-86.8762	2016	4	40	No	Agariciidae	Agaricia (encrusting)	0	0	0
Pre	Yes	PNAPM	1998	La Pared	20.8242	-86.8762	2016	4	40	No	Agariciidae	Agaricia (encrusting)	0	0	0
Pre	Yes	PNAPM	1998	La Pared	20.8242	-86.8762	2016	4	40	No	Agariciidae	Agaricia (encrusting)	0	0	0
Pre	Yes	PNAPM	1998	La Pared	20.8242	-86.8762	2016	4	40	No	Agariciidae	Agaricia tenuifolia	0.5	0	0
Pre	Yes	PNAPM	1998	La Pared	20.8242	-86.8762	2016	4	40	Yes	Faviinae	Colpophyllia natans	0	0	0
Pre	Yes	PNAPM	1998	La Pared	20.8242	-86.8762	2016	4	40	Yes	Meandrinidae	Dendrogyra cylindrus	0	0	0
Pre	Yes	PNAPM	1998	La Pared	20.8242	-86.8762	2016	4	40	Yes	Meandrinidae	Dichocoenia stokesi	0	0	0
Pre	Yes	PNAPM	1998	La Pared	20.8242	-86.8762	2016	4	40	Yes	Faviinae	Diploria labyrinthiformis	0.25	0	0
Pre	Yes	PNAPM	1998	La Pared	20.8242	-86.8762	2016	4	40	Yes	Meandrinidae	Eusmilia fastigiata	0	0	0
Pre	Yes	PNAPM	1998	La Pared	20.8242	-86.8762	2016	4	40	No	Faviinae	Favia fragum	0	0	0
Pre	Yes	PNAPM	1998	La Pared	20.8242	-86.8762	2016	4	40	No	Agariciidae	Helioseris cucullata	0	0	0
Pre	Yes	PNAPM	1998	La Pared	20.8242	-86.8762	2016	4	40	Yes	Mussinae	Isophyllia spp.	0	0	0
Pre	Yes	PNAPM	1998	La Pared	20.8242	-86.8762	2016	4	40	Yes	Mussinae	Isophyllia spp.	0	0	0
Pre	Yes	PNAPM	1998	La Pared	20.8242	-86.8762	2016	4	40	Yes	Mussinae	Isophyllia spp.	0	0	0
Pre	Yes	PNAPM	1998	La Pared	20.8242	-86.8762	2016	4	40	No	Pocilloporidae	Madracis spp.	0	0	0
Pre	Yes	PNAPM	1998	La Pared	20.8242	-86.8762	2016	4	40	No	Pocilloporidae	Madracis spp.	0	0	0
Pre	Yes	PNAPM	1998	La Pared	20.8242	-86.8762	2016	4	40	Yes	Meandrinidae	Meandrina spp.	0	0	0
Pre	Yes	PNAPM	1998	La Pared	20.8242	-86.8762	2016	4	40	Yes	Meandrinidae	Meandrina spp.	0	0	0
Pre	Yes	PNAPM	1998	La Pared	20.8242	-86.8762	2016	4	40	Yes	Meandrinidae	Meandrina spp.	0	0	0
Pre	Yes	PNAPM	1998	La Pared	20.8242	-86.8762	2016	4	40	Yes	Montastraeidae	Montastraea cavernosa	0.5	0	0
Pre	Yes	PNAPM	1998	La Pared	20.8242	-86.8762	2016	4	40	No	Mussinae	Mussa angulosa	0	0	0
Pre	Yes	PNAPM	1998	La Pared	20.8242	-86.8762	2016	4	40	Yes	Mussinae	Mycetophyllia spp.	0	0	0
Pre	Yes	PNAPM	1998	La Pared	20.8242	-86.8762	2016	4	40	Yes	Mussinae	Mycetophyllia spp.	0	0	0
Pre	Yes	PNAPM	1998	La Pared	20.8242	-86.8762	2016	4	40	Yes	Mussinae	Mycetophyllia spp.	0	0	0
Pre	Yes	PNAPM	1998	La Pared	20.8242	-86.8762	2016	4	40	Yes	Mussinae	Mycetophyllia spp.	0	0	0
Pre	Yes	PNAPM	1998	La Pared	20.8242	-86.8762	2016	4	40	Yes	Mussinae	Mycetophyllia spp.	0	0	0
Pre	Yes	PNAPM	1998	La Pared	20.8242	-86.8762	2016	4	40	Yes	Merulinidae	Orbicella annularis	0.5	0	0
Pre	Yes	PNAPM	1998	La Pared	20.8242	-86.8762	2016	4	40	Yes	Merulinidae	Orbicella faveolata	1	0	0
Pre	Yes	PNAPM	1998	La Pared	20.8242	-86.8762	2016	4	40	Yes	Merulinidae	Orbicella franksi	0	0	0
Pre	Yes	PNAPM	1998	La Pared	20.8242	-86.8762	2016	4	40	No	Poritidae	Porites astreoides	16.75	0	0
Pre	Yes	PNAPM	1998	La Pared	20.8242	-86.8762	2016	4	40	No	Poritidae	Branching Porites	0	0	0
Pre	Yes	PNAPM	1998	La Pared	20.8242	-86.8762	2016	4	40	No	Poritidae	Branching Porites	0	0	0
Pre	Yes	PNAPM	1998	La Pared	20.8242	-86.8762	2016	4	40	No	Poritidae	Branching Porites	0.25	0	0
Pre	Yes	PNAPM	1998	La Pared	20.8242	-86.8762	2016	4	40	No	Poritidae	Branching Porites	0	0	0
Pre	Yes	PNAPM	1998	La Pared	20.8242	-86.8762	2016	4	40	Yes	Faviinae	Pseudodiploria clivosa	0	0	0
Pre	Yes	PNAPM	1998	La Pared	20.8242	-86.8762	2016	4	40	Yes	Faviinae	Pseudodiploria strigosa	2.75	0	0
Pre	Yes	PNAPM	1998	La Pared	20.8242	-86.8762	2016	4	40	No	Mussinae	Scolymia spp.	0	0	0
Pre	Yes	PNAPM	1998	La Pared	20.8242	-86.8762	2016	4	40	No	Mussinae	Scolymia spp.	0	0	0
Pre	Yes	PNAPM	1998	La Pared	20.8242	-86.8762	2016	4	40	No	Siderastreidae	Siderastrea radians	0.25	0	0
Pre	Yes	PNAPM	1998	La Pared	20.8242	-86.8762	2016	4	40	Yes	Siderastreidae	Siderastrea siderea	1.25	0	0
Pre	Yes	PNAPM	1998	La Pared	20.8242	-86.8762	2016	4	40	No	Scleractinia incertae sedis	Solenastrea bournoni	0	0	0
Pre	Yes	PNAPM	1998	La Pared	20.8242	-86.8762	2016	4	40	No	Astrocoeniidae	Stephanocoenia intersepta	0	0	0
Pre	Yes	PNAX	2000	La Poza	18.2605	-87.8253	2016	2	30	No	Acroporidae	Acropora cervicornis	0	0	0
Pre	Yes	PNAX	2000	La Poza	18.2605	-87.8253	2016	2	30	No	Acroporidae	Acropora palmata	0	0	0
Pre	Yes	PNAX	2000	La Poza	18.2605	-87.8253	2016	2	30	No	Acroporidae	Acropora cervicornis	0	0	0
Pre	Yes	PNAX	2000	La Poza	18.2605	-87.8253	2016	2	30	No	Agariciidae	Agaricia (encrusting)	7.33333	0	0
Pre	Yes	PNAX	2000	La Poza	18.2605	-87.8253	2016	2	30	No	Agariciidae	Agaricia (encrusting)	6.33333	0	0
Pre	Yes	PNAX	2000	La Poza	18.2605	-87.8253	2016	2	30	No	Agariciidae	Agaricia (encrusting)	0	0	0
Pre	Yes	PNAX	2000	La Poza	18.2605	-87.8253	2016	2	30	No	Agariciidae	Agaricia (encrusting)	0	0	0
Pre	Yes	PNAX	2000	La Poza	18.2605	-87.8253	2016	2	30	No	Agariciidae	Agaricia (encrusting)	0	0	0
Pre	Yes	PNAX	2000	La Poza	18.2605	-87.8253	2016	2	30	No	Agariciidae	Agaricia (encrusting)	0	0	0
Pre	Yes	PNAX	2000	La Poza	18.2605	-87.8253	2016	2	30	No	Agariciidae	Agaricia tenuifolia	0.333333	0	0
Pre	Yes	PNAX	2000	La Poza	18.2605	-87.8253	2016	2	30	Yes	Faviinae	Colpophyllia natans	0	0	0
Pre	Yes	PNAX	2000	La Poza	18.2605	-87.8253	2016	2	30	Yes	Meandrinidae	Dendrogyra cylindrus	0	0	0
Pre	Yes	PNAX	2000	La Poza	18.2605	-87.8253	2016	2	30	Yes	Meandrinidae	Dichocoenia stokesi	0	0	0
Pre	Yes	PNAX	2000	La Poza	18.2605	-87.8253	2016	2	30	Yes	Faviinae	Diploria labyrinthiformis	0	0	0
Pre	Yes	PNAX	2000	La Poza	18.2605	-87.8253	2016	2	30	Yes	Meandrinidae	Eusmilia fastigiata	0.666667	0	0
Pre	Yes	PNAX	2000	La Poza	18.2605	-87.8253	2016	2	30	No	Faviinae	Favia fragum	0	0	0
Pre	Yes	PNAX	2000	La Poza	18.2605	-87.8253	2016	2	30	No	Agariciidae	Helioseris cucullata	0	0	0
Pre	Yes	PNAX	2000	La Poza	18.2605	-87.8253	2016	2	30	Yes	Mussinae	Isophyllia spp.	0	0	0
Pre	Yes	PNAX	2000	La Poza	18.2605	-87.8253	2016	2	30	Yes	Mussinae	Isophyllia spp.	0	0	0
Pre	Yes	PNAX	2000	La Poza	18.2605	-87.8253	2016	2	30	Yes	Mussinae	Isophyllia spp.	0	0	0
Pre	Yes	PNAX	2000	La Poza	18.2605	-87.8253	2016	2	30	No	Pocilloporidae	Madracis spp.	0.666667	0	0
Pre	Yes	PNAX	2000	La Poza	18.2605	-87.8253	2016	2	30	No	Pocilloporidae	Madracis spp.	0	0	0
Pre	Yes	PNAX	2000	La Poza	18.2605	-87.8253	2016	2	30	Yes	Meandrinidae	Meandrina spp.	0	0	0
Pre	Yes	PNAX	2000	La Poza	18.2605	-87.8253	2016	2	30	Yes	Meandrinidae	Meandrina spp.	0	0	0
Pre	Yes	PNAX	2000	La Poza	18.2605	-87.8253	2016	2	30	Yes	Meandrinidae	Meandrina spp.	0	0	0
Pre	Yes	PNAX	2000	La Poza	18.2605	-87.8253	2016	2	30	Yes	Montastraeidae	Montastraea cavernosa	3.66667	0	0
Pre	Yes	PNAX	2000	La Poza	18.2605	-87.8253	2016	2	30	No	Mussinae	Mussa angulosa	0	0	0
Pre	Yes	PNAX	2000	La Poza	18.2605	-87.8253	2016	2	30	Yes	Mussinae	Mycetophyllia spp.	0	0	0
Pre	Yes	PNAX	2000	La Poza	18.2605	-87.8253	2016	2	30	Yes	Mussinae	Mycetophyllia spp.	0	0	0
Pre	Yes	PNAX	2000	La Poza	18.2605	-87.8253	2016	2	30	Yes	Mussinae	Mycetophyllia spp.	0.333333	0	0
Pre	Yes	PNAX	2000	La Poza	18.2605	-87.8253	2016	2	30	Yes	Mussinae	Mycetophyllia spp.	0	0	0
Pre	Yes	PNAX	2000	La Poza	18.2605	-87.8253	2016	2	30	Yes	Mussinae	Mycetophyllia spp.	0	0	0
Pre	Yes	PNAX	2000	La Poza	18.2605	-87.8253	2016	2	30	Yes	Merulinidae	Orbicella annularis	0	0	0
Pre	Yes	PNAX	2000	La Poza	18.2605	-87.8253	2016	2	30	Yes	Merulinidae	Orbicella faveolata	2.33333	0	0
Pre	Yes	PNAX	2000	La Poza	18.2605	-87.8253	2016	2	30	Yes	Merulinidae	Orbicella franksi	0	0	0
Pre	Yes	PNAX	2000	La Poza	18.2605	-87.8253	2016	2	30	No	Poritidae	Porites astreoides	2	0	0
Pre	Yes	PNAX	2000	La Poza	18.2605	-87.8253	2016	2	30	No	Poritidae	Branching Porites	0	0	0
Pre	Yes	PNAX	2000	La Poza	18.2605	-87.8253	2016	2	30	No	Poritidae	Branching Porites	0.666667	0	0
Pre	Yes	PNAX	2000	La Poza	18.2605	-87.8253	2016	2	30	No	Poritidae	Branching Porites	0.333333	0	0
Pre	Yes	PNAX	2000	La Poza	18.2605	-87.8253	2016	2	30	No	Poritidae	Branching Porites	0	0	0
Pre	Yes	PNAX	2000	La Poza	18.2605	-87.8253	2016	2	30	Yes	Faviinae	Pseudodiploria clivosa	0	0	0
Pre	Yes	PNAX	2000	La Poza	18.2605	-87.8253	2016	2	30	Yes	Faviinae	Pseudodiploria strigosa	0.333333	0	0
Pre	Yes	PNAX	2000	La Poza	18.2605	-87.8253	2016	2	30	No	Mussinae	Scolymia spp.	0	0	0
Pre	Yes	PNAX	2000	La Poza	18.2605	-87.8253	2016	2	30	No	Mussinae	Scolymia spp.	0	0	0
Pre	Yes	PNAX	2000	La Poza	18.2605	-87.8253	2016	2	30	No	Siderastreidae	Siderastrea radians	0.333333	0	0
Pre	Yes	PNAX	2000	La Poza	18.2605	-87.8253	2016	2	30	Yes	Siderastreidae	Siderastrea siderea	6.33333	0	0
Pre	Yes	PNAX	2000	La Poza	18.2605	-87.8253	2016	2	30	No	Scleractinia incertae sedis	Solenastrea bournoni	0	0	0
Pre	Yes	PNAX	2000	La Poza	18.2605	-87.8253	2016	2	30	No	Astrocoeniidae	Stephanocoenia intersepta	1.66667	0	0
Pre	Yes	PNAPM	1998	Limones	20.9885	-86.7972	2016	4	50	No	Acroporidae	Acropora cervicornis	0	0	0
Pre	Yes	PNAPM	1998	Limones	20.9885	-86.7972	2016	4	50	No	Acroporidae	Acropora palmata	8.4	0	0
Pre	Yes	PNAPM	1998	Limones	20.9885	-86.7972	2016	4	50	No	Acroporidae	Acropora cervicornis	0	0	0
Pre	Yes	PNAPM	1998	Limones	20.9885	-86.7972	2016	4	50	No	Agariciidae	Agaricia (encrusting)	0.4	0	0
Pre	Yes	PNAPM	1998	Limones	20.9885	-86.7972	2016	4	50	No	Agariciidae	Agaricia (encrusting)	0	0	0
Pre	Yes	PNAPM	1998	Limones	20.9885	-86.7972	2016	4	50	No	Agariciidae	Agaricia (encrusting)	0	0	0
Pre	Yes	PNAPM	1998	Limones	20.9885	-86.7972	2016	4	50	No	Agariciidae	Agaricia (encrusting)	0	0	0
Pre	Yes	PNAPM	1998	Limones	20.9885	-86.7972	2016	4	50	No	Agariciidae	Agaricia (encrusting)	0	0	0
Pre	Yes	PNAPM	1998	Limones	20.9885	-86.7972	2016	4	50	No	Agariciidae	Agaricia (encrusting)	0	0	0
Pre	Yes	PNAPM	1998	Limones	20.9885	-86.7972	2016	4	50	No	Agariciidae	Agaricia tenuifolia	0	0	0
Pre	Yes	PNAPM	1998	Limones	20.9885	-86.7972	2016	4	50	Yes	Faviinae	Colpophyllia natans	0	0	0
Pre	Yes	PNAPM	1998	Limones	20.9885	-86.7972	2016	4	50	Yes	Meandrinidae	Dendrogyra cylindrus	0	0	0
Pre	Yes	PNAPM	1998	Limones	20.9885	-86.7972	2016	4	50	Yes	Meandrinidae	Dichocoenia stokesi	0	0	0
Pre	Yes	PNAPM	1998	Limones	20.9885	-86.7972	2016	4	50	Yes	Faviinae	Diploria labyrinthiformis	0	0	0
Pre	Yes	PNAPM	1998	Limones	20.9885	-86.7972	2016	4	50	Yes	Meandrinidae	Eusmilia fastigiata	0	0	0
Pre	Yes	PNAPM	1998	Limones	20.9885	-86.7972	2016	4	50	No	Faviinae	Favia fragum	0	0	0
Pre	Yes	PNAPM	1998	Limones	20.9885	-86.7972	2016	4	50	No	Agariciidae	Helioseris cucullata	0	0	0
Pre	Yes	PNAPM	1998	Limones	20.9885	-86.7972	2016	4	50	Yes	Mussinae	Isophyllia spp.	0	0	0
Pre	Yes	PNAPM	1998	Limones	20.9885	-86.7972	2016	4	50	Yes	Mussinae	Isophyllia spp.	0	0	0
Pre	Yes	PNAPM	1998	Limones	20.9885	-86.7972	2016	4	50	Yes	Mussinae	Isophyllia spp.	0	0	0
Pre	Yes	PNAPM	1998	Limones	20.9885	-86.7972	2016	4	50	No	Pocilloporidae	Madracis spp.	0	0	0
Pre	Yes	PNAPM	1998	Limones	20.9885	-86.7972	2016	4	50	No	Pocilloporidae	Madracis spp.	0	0	0
Pre	Yes	PNAPM	1998	Limones	20.9885	-86.7972	2016	4	50	Yes	Meandrinidae	Meandrina spp.	0	0	0
Pre	Yes	PNAPM	1998	Limones	20.9885	-86.7972	2016	4	50	Yes	Meandrinidae	Meandrina spp.	0	0	0
Pre	Yes	PNAPM	1998	Limones	20.9885	-86.7972	2016	4	50	Yes	Meandrinidae	Meandrina spp.	0	0	0
Pre	Yes	PNAPM	1998	Limones	20.9885	-86.7972	2016	4	50	Yes	Montastraeidae	Montastraea cavernosa	0	0	0
Pre	Yes	PNAPM	1998	Limones	20.9885	-86.7972	2016	4	50	No	Mussinae	Mussa angulosa	0	0	0
Pre	Yes	PNAPM	1998	Limones	20.9885	-86.7972	2016	4	50	Yes	Mussinae	Mycetophyllia spp.	0	0	0
Pre	Yes	PNAPM	1998	Limones	20.9885	-86.7972	2016	4	50	Yes	Mussinae	Mycetophyllia spp.	0	0	0
Pre	Yes	PNAPM	1998	Limones	20.9885	-86.7972	2016	4	50	Yes	Mussinae	Mycetophyllia spp.	0	0	0
Pre	Yes	PNAPM	1998	Limones	20.9885	-86.7972	2016	4	50	Yes	Mussinae	Mycetophyllia spp.	0	0	0
Pre	Yes	PNAPM	1998	Limones	20.9885	-86.7972	2016	4	50	Yes	Mussinae	Mycetophyllia spp.	0	0	0
Pre	Yes	PNAPM	1998	Limones	20.9885	-86.7972	2016	4	50	Yes	Merulinidae	Orbicella annularis	0.6	0	0
Pre	Yes	PNAPM	1998	Limones	20.9885	-86.7972	2016	4	50	Yes	Merulinidae	Orbicella faveolata	0	0	0
Pre	Yes	PNAPM	1998	Limones	20.9885	-86.7972	2016	4	50	Yes	Merulinidae	Orbicella franksi	0	0	0
Pre	Yes	PNAPM	1998	Limones	20.9885	-86.7972	2016	4	50	No	Poritidae	Porites astreoides	3.8	0	0
Pre	Yes	PNAPM	1998	Limones	20.9885	-86.7972	2016	4	50	No	Poritidae	Branching Porites	0	0	0
Pre	Yes	PNAPM	1998	Limones	20.9885	-86.7972	2016	4	50	No	Poritidae	Branching Porites	0.2	0	0
Pre	Yes	PNAPM	1998	Limones	20.9885	-86.7972	2016	4	50	No	Poritidae	Branching Porites	0.6	0	0
Pre	Yes	PNAPM	1998	Limones	20.9885	-86.7972	2016	4	50	No	Poritidae	Branching Porites	0	0	0
Pre	Yes	PNAPM	1998	Limones	20.9885	-86.7972	2016	4	50	Yes	Faviinae	Pseudodiploria clivosa	0	0	0
Pre	Yes	PNAPM	1998	Limones	20.9885	-86.7972	2016	4	50	Yes	Faviinae	Pseudodiploria strigosa	0.8	0	0
Pre	Yes	PNAPM	1998	Limones	20.9885	-86.7972	2016	4	50	No	Mussinae	Scolymia spp.	0	0	0
Pre	Yes	PNAPM	1998	Limones	20.9885	-86.7972	2016	4	50	No	Mussinae	Scolymia spp.	0	0	0
Pre	Yes	PNAPM	1998	Limones	20.9885	-86.7972	2016	4	50	No	Siderastreidae	Siderastrea radians	0	0	0
Pre	Yes	PNAPM	1998	Limones	20.9885	-86.7972	2016	4	50	Yes	Siderastreidae	Siderastrea siderea	0.8	0	0
Pre	Yes	PNAPM	1998	Limones	20.9885	-86.7972	2016	4	50	No	Scleractinia incertae sedis	Solenastrea bournoni	0	0	0
Pre	Yes	PNAPM	1998	Limones	20.9885	-86.7972	2016	4	50	No	Astrocoeniidae	Stephanocoenia intersepta	0	0	0
Pre	Yes	RBCM	2016	Mahahual	18.7107	-87.7029	2016	2	29	No	Acroporidae	Acropora cervicornis	1.37931	0	0
Pre	Yes	RBCM	2016	Mahahual	18.7107	-87.7029	2016	2	29	No	Acroporidae	Acropora palmata	0	0	0
Pre	Yes	RBCM	2016	Mahahual	18.7107	-87.7029	2016	2	29	No	Acroporidae	Acropora cervicornis	0	0	0
Pre	Yes	RBCM	2016	Mahahual	18.7107	-87.7029	2016	2	29	No	Agariciidae	Agaricia (encrusting)	15.5172	0	0
Pre	Yes	RBCM	2016	Mahahual	18.7107	-87.7029	2016	2	29	No	Agariciidae	Agaricia (encrusting)	1.37931	0	0
Pre	Yes	RBCM	2016	Mahahual	18.7107	-87.7029	2016	2	29	No	Agariciidae	Agaricia (encrusting)	0	0	0
Pre	Yes	RBCM	2016	Mahahual	18.7107	-87.7029	2016	2	29	No	Agariciidae	Agaricia (encrusting)	0	0	0
Pre	Yes	RBCM	2016	Mahahual	18.7107	-87.7029	2016	2	29	No	Agariciidae	Agaricia (encrusting)	0	0	0
Pre	Yes	RBCM	2016	Mahahual	18.7107	-87.7029	2016	2	29	No	Agariciidae	Agaricia (encrusting)	0	0	0
Pre	Yes	RBCM	2016	Mahahual	18.7107	-87.7029	2016	2	29	No	Agariciidae	Agaricia tenuifolia	0	0	0
Pre	Yes	RBCM	2016	Mahahual	18.7107	-87.7029	2016	2	29	Yes	Faviinae	Colpophyllia natans	1.03448	0	0
Pre	Yes	RBCM	2016	Mahahual	18.7107	-87.7029	2016	2	29	Yes	Meandrinidae	Dendrogyra cylindrus	0	0	0
Pre	Yes	RBCM	2016	Mahahual	18.7107	-87.7029	2016	2	29	Yes	Meandrinidae	Dichocoenia stokesi	0.689655	0	0
Pre	Yes	RBCM	2016	Mahahual	18.7107	-87.7029	2016	2	29	Yes	Faviinae	Diploria labyrinthiformis	0	0	0
Pre	Yes	RBCM	2016	Mahahual	18.7107	-87.7029	2016	2	29	Yes	Meandrinidae	Eusmilia fastigiata	0	0	0
Pre	Yes	RBCM	2016	Mahahual	18.7107	-87.7029	2016	2	29	No	Faviinae	Favia fragum	0	0	0
Pre	Yes	RBCM	2016	Mahahual	18.7107	-87.7029	2016	2	29	No	Agariciidae	Helioseris cucullata	0.344828	0	0
Pre	Yes	RBCM	2016	Mahahual	18.7107	-87.7029	2016	2	29	Yes	Mussinae	Isophyllia spp.	0	0	0
Pre	Yes	RBCM	2016	Mahahual	18.7107	-87.7029	2016	2	29	Yes	Mussinae	Isophyllia spp.	0	0	0
Pre	Yes	RBCM	2016	Mahahual	18.7107	-87.7029	2016	2	29	Yes	Mussinae	Isophyllia spp.	0	0	0
Pre	Yes	RBCM	2016	Mahahual	18.7107	-87.7029	2016	2	29	No	Pocilloporidae	Madracis spp.	0	0	0
Pre	Yes	RBCM	2016	Mahahual	18.7107	-87.7029	2016	2	29	No	Pocilloporidae	Madracis spp.	0	0	0
Pre	Yes	RBCM	2016	Mahahual	18.7107	-87.7029	2016	2	29	Yes	Meandrinidae	Meandrina spp.	0	0	0
Pre	Yes	RBCM	2016	Mahahual	18.7107	-87.7029	2016	2	29	Yes	Meandrinidae	Meandrina spp.	0	0	0
Pre	Yes	RBCM	2016	Mahahual	18.7107	-87.7029	2016	2	29	Yes	Meandrinidae	Meandrina spp.	0	0	0
Pre	Yes	RBCM	2016	Mahahual	18.7107	-87.7029	2016	2	29	Yes	Montastraeidae	Montastraea cavernosa	1.03448	0	0
Pre	Yes	RBCM	2016	Mahahual	18.7107	-87.7029	2016	2	29	No	Mussinae	Mussa angulosa	0	0	0
Pre	Yes	RBCM	2016	Mahahual	18.7107	-87.7029	2016	2	29	Yes	Mussinae	Mycetophyllia spp.	0	0	0
Pre	Yes	RBCM	2016	Mahahual	18.7107	-87.7029	2016	2	29	Yes	Mussinae	Mycetophyllia spp.	0	0	0
Pre	Yes	RBCM	2016	Mahahual	18.7107	-87.7029	2016	2	29	Yes	Mussinae	Mycetophyllia spp.	0.344828	0	0
Pre	Yes	RBCM	2016	Mahahual	18.7107	-87.7029	2016	2	29	Yes	Mussinae	Mycetophyllia spp.	0	0	0
Pre	Yes	RBCM	2016	Mahahual	18.7107	-87.7029	2016	2	29	Yes	Mussinae	Mycetophyllia spp.	0	0	0
Pre	Yes	RBCM	2016	Mahahual	18.7107	-87.7029	2016	2	29	Yes	Merulinidae	Orbicella annularis	0	0	0
Pre	Yes	RBCM	2016	Mahahual	18.7107	-87.7029	2016	2	29	Yes	Merulinidae	Orbicella faveolata	6.55172	0	0
Pre	Yes	RBCM	2016	Mahahual	18.7107	-87.7029	2016	2	29	Yes	Merulinidae	Orbicella franksi	2.06897	0	0
Pre	Yes	RBCM	2016	Mahahual	18.7107	-87.7029	2016	2	29	No	Poritidae	Porites astreoides	5.17241	0	0
Pre	Yes	RBCM	2016	Mahahual	18.7107	-87.7029	2016	2	29	No	Poritidae	Branching Porites	0.344828	0	0
Pre	Yes	RBCM	2016	Mahahual	18.7107	-87.7029	2016	2	29	No	Poritidae	Branching Porites	0	0	0
Pre	Yes	RBCM	2016	Mahahual	18.7107	-87.7029	2016	2	29	No	Poritidae	Branching Porites	0.344828	0	0
Pre	Yes	RBCM	2016	Mahahual	18.7107	-87.7029	2016	2	29	No	Poritidae	Branching Porites	0	0	0
Pre	Yes	RBCM	2016	Mahahual	18.7107	-87.7029	2016	2	29	Yes	Faviinae	Pseudodiploria clivosa	0	0	0
Pre	Yes	RBCM	2016	Mahahual	18.7107	-87.7029	2016	2	29	Yes	Faviinae	Pseudodiploria strigosa	0.689655	0	0
Pre	Yes	RBCM	2016	Mahahual	18.7107	-87.7029	2016	2	29	No	Mussinae	Scolymia spp.	0	0	0
Pre	Yes	RBCM	2016	Mahahual	18.7107	-87.7029	2016	2	29	No	Mussinae	Scolymia spp.	0	0	0
Pre	Yes	RBCM	2016	Mahahual	18.7107	-87.7029	2016	2	29	No	Siderastreidae	Siderastrea radians	0	0	0
Pre	Yes	RBCM	2016	Mahahual	18.7107	-87.7029	2016	2	29	Yes	Siderastreidae	Siderastrea siderea	1.03448	0	0
Pre	Yes	RBCM	2016	Mahahual	18.7107	-87.7029	2016	2	29	No	Scleractinia incertae sedis	Solenastrea bournoni	0	0	0
Pre	Yes	RBCM	2016	Mahahual	18.7107	-87.7029	2016	2	29	No	Astrocoeniidae	Stephanocoenia intersepta	0.344828	0	0
Pre	Yes	RBCM	2016	Mahahual Centro	18.7169	-87.7025	2016	2	30	No	Acroporidae	Acropora cervicornis	0	0	0
Pre	Yes	RBCM	2016	Mahahual Centro	18.7169	-87.7025	2016	2	30	No	Acroporidae	Acropora palmata	0	0	0
Pre	Yes	RBCM	2016	Mahahual Centro	18.7169	-87.7025	2016	2	30	No	Acroporidae	Acropora cervicornis	0	0	0
Pre	Yes	RBCM	2016	Mahahual Centro	18.7169	-87.7025	2016	2	30	No	Agariciidae	Agaricia (encrusting)	13.3333	0	0
Pre	Yes	RBCM	2016	Mahahual Centro	18.7169	-87.7025	2016	2	30	No	Agariciidae	Agaricia (encrusting)	0	0	0
Pre	Yes	RBCM	2016	Mahahual Centro	18.7169	-87.7025	2016	2	30	No	Agariciidae	Agaricia (encrusting)	0	0	0
Pre	Yes	RBCM	2016	Mahahual Centro	18.7169	-87.7025	2016	2	30	No	Agariciidae	Agaricia (encrusting)	0	0	0
Pre	Yes	RBCM	2016	Mahahual Centro	18.7169	-87.7025	2016	2	30	No	Agariciidae	Agaricia (encrusting)	0	0	0
Pre	Yes	RBCM	2016	Mahahual Centro	18.7169	-87.7025	2016	2	30	No	Agariciidae	Agaricia (encrusting)	0	0	0
Pre	Yes	RBCM	2016	Mahahual Centro	18.7169	-87.7025	2016	2	30	No	Agariciidae	Agaricia tenuifolia	2.33333	0	0
Pre	Yes	RBCM	2016	Mahahual Centro	18.7169	-87.7025	2016	2	30	Yes	Faviinae	Colpophyllia natans	0	0	0
Pre	Yes	RBCM	2016	Mahahual Centro	18.7169	-87.7025	2016	2	30	Yes	Meandrinidae	Dendrogyra cylindrus	0	0	0
Pre	Yes	RBCM	2016	Mahahual Centro	18.7169	-87.7025	2016	2	30	Yes	Meandrinidae	Dichocoenia stokesi	0.666667	0	0
Pre	Yes	RBCM	2016	Mahahual Centro	18.7169	-87.7025	2016	2	30	Yes	Faviinae	Diploria labyrinthiformis	0	0	0
Pre	Yes	RBCM	2016	Mahahual Centro	18.7169	-87.7025	2016	2	30	Yes	Meandrinidae	Eusmilia fastigiata	0	0	0
Pre	Yes	RBCM	2016	Mahahual Centro	18.7169	-87.7025	2016	2	30	No	Faviinae	Favia fragum	0	0	0
Pre	Yes	RBCM	2016	Mahahual Centro	18.7169	-87.7025	2016	2	30	No	Agariciidae	Helioseris cucullata	0	0	0
Pre	Yes	RBCM	2016	Mahahual Centro	18.7169	-87.7025	2016	2	30	Yes	Mussinae	Isophyllia spp.	0	0	0
Pre	Yes	RBCM	2016	Mahahual Centro	18.7169	-87.7025	2016	2	30	Yes	Mussinae	Isophyllia spp.	0	0	0
Pre	Yes	RBCM	2016	Mahahual Centro	18.7169	-87.7025	2016	2	30	Yes	Mussinae	Isophyllia spp.	0	0	0
Pre	Yes	RBCM	2016	Mahahual Centro	18.7169	-87.7025	2016	2	30	No	Pocilloporidae	Madracis spp.	0	0	0
Pre	Yes	RBCM	2016	Mahahual Centro	18.7169	-87.7025	2016	2	30	No	Pocilloporidae	Madracis spp.	0	0	0
Pre	Yes	RBCM	2016	Mahahual Centro	18.7169	-87.7025	2016	2	30	Yes	Meandrinidae	Meandrina spp.	0	0	0
Pre	Yes	RBCM	2016	Mahahual Centro	18.7169	-87.7025	2016	2	30	Yes	Meandrinidae	Meandrina spp.	0	0	0
Pre	Yes	RBCM	2016	Mahahual Centro	18.7169	-87.7025	2016	2	30	Yes	Meandrinidae	Meandrina spp.	0	0	0
Pre	Yes	RBCM	2016	Mahahual Centro	18.7169	-87.7025	2016	2	30	Yes	Montastraeidae	Montastraea cavernosa	0.666667	0	0
Pre	Yes	RBCM	2016	Mahahual Centro	18.7169	-87.7025	2016	2	30	No	Mussinae	Mussa angulosa	0	0	0
Pre	Yes	RBCM	2016	Mahahual Centro	18.7169	-87.7025	2016	2	30	Yes	Mussinae	Mycetophyllia spp.	0	0	0
Pre	Yes	RBCM	2016	Mahahual Centro	18.7169	-87.7025	2016	2	30	Yes	Mussinae	Mycetophyllia spp.	0	0	0
Pre	Yes	RBCM	2016	Mahahual Centro	18.7169	-87.7025	2016	2	30	Yes	Mussinae	Mycetophyllia spp.	0	0	0
Pre	Yes	RBCM	2016	Mahahual Centro	18.7169	-87.7025	2016	2	30	Yes	Mussinae	Mycetophyllia spp.	0	0	0
Pre	Yes	RBCM	2016	Mahahual Centro	18.7169	-87.7025	2016	2	30	Yes	Mussinae	Mycetophyllia spp.	0	0	0
Pre	Yes	RBCM	2016	Mahahual Centro	18.7169	-87.7025	2016	2	30	Yes	Merulinidae	Orbicella annularis	1	0	0
Pre	Yes	RBCM	2016	Mahahual Centro	18.7169	-87.7025	2016	2	30	Yes	Merulinidae	Orbicella faveolata	0.333333	0	0
Pre	Yes	RBCM	2016	Mahahual Centro	18.7169	-87.7025	2016	2	30	Yes	Merulinidae	Orbicella franksi	0	0	0
Pre	Yes	RBCM	2016	Mahahual Centro	18.7169	-87.7025	2016	2	30	No	Poritidae	Porites astreoides	2	0	0
Pre	Yes	RBCM	2016	Mahahual Centro	18.7169	-87.7025	2016	2	30	No	Poritidae	Branching Porites	0.333333	0	0
Pre	Yes	RBCM	2016	Mahahual Centro	18.7169	-87.7025	2016	2	30	No	Poritidae	Branching Porites	0.666667	0	0
Pre	Yes	RBCM	2016	Mahahual Centro	18.7169	-87.7025	2016	2	30	No	Poritidae	Branching Porites	0.333333	0	0
Pre	Yes	RBCM	2016	Mahahual Centro	18.7169	-87.7025	2016	2	30	No	Poritidae	Branching Porites	0	0	0
Pre	Yes	RBCM	2016	Mahahual Centro	18.7169	-87.7025	2016	2	30	Yes	Faviinae	Pseudodiploria clivosa	0.333333	0	0
Pre	Yes	RBCM	2016	Mahahual Centro	18.7169	-87.7025	2016	2	30	Yes	Faviinae	Pseudodiploria strigosa	3.33333	0	0
Pre	Yes	RBCM	2016	Mahahual Centro	18.7169	-87.7025	2016	2	30	No	Mussinae	Scolymia spp.	0	0	0
Pre	Yes	RBCM	2016	Mahahual Centro	18.7169	-87.7025	2016	2	30	No	Mussinae	Scolymia spp.	0	0	0
Pre	Yes	RBCM	2016	Mahahual Centro	18.7169	-87.7025	2016	2	30	No	Siderastreidae	Siderastrea radians	0.666667	0	0
Pre	Yes	RBCM	2016	Mahahual Centro	18.7169	-87.7025	2016	2	30	Yes	Siderastreidae	Siderastrea siderea	9.33333	0	0
Pre	Yes	RBCM	2016	Mahahual Centro	18.7169	-87.7025	2016	2	30	No	Scleractinia incertae sedis	Solenastrea bournoni	0	0	0
Pre	Yes	RBCM	2016	Mahahual Centro	18.7169	-87.7025	2016	2	30	No	Astrocoeniidae	Stephanocoenia intersepta	0.666667	0	0
Pre	Yes	PNAPM	1998	Manchones Norte	20.9785	-86.8006	2016	2	18	No	Acroporidae	Acropora cervicornis	0.555556	0	0
Pre	Yes	PNAPM	1998	Manchones Norte	20.9785	-86.8006	2016	2	18	No	Acroporidae	Acropora palmata	0	0	0
Pre	Yes	PNAPM	1998	Manchones Norte	20.9785	-86.8006	2016	2	18	No	Acroporidae	Acropora cervicornis	0	0	0
Pre	Yes	PNAPM	1998	Manchones Norte	20.9785	-86.8006	2016	2	18	No	Agariciidae	Agaricia (encrusting)	5	0	0
Pre	Yes	PNAPM	1998	Manchones Norte	20.9785	-86.8006	2016	2	18	No	Agariciidae	Agaricia (encrusting)	0	0	0
Pre	Yes	PNAPM	1998	Manchones Norte	20.9785	-86.8006	2016	2	18	No	Agariciidae	Agaricia (encrusting)	0	0	0
Pre	Yes	PNAPM	1998	Manchones Norte	20.9785	-86.8006	2016	2	18	No	Agariciidae	Agaricia (encrusting)	0	0	0
Pre	Yes	PNAPM	1998	Manchones Norte	20.9785	-86.8006	2016	2	18	No	Agariciidae	Agaricia (encrusting)	0	0	0
Pre	Yes	PNAPM	1998	Manchones Norte	20.9785	-86.8006	2016	2	18	No	Agariciidae	Agaricia (encrusting)	0.555556	0	0
Pre	Yes	PNAPM	1998	Manchones Norte	20.9785	-86.8006	2016	2	18	No	Agariciidae	Agaricia tenuifolia	0	0	0
Pre	Yes	PNAPM	1998	Manchones Norte	20.9785	-86.8006	2016	2	18	Yes	Faviinae	Colpophyllia natans	1.66667	0	0
Pre	Yes	PNAPM	1998	Manchones Norte	20.9785	-86.8006	2016	2	18	Yes	Meandrinidae	Dendrogyra cylindrus	0	0	0
Pre	Yes	PNAPM	1998	Manchones Norte	20.9785	-86.8006	2016	2	18	Yes	Meandrinidae	Dichocoenia stokesi	0.555556	0	0
Pre	Yes	PNAPM	1998	Manchones Norte	20.9785	-86.8006	2016	2	18	Yes	Faviinae	Diploria labyrinthiformis	0	0	0
Pre	Yes	PNAPM	1998	Manchones Norte	20.9785	-86.8006	2016	2	18	Yes	Meandrinidae	Eusmilia fastigiata	0	0	0
Pre	Yes	PNAPM	1998	Manchones Norte	20.9785	-86.8006	2016	2	18	No	Faviinae	Favia fragum	0	0	0
Pre	Yes	PNAPM	1998	Manchones Norte	20.9785	-86.8006	2016	2	18	No	Agariciidae	Helioseris cucullata	0	0	0
Pre	Yes	PNAPM	1998	Manchones Norte	20.9785	-86.8006	2016	2	18	Yes	Mussinae	Isophyllia spp.	0	0	0
Pre	Yes	PNAPM	1998	Manchones Norte	20.9785	-86.8006	2016	2	18	Yes	Mussinae	Isophyllia spp.	0	0	0
Pre	Yes	PNAPM	1998	Manchones Norte	20.9785	-86.8006	2016	2	18	Yes	Mussinae	Isophyllia spp.	0	0	0
Pre	Yes	PNAPM	1998	Manchones Norte	20.9785	-86.8006	2016	2	18	No	Pocilloporidae	Madracis spp.	0	0	0
Pre	Yes	PNAPM	1998	Manchones Norte	20.9785	-86.8006	2016	2	18	No	Pocilloporidae	Madracis spp.	0	0	0
Pre	Yes	PNAPM	1998	Manchones Norte	20.9785	-86.8006	2016	2	18	Yes	Meandrinidae	Meandrina spp.	0	0	0
Pre	Yes	PNAPM	1998	Manchones Norte	20.9785	-86.8006	2016	2	18	Yes	Meandrinidae	Meandrina spp.	0	0	0
Pre	Yes	PNAPM	1998	Manchones Norte	20.9785	-86.8006	2016	2	18	Yes	Meandrinidae	Meandrina spp.	0.555556	0	0
Pre	Yes	PNAPM	1998	Manchones Norte	20.9785	-86.8006	2016	2	18	Yes	Montastraeidae	Montastraea cavernosa	2.77778	0	0
Pre	Yes	PNAPM	1998	Manchones Norte	20.9785	-86.8006	2016	2	18	No	Mussinae	Mussa angulosa	0	0	0
Pre	Yes	PNAPM	1998	Manchones Norte	20.9785	-86.8006	2016	2	18	Yes	Mussinae	Mycetophyllia spp.	0	0	0
Pre	Yes	PNAPM	1998	Manchones Norte	20.9785	-86.8006	2016	2	18	Yes	Mussinae	Mycetophyllia spp.	0	0	0
Pre	Yes	PNAPM	1998	Manchones Norte	20.9785	-86.8006	2016	2	18	Yes	Mussinae	Mycetophyllia spp.	0	0	0
Pre	Yes	PNAPM	1998	Manchones Norte	20.9785	-86.8006	2016	2	18	Yes	Mussinae	Mycetophyllia spp.	0	0	0
Pre	Yes	PNAPM	1998	Manchones Norte	20.9785	-86.8006	2016	2	18	Yes	Mussinae	Mycetophyllia spp.	0	0	0
Pre	Yes	PNAPM	1998	Manchones Norte	20.9785	-86.8006	2016	2	18	Yes	Merulinidae	Orbicella annularis	2.22222	0	0
Pre	Yes	PNAPM	1998	Manchones Norte	20.9785	-86.8006	2016	2	18	Yes	Merulinidae	Orbicella faveolata	6.11111	0	0
Pre	Yes	PNAPM	1998	Manchones Norte	20.9785	-86.8006	2016	2	18	Yes	Merulinidae	Orbicella franksi	0	0	0
Pre	Yes	PNAPM	1998	Manchones Norte	20.9785	-86.8006	2016	2	18	No	Poritidae	Porites astreoides	4.44444	0	0
Pre	Yes	PNAPM	1998	Manchones Norte	20.9785	-86.8006	2016	2	18	No	Poritidae	Branching Porites	0	0	0
Pre	Yes	PNAPM	1998	Manchones Norte	20.9785	-86.8006	2016	2	18	No	Poritidae	Branching Porites	0	0	0
Pre	Yes	PNAPM	1998	Manchones Norte	20.9785	-86.8006	2016	2	18	No	Poritidae	Branching Porites	0.555556	0	0
Pre	Yes	PNAPM	1998	Manchones Norte	20.9785	-86.8006	2016	2	18	No	Poritidae	Branching Porites	0	0	0
Pre	Yes	PNAPM	1998	Manchones Norte	20.9785	-86.8006	2016	2	18	Yes	Faviinae	Pseudodiploria clivosa	0	0	0
Pre	Yes	PNAPM	1998	Manchones Norte	20.9785	-86.8006	2016	2	18	Yes	Faviinae	Pseudodiploria strigosa	1.11111	0	0
Pre	Yes	PNAPM	1998	Manchones Norte	20.9785	-86.8006	2016	2	18	No	Mussinae	Scolymia spp.	0	0	0
Pre	Yes	PNAPM	1998	Manchones Norte	20.9785	-86.8006	2016	2	18	No	Mussinae	Scolymia spp.	0	0	0
Pre	Yes	PNAPM	1998	Manchones Norte	20.9785	-86.8006	2016	2	18	No	Siderastreidae	Siderastrea radians	0	0	0
Pre	Yes	PNAPM	1998	Manchones Norte	20.9785	-86.8006	2016	2	18	Yes	Siderastreidae	Siderastrea siderea	1.66667	0	0
Pre	Yes	PNAPM	1998	Manchones Norte	20.9785	-86.8006	2016	2	18	No	Scleractinia incertae sedis	Solenastrea bournoni	0	0	0
Pre	Yes	PNAPM	1998	Manchones Norte	20.9785	-86.8006	2016	2	18	No	Astrocoeniidae	Stephanocoenia intersepta	0	0	0
Pre	Yes	RBCM	2016	MS	18.7034	-87.7052	2016	1	7	No	Acroporidae	Acropora cervicornis	0	0	0
Pre	Yes	RBCM	2016	MS	18.7034	-87.7052	2016	1	7	No	Acroporidae	Acropora palmata	0	0	0
Pre	Yes	RBCM	2016	MS	18.7034	-87.7052	2016	1	7	No	Acroporidae	Acropora cervicornis	0	0	0
Pre	Yes	RBCM	2016	MS	18.7034	-87.7052	2016	1	7	No	Agariciidae	Agaricia (encrusting)	21.4286	0	0
Pre	Yes	RBCM	2016	MS	18.7034	-87.7052	2016	1	7	No	Agariciidae	Agaricia (encrusting)	0	0	0
Pre	Yes	RBCM	2016	MS	18.7034	-87.7052	2016	1	7	No	Agariciidae	Agaricia (encrusting)	0	0	0
Pre	Yes	RBCM	2016	MS	18.7034	-87.7052	2016	1	7	No	Agariciidae	Agaricia (encrusting)	0	0	0
Pre	Yes	RBCM	2016	MS	18.7034	-87.7052	2016	1	7	No	Agariciidae	Agaricia (encrusting)	1.42857	0	0
Pre	Yes	RBCM	2016	MS	18.7034	-87.7052	2016	1	7	No	Agariciidae	Agaricia (encrusting)	0	0	0
Pre	Yes	RBCM	2016	MS	18.7034	-87.7052	2016	1	7	No	Agariciidae	Agaricia tenuifolia	0	0	0
Pre	Yes	RBCM	2016	MS	18.7034	-87.7052	2016	1	7	Yes	Faviinae	Colpophyllia natans	0	0	0
Pre	Yes	RBCM	2016	MS	18.7034	-87.7052	2016	1	7	Yes	Meandrinidae	Dendrogyra cylindrus	0	0	0
Pre	Yes	RBCM	2016	MS	18.7034	-87.7052	2016	1	7	Yes	Meandrinidae	Dichocoenia stokesi	0	0	0
Pre	Yes	RBCM	2016	MS	18.7034	-87.7052	2016	1	7	Yes	Faviinae	Diploria labyrinthiformis	0	0	0
Pre	Yes	RBCM	2016	MS	18.7034	-87.7052	2016	1	7	Yes	Meandrinidae	Eusmilia fastigiata	0	0	0
Pre	Yes	RBCM	2016	MS	18.7034	-87.7052	2016	1	7	No	Faviinae	Favia fragum	0	0	0
Pre	Yes	RBCM	2016	MS	18.7034	-87.7052	2016	1	7	No	Agariciidae	Helioseris cucullata	1.42857	0	0
Pre	Yes	RBCM	2016	MS	18.7034	-87.7052	2016	1	7	Yes	Mussinae	Isophyllia spp.	0	0	0
Pre	Yes	RBCM	2016	MS	18.7034	-87.7052	2016	1	7	Yes	Mussinae	Isophyllia spp.	0	0	0
Pre	Yes	RBCM	2016	MS	18.7034	-87.7052	2016	1	7	Yes	Mussinae	Isophyllia spp.	0	0	0
Pre	Yes	RBCM	2016	MS	18.7034	-87.7052	2016	1	7	No	Pocilloporidae	Madracis spp.	0	0	0
Pre	Yes	RBCM	2016	MS	18.7034	-87.7052	2016	1	7	No	Pocilloporidae	Madracis spp.	0	0	0
Pre	Yes	RBCM	2016	MS	18.7034	-87.7052	2016	1	7	Yes	Meandrinidae	Meandrina spp.	0	0	0
Pre	Yes	RBCM	2016	MS	18.7034	-87.7052	2016	1	7	Yes	Meandrinidae	Meandrina spp.	0	0	0
Pre	Yes	RBCM	2016	MS	18.7034	-87.7052	2016	1	7	Yes	Meandrinidae	Meandrina spp.	0	0	0
Pre	Yes	RBCM	2016	MS	18.7034	-87.7052	2016	1	7	Yes	Montastraeidae	Montastraea cavernosa	0	0	0
Pre	Yes	RBCM	2016	MS	18.7034	-87.7052	2016	1	7	No	Mussinae	Mussa angulosa	0	0	0
Pre	Yes	RBCM	2016	MS	18.7034	-87.7052	2016	1	7	Yes	Mussinae	Mycetophyllia spp.	0	0	0
Pre	Yes	RBCM	2016	MS	18.7034	-87.7052	2016	1	7	Yes	Mussinae	Mycetophyllia spp.	0	0	0
Pre	Yes	RBCM	2016	MS	18.7034	-87.7052	2016	1	7	Yes	Mussinae	Mycetophyllia spp.	0	0	0
Pre	Yes	RBCM	2016	MS	18.7034	-87.7052	2016	1	7	Yes	Mussinae	Mycetophyllia spp.	0	0	0
Pre	Yes	RBCM	2016	MS	18.7034	-87.7052	2016	1	7	Yes	Mussinae	Mycetophyllia spp.	0	0	0
Pre	Yes	RBCM	2016	MS	18.7034	-87.7052	2016	1	7	Yes	Merulinidae	Orbicella annularis	0	0	0
Pre	Yes	RBCM	2016	MS	18.7034	-87.7052	2016	1	7	Yes	Merulinidae	Orbicella faveolata	5.71429	0	0
Pre	Yes	RBCM	2016	MS	18.7034	-87.7052	2016	1	7	Yes	Merulinidae	Orbicella franksi	4.28571	0	0
Pre	Yes	RBCM	2016	MS	18.7034	-87.7052	2016	1	7	No	Poritidae	Porites astreoides	14.2857	0	0
Pre	Yes	RBCM	2016	MS	18.7034	-87.7052	2016	1	7	No	Poritidae	Branching Porites	0	0	0
Pre	Yes	RBCM	2016	MS	18.7034	-87.7052	2016	1	7	No	Poritidae	Branching Porites	1.42857	0	0
Pre	Yes	RBCM	2016	MS	18.7034	-87.7052	2016	1	7	No	Poritidae	Branching Porites	1.42857	0	0
Pre	Yes	RBCM	2016	MS	18.7034	-87.7052	2016	1	7	No	Poritidae	Branching Porites	0	0	0
Pre	Yes	RBCM	2016	MS	18.7034	-87.7052	2016	1	7	Yes	Faviinae	Pseudodiploria clivosa	0	0	0
Pre	Yes	RBCM	2016	MS	18.7034	-87.7052	2016	1	7	Yes	Faviinae	Pseudodiploria strigosa	0	0	0
Pre	Yes	RBCM	2016	MS	18.7034	-87.7052	2016	1	7	No	Mussinae	Scolymia spp.	0	0	0
Pre	Yes	RBCM	2016	MS	18.7034	-87.7052	2016	1	7	No	Mussinae	Scolymia spp.	0	0	0
Pre	Yes	RBCM	2016	MS	18.7034	-87.7052	2016	1	7	No	Siderastreidae	Siderastrea radians	0	0	0
Pre	Yes	RBCM	2016	MS	18.7034	-87.7052	2016	1	7	Yes	Siderastreidae	Siderastrea siderea	2.85714	0	0
Pre	Yes	RBCM	2016	MS	18.7034	-87.7052	2016	1	7	No	Scleractinia incertae sedis	Solenastrea bournoni	0	0	0
Pre	Yes	RBCM	2016	MS	18.7034	-87.7052	2016	1	7	No	Astrocoeniidae	Stephanocoenia intersepta	0	0	0
Pre	Yes	RBCM	2016	MX1014	20.501	-87.2151	2017	3	19	No	Acroporidae	Acropora cervicornis	0	0	0
Pre	Yes	RBCM	2016	MX1014	20.501	-87.2151	2017	3	19	No	Acroporidae	Acropora palmata	0	0	0
Pre	Yes	RBCM	2016	MX1014	20.501	-87.2151	2017	3	19	No	Acroporidae	Acropora cervicornis	0	0	0
Pre	Yes	RBCM	2016	MX1014	20.501	-87.2151	2017	3	19	No	Agariciidae	Agaricia (encrusting)	16.3158	0	0
Pre	Yes	RBCM	2016	MX1014	20.501	-87.2151	2017	3	19	No	Agariciidae	Agaricia (encrusting)	0	0	0
Pre	Yes	RBCM	2016	MX1014	20.501	-87.2151	2017	3	19	No	Agariciidae	Agaricia (encrusting)	0	0	0
Pre	Yes	RBCM	2016	MX1014	20.501	-87.2151	2017	3	19	No	Agariciidae	Agaricia (encrusting)	0	0	0
Pre	Yes	RBCM	2016	MX1014	20.501	-87.2151	2017	3	19	No	Agariciidae	Agaricia (encrusting)	0	0	0
Pre	Yes	RBCM	2016	MX1014	20.501	-87.2151	2017	3	19	No	Agariciidae	Agaricia (encrusting)	0	0	0
Pre	Yes	RBCM	2016	MX1014	20.501	-87.2151	2017	3	19	No	Agariciidae	Agaricia tenuifolia	0.526316	0	0
Pre	Yes	RBCM	2016	MX1014	20.501	-87.2151	2017	3	19	Yes	Faviinae	Colpophyllia natans	0	0	0
Pre	Yes	RBCM	2016	MX1014	20.501	-87.2151	2017	3	19	Yes	Meandrinidae	Dendrogyra cylindrus	0	0	0
Pre	Yes	RBCM	2016	MX1014	20.501	-87.2151	2017	3	19	Yes	Meandrinidae	Dichocoenia stokesi	0	0	0
Pre	Yes	RBCM	2016	MX1014	20.501	-87.2151	2017	3	19	Yes	Faviinae	Diploria labyrinthiformis	0	0	0
Pre	Yes	RBCM	2016	MX1014	20.501	-87.2151	2017	3	19	Yes	Meandrinidae	Eusmilia fastigiata	0	0	0
Pre	Yes	RBCM	2016	MX1014	20.501	-87.2151	2017	3	19	No	Faviinae	Favia fragum	0	0	0
Pre	Yes	RBCM	2016	MX1014	20.501	-87.2151	2017	3	19	No	Agariciidae	Helioseris cucullata	0.526316	0	0
Pre	Yes	RBCM	2016	MX1014	20.501	-87.2151	2017	3	19	Yes	Mussinae	Isophyllia spp.	0	0	0
Pre	Yes	RBCM	2016	MX1014	20.501	-87.2151	2017	3	19	Yes	Mussinae	Isophyllia spp.	0	0	0
Pre	Yes	RBCM	2016	MX1014	20.501	-87.2151	2017	3	19	Yes	Mussinae	Isophyllia spp.	0	0	0
Pre	Yes	RBCM	2016	MX1014	20.501	-87.2151	2017	3	19	No	Pocilloporidae	Madracis spp.	0	0	0
Pre	Yes	RBCM	2016	MX1014	20.501	-87.2151	2017	3	19	No	Pocilloporidae	Madracis spp.	1.05263	0	0
Pre	Yes	RBCM	2016	MX1014	20.501	-87.2151	2017	3	19	Yes	Meandrinidae	Meandrina spp.	0	0	0
Pre	Yes	RBCM	2016	MX1014	20.501	-87.2151	2017	3	19	Yes	Meandrinidae	Meandrina spp.	1.05263	0	0
Pre	Yes	RBCM	2016	MX1014	20.501	-87.2151	2017	3	19	Yes	Meandrinidae	Meandrina spp.	0	0	0
Pre	Yes	RBCM	2016	MX1014	20.501	-87.2151	2017	3	19	Yes	Montastraeidae	Montastraea cavernosa	2.10526	0	0
Pre	Yes	RBCM	2016	MX1014	20.501	-87.2151	2017	3	19	No	Mussinae	Mussa angulosa	0	0	0
Pre	Yes	RBCM	2016	MX1014	20.501	-87.2151	2017	3	19	Yes	Mussinae	Mycetophyllia spp.	0	0	0
Pre	Yes	RBCM	2016	MX1014	20.501	-87.2151	2017	3	19	Yes	Mussinae	Mycetophyllia spp.	0	0	0
Pre	Yes	RBCM	2016	MX1014	20.501	-87.2151	2017	3	19	Yes	Mussinae	Mycetophyllia spp.	0	0	0
Pre	Yes	RBCM	2016	MX1014	20.501	-87.2151	2017	3	19	Yes	Mussinae	Mycetophyllia spp.	0	0	0
Pre	Yes	RBCM	2016	MX1014	20.501	-87.2151	2017	3	19	Yes	Mussinae	Mycetophyllia spp.	0.526316	0	0
Pre	Yes	RBCM	2016	MX1014	20.501	-87.2151	2017	3	19	Yes	Merulinidae	Orbicella annularis	1.05263	0	0
Pre	Yes	RBCM	2016	MX1014	20.501	-87.2151	2017	3	19	Yes	Merulinidae	Orbicella faveolata	3.15789	0	0
Pre	Yes	RBCM	2016	MX1014	20.501	-87.2151	2017	3	19	Yes	Merulinidae	Orbicella franksi	11.0526	0	0
Pre	Yes	RBCM	2016	MX1014	20.501	-87.2151	2017	3	19	No	Poritidae	Porites astreoides	4.73684	0	0
Pre	Yes	RBCM	2016	MX1014	20.501	-87.2151	2017	3	19	No	Poritidae	Branching Porites	0	0	0
Pre	Yes	RBCM	2016	MX1014	20.501	-87.2151	2017	3	19	No	Poritidae	Branching Porites	2.63158	0	0
Pre	Yes	RBCM	2016	MX1014	20.501	-87.2151	2017	3	19	No	Poritidae	Branching Porites	1.05263	0	0
Pre	Yes	RBCM	2016	MX1014	20.501	-87.2151	2017	3	19	No	Poritidae	Branching Porites	0	0	0
Pre	Yes	RBCM	2016	MX1014	20.501	-87.2151	2017	3	19	Yes	Faviinae	Pseudodiploria clivosa	0	0	0
Pre	Yes	RBCM	2016	MX1014	20.501	-87.2151	2017	3	19	Yes	Faviinae	Pseudodiploria strigosa	0.526316	0	0
Pre	Yes	RBCM	2016	MX1014	20.501	-87.2151	2017	3	19	No	Mussinae	Scolymia spp.	0	0	0
Pre	Yes	RBCM	2016	MX1014	20.501	-87.2151	2017	3	19	No	Mussinae	Scolymia spp.	0	0	0
Pre	Yes	RBCM	2016	MX1014	20.501	-87.2151	2017	3	19	No	Siderastreidae	Siderastrea radians	0	0	0
Pre	Yes	RBCM	2016	MX1014	20.501	-87.2151	2017	3	19	Yes	Siderastreidae	Siderastrea siderea	1.57895	0	0
Pre	Yes	RBCM	2016	MX1014	20.501	-87.2151	2017	3	19	No	Scleractinia incertae sedis	Solenastrea bournoni	0	0	0
Pre	Yes	RBCM	2016	MX1014	20.501	-87.2151	2017	3	19	No	Astrocoeniidae	Stephanocoenia intersepta	1.57895	0	0
Pre	Yes	RBSK	1986	MX1026	19.13	-87.5374	2016	2	10	No	Acroporidae	Acropora cervicornis	2	0	0
Pre	Yes	RBSK	1986	MX1026	19.13	-87.5374	2016	2	10	No	Acroporidae	Acropora palmata	0	0	0
Pre	Yes	RBSK	1986	MX1026	19.13	-87.5374	2016	2	10	No	Acroporidae	Acropora cervicornis	0	0	0
Pre	Yes	RBSK	1986	MX1026	19.13	-87.5374	2016	2	10	No	Agariciidae	Agaricia (encrusting)	40	0	0
Pre	Yes	RBSK	1986	MX1026	19.13	-87.5374	2016	2	10	No	Agariciidae	Agaricia (encrusting)	0	0	0
Pre	Yes	RBSK	1986	MX1026	19.13	-87.5374	2016	2	10	No	Agariciidae	Agaricia (encrusting)	0	0	0
Pre	Yes	RBSK	1986	MX1026	19.13	-87.5374	2016	2	10	No	Agariciidae	Agaricia (encrusting)	0	0	0
Pre	Yes	RBSK	1986	MX1026	19.13	-87.5374	2016	2	10	No	Agariciidae	Agaricia (encrusting)	0	0	0
Pre	Yes	RBSK	1986	MX1026	19.13	-87.5374	2016	2	10	No	Agariciidae	Agaricia (encrusting)	0	0	0
Pre	Yes	RBSK	1986	MX1026	19.13	-87.5374	2016	2	10	No	Agariciidae	Agaricia tenuifolia	0	0	0
Pre	Yes	RBSK	1986	MX1026	19.13	-87.5374	2016	2	10	Yes	Faviinae	Colpophyllia natans	2	0	0
Pre	Yes	RBSK	1986	MX1026	19.13	-87.5374	2016	2	10	Yes	Meandrinidae	Dendrogyra cylindrus	0	0	0
Pre	Yes	RBSK	1986	MX1026	19.13	-87.5374	2016	2	10	Yes	Meandrinidae	Dichocoenia stokesi	1	0	0
Pre	Yes	RBSK	1986	MX1026	19.13	-87.5374	2016	2	10	Yes	Faviinae	Diploria labyrinthiformis	0	0	0
Pre	Yes	RBSK	1986	MX1026	19.13	-87.5374	2016	2	10	Yes	Meandrinidae	Eusmilia fastigiata	3	0	0
Pre	Yes	RBSK	1986	MX1026	19.13	-87.5374	2016	2	10	No	Faviinae	Favia fragum	0	0	0
Pre	Yes	RBSK	1986	MX1026	19.13	-87.5374	2016	2	10	No	Agariciidae	Helioseris cucullata	0	0	0
Pre	Yes	RBSK	1986	MX1026	19.13	-87.5374	2016	2	10	Yes	Mussinae	Isophyllia spp.	1	0	0
Pre	Yes	RBSK	1986	MX1026	19.13	-87.5374	2016	2	10	Yes	Mussinae	Isophyllia spp.	0	0	0
Pre	Yes	RBSK	1986	MX1026	19.13	-87.5374	2016	2	10	Yes	Mussinae	Isophyllia spp.	0	0	0
Pre	Yes	RBSK	1986	MX1026	19.13	-87.5374	2016	2	10	No	Pocilloporidae	Madracis spp.	0	0	0
Pre	Yes	RBSK	1986	MX1026	19.13	-87.5374	2016	2	10	No	Pocilloporidae	Madracis spp.	0	0	0
Pre	Yes	RBSK	1986	MX1026	19.13	-87.5374	2016	2	10	Yes	Meandrinidae	Meandrina spp.	0	0	0
Pre	Yes	RBSK	1986	MX1026	19.13	-87.5374	2016	2	10	Yes	Meandrinidae	Meandrina spp.	0	0	0
Pre	Yes	RBSK	1986	MX1026	19.13	-87.5374	2016	2	10	Yes	Meandrinidae	Meandrina spp.	0	0	0
Pre	Yes	RBSK	1986	MX1026	19.13	-87.5374	2016	2	10	Yes	Montastraeidae	Montastraea cavernosa	8	0	0
Pre	Yes	RBSK	1986	MX1026	19.13	-87.5374	2016	2	10	No	Mussinae	Mussa angulosa	0	0	0
Pre	Yes	RBSK	1986	MX1026	19.13	-87.5374	2016	2	10	Yes	Mussinae	Mycetophyllia spp.	0	0	0
Pre	Yes	RBSK	1986	MX1026	19.13	-87.5374	2016	2	10	Yes	Mussinae	Mycetophyllia spp.	0	0	0
Pre	Yes	RBSK	1986	MX1026	19.13	-87.5374	2016	2	10	Yes	Mussinae	Mycetophyllia spp.	0	0	0
Pre	Yes	RBSK	1986	MX1026	19.13	-87.5374	2016	2	10	Yes	Mussinae	Mycetophyllia spp.	0	0	0
Pre	Yes	RBSK	1986	MX1026	19.13	-87.5374	2016	2	10	Yes	Mussinae	Mycetophyllia spp.	0	0	0
Pre	Yes	RBSK	1986	MX1026	19.13	-87.5374	2016	2	10	Yes	Merulinidae	Orbicella annularis	0	0	0
Pre	Yes	RBSK	1986	MX1026	19.13	-87.5374	2016	2	10	Yes	Merulinidae	Orbicella faveolata	4	0	0
Pre	Yes	RBSK	1986	MX1026	19.13	-87.5374	2016	2	10	Yes	Merulinidae	Orbicella franksi	0	0	0
Pre	Yes	RBSK	1986	MX1026	19.13	-87.5374	2016	2	10	No	Poritidae	Porites astreoides	19	0	0
Pre	Yes	RBSK	1986	MX1026	19.13	-87.5374	2016	2	10	No	Poritidae	Branching Porites	0	0	0
Pre	Yes	RBSK	1986	MX1026	19.13	-87.5374	2016	2	10	No	Poritidae	Branching Porites	1	0	0
Pre	Yes	RBSK	1986	MX1026	19.13	-87.5374	2016	2	10	No	Poritidae	Branching Porites	0	0	0
Pre	Yes	RBSK	1986	MX1026	19.13	-87.5374	2016	2	10	No	Poritidae	Branching Porites	0	0	0
Pre	Yes	RBSK	1986	MX1026	19.13	-87.5374	2016	2	10	Yes	Faviinae	Pseudodiploria clivosa	0	0	0
Pre	Yes	RBSK	1986	MX1026	19.13	-87.5374	2016	2	10	Yes	Faviinae	Pseudodiploria strigosa	5	0	0
Pre	Yes	RBSK	1986	MX1026	19.13	-87.5374	2016	2	10	No	Mussinae	Scolymia spp.	0	0	0
Pre	Yes	RBSK	1986	MX1026	19.13	-87.5374	2016	2	10	No	Mussinae	Scolymia spp.	0	0	0
Pre	Yes	RBSK	1986	MX1026	19.13	-87.5374	2016	2	10	No	Siderastreidae	Siderastrea radians	1	0	0
Pre	Yes	RBSK	1986	MX1026	19.13	-87.5374	2016	2	10	Yes	Siderastreidae	Siderastrea siderea	11	0	0
Pre	Yes	RBSK	1986	MX1026	19.13	-87.5374	2016	2	10	No	Scleractinia incertae sedis	Solenastrea bournoni	0	0	0
Pre	Yes	RBSK	1986	MX1026	19.13	-87.5374	2016	2	10	No	Astrocoeniidae	Stephanocoenia intersepta	1	0	0
Pre	Yes	RBSK	1986	MX1028	19.2395	-87.4964	2016	2	17	No	Acroporidae	Acropora cervicornis	0	0	0
Pre	Yes	RBSK	1986	MX1028	19.2395	-87.4964	2016	2	17	No	Acroporidae	Acropora palmata	0	0	0
Pre	Yes	RBSK	1986	MX1028	19.2395	-87.4964	2016	2	17	No	Acroporidae	Acropora cervicornis	0	0	0
Pre	Yes	RBSK	1986	MX1028	19.2395	-87.4964	2016	2	17	No	Agariciidae	Agaricia (encrusting)	25.2941	0	0
Pre	Yes	RBSK	1986	MX1028	19.2395	-87.4964	2016	2	17	No	Agariciidae	Agaricia (encrusting)	0	0	0
Pre	Yes	RBSK	1986	MX1028	19.2395	-87.4964	2016	2	17	No	Agariciidae	Agaricia (encrusting)	0	0	0
Pre	Yes	RBSK	1986	MX1028	19.2395	-87.4964	2016	2	17	No	Agariciidae	Agaricia (encrusting)	0	0	0
Pre	Yes	RBSK	1986	MX1028	19.2395	-87.4964	2016	2	17	No	Agariciidae	Agaricia (encrusting)	0.588235	0	0
Pre	Yes	RBSK	1986	MX1028	19.2395	-87.4964	2016	2	17	No	Agariciidae	Agaricia (encrusting)	0	0	0
Pre	Yes	RBSK	1986	MX1028	19.2395	-87.4964	2016	2	17	No	Agariciidae	Agaricia tenuifolia	0.588235	0	0
Pre	Yes	RBSK	1986	MX1028	19.2395	-87.4964	2016	2	17	Yes	Faviinae	Colpophyllia natans	0	0	0
Pre	Yes	RBSK	1986	MX1028	19.2395	-87.4964	2016	2	17	Yes	Meandrinidae	Dendrogyra cylindrus	0	0	0
Pre	Yes	RBSK	1986	MX1028	19.2395	-87.4964	2016	2	17	Yes	Meandrinidae	Dichocoenia stokesi	1.17647	0	0
Pre	Yes	RBSK	1986	MX1028	19.2395	-87.4964	2016	2	17	Yes	Faviinae	Diploria labyrinthiformis	0.588235	0	0
Pre	Yes	RBSK	1986	MX1028	19.2395	-87.4964	2016	2	17	Yes	Meandrinidae	Eusmilia fastigiata	0	0	0
Pre	Yes	RBSK	1986	MX1028	19.2395	-87.4964	2016	2	17	No	Faviinae	Favia fragum	0	0	0
Pre	Yes	RBSK	1986	MX1028	19.2395	-87.4964	2016	2	17	No	Agariciidae	Helioseris cucullata	0	0	0
Pre	Yes	RBSK	1986	MX1028	19.2395	-87.4964	2016	2	17	Yes	Mussinae	Isophyllia spp.	0.588235	0	0
Pre	Yes	RBSK	1986	MX1028	19.2395	-87.4964	2016	2	17	Yes	Mussinae	Isophyllia spp.	0	0	0
Pre	Yes	RBSK	1986	MX1028	19.2395	-87.4964	2016	2	17	Yes	Mussinae	Isophyllia spp.	0	0	0
Pre	Yes	RBSK	1986	MX1028	19.2395	-87.4964	2016	2	17	No	Pocilloporidae	Madracis spp.	0	0	0
Pre	Yes	RBSK	1986	MX1028	19.2395	-87.4964	2016	2	17	No	Pocilloporidae	Madracis spp.	0.588235	0	0
Pre	Yes	RBSK	1986	MX1028	19.2395	-87.4964	2016	2	17	Yes	Meandrinidae	Meandrina spp.	0	0	0
Pre	Yes	RBSK	1986	MX1028	19.2395	-87.4964	2016	2	17	Yes	Meandrinidae	Meandrina spp.	1.17647	0	0
Pre	Yes	RBSK	1986	MX1028	19.2395	-87.4964	2016	2	17	Yes	Meandrinidae	Meandrina spp.	0	0	0
Pre	Yes	RBSK	1986	MX1028	19.2395	-87.4964	2016	2	17	Yes	Montastraeidae	Montastraea cavernosa	1.76471	0	0
Pre	Yes	RBSK	1986	MX1028	19.2395	-87.4964	2016	2	17	No	Mussinae	Mussa angulosa	0	0	0
Pre	Yes	RBSK	1986	MX1028	19.2395	-87.4964	2016	2	17	Yes	Mussinae	Mycetophyllia spp.	0	0	0
Pre	Yes	RBSK	1986	MX1028	19.2395	-87.4964	2016	2	17	Yes	Mussinae	Mycetophyllia spp.	0	0	0
Pre	Yes	RBSK	1986	MX1028	19.2395	-87.4964	2016	2	17	Yes	Mussinae	Mycetophyllia spp.	0	0	0
Pre	Yes	RBSK	1986	MX1028	19.2395	-87.4964	2016	2	17	Yes	Mussinae	Mycetophyllia spp.	0	0	0
Pre	Yes	RBSK	1986	MX1028	19.2395	-87.4964	2016	2	17	Yes	Mussinae	Mycetophyllia spp.	0.588235	0	0
Pre	Yes	RBSK	1986	MX1028	19.2395	-87.4964	2016	2	17	Yes	Merulinidae	Orbicella annularis	0	0	0
Pre	Yes	RBSK	1986	MX1028	19.2395	-87.4964	2016	2	17	Yes	Merulinidae	Orbicella faveolata	5.88235	0	0
Pre	Yes	RBSK	1986	MX1028	19.2395	-87.4964	2016	2	17	Yes	Merulinidae	Orbicella franksi	0	0	0
Pre	Yes	RBSK	1986	MX1028	19.2395	-87.4964	2016	2	17	No	Poritidae	Porites astreoides	5.29412	0	0
Pre	Yes	RBSK	1986	MX1028	19.2395	-87.4964	2016	2	17	No	Poritidae	Branching Porites	1.17647	0	0
Pre	Yes	RBSK	1986	MX1028	19.2395	-87.4964	2016	2	17	No	Poritidae	Branching Porites	0	0	0
Pre	Yes	RBSK	1986	MX1028	19.2395	-87.4964	2016	2	17	No	Poritidae	Branching Porites	1.17647	0	0
Pre	Yes	RBSK	1986	MX1028	19.2395	-87.4964	2016	2	17	No	Poritidae	Branching Porites	0	0	0
Pre	Yes	RBSK	1986	MX1028	19.2395	-87.4964	2016	2	17	Yes	Faviinae	Pseudodiploria clivosa	0	0	0
Pre	Yes	RBSK	1986	MX1028	19.2395	-87.4964	2016	2	17	Yes	Faviinae	Pseudodiploria strigosa	0.588235	0	0
Pre	Yes	RBSK	1986	MX1028	19.2395	-87.4964	2016	2	17	No	Mussinae	Scolymia spp.	0	0	0
Pre	Yes	RBSK	1986	MX1028	19.2395	-87.4964	2016	2	17	No	Mussinae	Scolymia spp.	0	0	0
Pre	Yes	RBSK	1986	MX1028	19.2395	-87.4964	2016	2	17	No	Siderastreidae	Siderastrea radians	0.588235	0	0
Pre	Yes	RBSK	1986	MX1028	19.2395	-87.4964	2016	2	17	Yes	Siderastreidae	Siderastrea siderea	2.35294	0	0
Pre	Yes	RBSK	1986	MX1028	19.2395	-87.4964	2016	2	17	No	Scleractinia incertae sedis	Solenastrea bournoni	0	0	0
Pre	Yes	RBSK	1986	MX1028	19.2395	-87.4964	2016	2	17	No	Astrocoeniidae	Stephanocoenia intersepta	0.588235	0	0
Pre	Yes	RBCM	2016	MX1047	20.3904	-87.3105	2016	2	14	No	Acroporidae	Acropora cervicornis	0	0	0
Pre	Yes	RBCM	2016	MX1047	20.3904	-87.3105	2016	2	14	No	Acroporidae	Acropora palmata	0	0	0
Pre	Yes	RBCM	2016	MX1047	20.3904	-87.3105	2016	2	14	No	Acroporidae	Acropora cervicornis	0	0	0
Pre	Yes	RBCM	2016	MX1047	20.3904	-87.3105	2016	2	14	No	Agariciidae	Agaricia (encrusting)	23.5714	0	0
Pre	Yes	RBCM	2016	MX1047	20.3904	-87.3105	2016	2	14	No	Agariciidae	Agaricia (encrusting)	0	0	0
Pre	Yes	RBCM	2016	MX1047	20.3904	-87.3105	2016	2	14	No	Agariciidae	Agaricia (encrusting)	0	0	0
Pre	Yes	RBCM	2016	MX1047	20.3904	-87.3105	2016	2	14	No	Agariciidae	Agaricia (encrusting)	2.85714	0	0
Pre	Yes	RBCM	2016	MX1047	20.3904	-87.3105	2016	2	14	No	Agariciidae	Agaricia (encrusting)	1.42857	0	0
Pre	Yes	RBCM	2016	MX1047	20.3904	-87.3105	2016	2	14	No	Agariciidae	Agaricia (encrusting)	0	0	0
Pre	Yes	RBCM	2016	MX1047	20.3904	-87.3105	2016	2	14	No	Agariciidae	Agaricia tenuifolia	0	0	0
Pre	Yes	RBCM	2016	MX1047	20.3904	-87.3105	2016	2	14	Yes	Faviinae	Colpophyllia natans	0	0	0
Pre	Yes	RBCM	2016	MX1047	20.3904	-87.3105	2016	2	14	Yes	Meandrinidae	Dendrogyra cylindrus	0	0	0
Pre	Yes	RBCM	2016	MX1047	20.3904	-87.3105	2016	2	14	Yes	Meandrinidae	Dichocoenia stokesi	3.57143	0	0
Pre	Yes	RBCM	2016	MX1047	20.3904	-87.3105	2016	2	14	Yes	Faviinae	Diploria labyrinthiformis	0.714286	0	0
Pre	Yes	RBCM	2016	MX1047	20.3904	-87.3105	2016	2	14	Yes	Meandrinidae	Eusmilia fastigiata	0	0	0
Pre	Yes	RBCM	2016	MX1047	20.3904	-87.3105	2016	2	14	No	Faviinae	Favia fragum	0	0	0
Pre	Yes	RBCM	2016	MX1047	20.3904	-87.3105	2016	2	14	No	Agariciidae	Helioseris cucullata	0	0	0
Pre	Yes	RBCM	2016	MX1047	20.3904	-87.3105	2016	2	14	Yes	Mussinae	Isophyllia spp.	0	0	0
Pre	Yes	RBCM	2016	MX1047	20.3904	-87.3105	2016	2	14	Yes	Mussinae	Isophyllia spp.	0	0	0
Pre	Yes	RBCM	2016	MX1047	20.3904	-87.3105	2016	2	14	Yes	Mussinae	Isophyllia spp.	0	0	0
Pre	Yes	RBCM	2016	MX1047	20.3904	-87.3105	2016	2	14	No	Pocilloporidae	Madracis spp.	0	0	0
Pre	Yes	RBCM	2016	MX1047	20.3904	-87.3105	2016	2	14	No	Pocilloporidae	Madracis spp.	0	0	0
Pre	Yes	RBCM	2016	MX1047	20.3904	-87.3105	2016	2	14	Yes	Meandrinidae	Meandrina spp.	0	0	0
Pre	Yes	RBCM	2016	MX1047	20.3904	-87.3105	2016	2	14	Yes	Meandrinidae	Meandrina spp.	0	0	0
Pre	Yes	RBCM	2016	MX1047	20.3904	-87.3105	2016	2	14	Yes	Meandrinidae	Meandrina spp.	0	0	0
Pre	Yes	RBCM	2016	MX1047	20.3904	-87.3105	2016	2	14	Yes	Montastraeidae	Montastraea cavernosa	1.42857	0	0
Pre	Yes	RBCM	2016	MX1047	20.3904	-87.3105	2016	2	14	No	Mussinae	Mussa angulosa	0	0	0
Pre	Yes	RBCM	2016	MX1047	20.3904	-87.3105	2016	2	14	Yes	Mussinae	Mycetophyllia spp.	0	0	0
Pre	Yes	RBCM	2016	MX1047	20.3904	-87.3105	2016	2	14	Yes	Mussinae	Mycetophyllia spp.	0	0	0
Pre	Yes	RBCM	2016	MX1047	20.3904	-87.3105	2016	2	14	Yes	Mussinae	Mycetophyllia spp.	0	0	0
Pre	Yes	RBCM	2016	MX1047	20.3904	-87.3105	2016	2	14	Yes	Mussinae	Mycetophyllia spp.	0	0	0
Pre	Yes	RBCM	2016	MX1047	20.3904	-87.3105	2016	2	14	Yes	Mussinae	Mycetophyllia spp.	0	0	0
Pre	Yes	RBCM	2016	MX1047	20.3904	-87.3105	2016	2	14	Yes	Merulinidae	Orbicella annularis	0	0	0
Pre	Yes	RBCM	2016	MX1047	20.3904	-87.3105	2016	2	14	Yes	Merulinidae	Orbicella faveolata	3.57143	0	0
Pre	Yes	RBCM	2016	MX1047	20.3904	-87.3105	2016	2	14	Yes	Merulinidae	Orbicella franksi	0	0	0
Pre	Yes	RBCM	2016	MX1047	20.3904	-87.3105	2016	2	14	No	Poritidae	Porites astreoides	10.7143	0	0
Pre	Yes	RBCM	2016	MX1047	20.3904	-87.3105	2016	2	14	No	Poritidae	Branching Porites	0	0	0
Pre	Yes	RBCM	2016	MX1047	20.3904	-87.3105	2016	2	14	No	Poritidae	Branching Porites	1.42857	0	0
Pre	Yes	RBCM	2016	MX1047	20.3904	-87.3105	2016	2	14	No	Poritidae	Branching Porites	0.714286	0	0
Pre	Yes	RBCM	2016	MX1047	20.3904	-87.3105	2016	2	14	No	Poritidae	Branching Porites	0	0	0
Pre	Yes	RBCM	2016	MX1047	20.3904	-87.3105	2016	2	14	Yes	Faviinae	Pseudodiploria clivosa	0	0	0
Pre	Yes	RBCM	2016	MX1047	20.3904	-87.3105	2016	2	14	Yes	Faviinae	Pseudodiploria strigosa	4.28571	0	0
Pre	Yes	RBCM	2016	MX1047	20.3904	-87.3105	2016	2	14	No	Mussinae	Scolymia spp.	0	0	0
Pre	Yes	RBCM	2016	MX1047	20.3904	-87.3105	2016	2	14	No	Mussinae	Scolymia spp.	0.714286	0	0
Pre	Yes	RBCM	2016	MX1047	20.3904	-87.3105	2016	2	14	No	Siderastreidae	Siderastrea radians	2.14286	0	0
Pre	Yes	RBCM	2016	MX1047	20.3904	-87.3105	2016	2	14	Yes	Siderastreidae	Siderastrea siderea	12.1429	0	0
Pre	Yes	RBCM	2016	MX1047	20.3904	-87.3105	2016	2	14	No	Scleractinia incertae sedis	Solenastrea bournoni	0	0	0
Pre	Yes	RBCM	2016	MX1047	20.3904	-87.3105	2016	2	14	No	Astrocoeniidae	Stephanocoenia intersepta	2.85714	0	0
Pre	Yes	PNCOIMPCPN	1996	MX1134	21.1991	-86.7271	2016	2	10	No	Acroporidae	Acropora cervicornis	0	0	0
Pre	Yes	PNCOIMPCPN	1996	MX1134	21.1991	-86.7271	2016	2	10	No	Acroporidae	Acropora palmata	3	0	0
Pre	Yes	PNCOIMPCPN	1996	MX1134	21.1991	-86.7271	2016	2	10	No	Acroporidae	Acropora cervicornis	0	0	0
Pre	Yes	PNCOIMPCPN	1996	MX1134	21.1991	-86.7271	2016	2	10	No	Agariciidae	Agaricia (encrusting)	10	0	0
Pre	Yes	PNCOIMPCPN	1996	MX1134	21.1991	-86.7271	2016	2	10	No	Agariciidae	Agaricia (encrusting)	0	0	0
Pre	Yes	PNCOIMPCPN	1996	MX1134	21.1991	-86.7271	2016	2	10	No	Agariciidae	Agaricia (encrusting)	0	0	0
Pre	Yes	PNCOIMPCPN	1996	MX1134	21.1991	-86.7271	2016	2	10	No	Agariciidae	Agaricia (encrusting)	0	0	0
Pre	Yes	PNCOIMPCPN	1996	MX1134	21.1991	-86.7271	2016	2	10	No	Agariciidae	Agaricia (encrusting)	0	0	0
Pre	Yes	PNCOIMPCPN	1996	MX1134	21.1991	-86.7271	2016	2	10	No	Agariciidae	Agaricia (encrusting)	0	0	0
Pre	Yes	PNCOIMPCPN	1996	MX1134	21.1991	-86.7271	2016	2	10	No	Agariciidae	Agaricia tenuifolia	0	0	0
Pre	Yes	PNCOIMPCPN	1996	MX1134	21.1991	-86.7271	2016	2	10	Yes	Faviinae	Colpophyllia natans	0	0	0
Pre	Yes	PNCOIMPCPN	1996	MX1134	21.1991	-86.7271	2016	2	10	Yes	Meandrinidae	Dendrogyra cylindrus	0	0	0
Pre	Yes	PNCOIMPCPN	1996	MX1134	21.1991	-86.7271	2016	2	10	Yes	Meandrinidae	Dichocoenia stokesi	0	0	0
Pre	Yes	PNCOIMPCPN	1996	MX1134	21.1991	-86.7271	2016	2	10	Yes	Faviinae	Diploria labyrinthiformis	1	0	0
Pre	Yes	PNCOIMPCPN	1996	MX1134	21.1991	-86.7271	2016	2	10	Yes	Meandrinidae	Eusmilia fastigiata	0	0	0
Pre	Yes	PNCOIMPCPN	1996	MX1134	21.1991	-86.7271	2016	2	10	No	Faviinae	Favia fragum	0	0	0
Pre	Yes	PNCOIMPCPN	1996	MX1134	21.1991	-86.7271	2016	2	10	No	Agariciidae	Helioseris cucullata	0	0	0
Pre	Yes	PNCOIMPCPN	1996	MX1134	21.1991	-86.7271	2016	2	10	Yes	Mussinae	Isophyllia spp.	0	0	0
Pre	Yes	PNCOIMPCPN	1996	MX1134	21.1991	-86.7271	2016	2	10	Yes	Mussinae	Isophyllia spp.	0	0	0
Pre	Yes	PNCOIMPCPN	1996	MX1134	21.1991	-86.7271	2016	2	10	Yes	Mussinae	Isophyllia spp.	0	0	0
Pre	Yes	PNCOIMPCPN	1996	MX1134	21.1991	-86.7271	2016	2	10	No	Pocilloporidae	Madracis spp.	0	0	0
Pre	Yes	PNCOIMPCPN	1996	MX1134	21.1991	-86.7271	2016	2	10	No	Pocilloporidae	Madracis spp.	0	0	0
Pre	Yes	PNCOIMPCPN	1996	MX1134	21.1991	-86.7271	2016	2	10	Yes	Meandrinidae	Meandrina spp.	0	0	0
Pre	Yes	PNCOIMPCPN	1996	MX1134	21.1991	-86.7271	2016	2	10	Yes	Meandrinidae	Meandrina spp.	0	0	0
Pre	Yes	PNCOIMPCPN	1996	MX1134	21.1991	-86.7271	2016	2	10	Yes	Meandrinidae	Meandrina spp.	0	0	0
Pre	Yes	PNCOIMPCPN	1996	MX1134	21.1991	-86.7271	2016	2	10	Yes	Montastraeidae	Montastraea cavernosa	0	0	0
Pre	Yes	PNCOIMPCPN	1996	MX1134	21.1991	-86.7271	2016	2	10	No	Mussinae	Mussa angulosa	0	0	0
Pre	Yes	PNCOIMPCPN	1996	MX1134	21.1991	-86.7271	2016	2	10	Yes	Mussinae	Mycetophyllia spp.	0	0	0
Pre	Yes	PNCOIMPCPN	1996	MX1134	21.1991	-86.7271	2016	2	10	Yes	Mussinae	Mycetophyllia spp.	0	0	0
Pre	Yes	PNCOIMPCPN	1996	MX1134	21.1991	-86.7271	2016	2	10	Yes	Mussinae	Mycetophyllia spp.	0	0	0
Pre	Yes	PNCOIMPCPN	1996	MX1134	21.1991	-86.7271	2016	2	10	Yes	Mussinae	Mycetophyllia spp.	0	0	0
Pre	Yes	PNCOIMPCPN	1996	MX1134	21.1991	-86.7271	2016	2	10	Yes	Mussinae	Mycetophyllia spp.	0	0	0
Pre	Yes	PNCOIMPCPN	1996	MX1134	21.1991	-86.7271	2016	2	10	Yes	Merulinidae	Orbicella annularis	0	0	0
Pre	Yes	PNCOIMPCPN	1996	MX1134	21.1991	-86.7271	2016	2	10	Yes	Merulinidae	Orbicella faveolata	0	0	0
Pre	Yes	PNCOIMPCPN	1996	MX1134	21.1991	-86.7271	2016	2	10	Yes	Merulinidae	Orbicella franksi	0	0	0
Pre	Yes	PNCOIMPCPN	1996	MX1134	21.1991	-86.7271	2016	2	10	No	Poritidae	Porites astreoides	29	0	0
Pre	Yes	PNCOIMPCPN	1996	MX1134	21.1991	-86.7271	2016	2	10	No	Poritidae	Branching Porites	0	0	0
Pre	Yes	PNCOIMPCPN	1996	MX1134	21.1991	-86.7271	2016	2	10	No	Poritidae	Branching Porites	0	0	0
Pre	Yes	PNCOIMPCPN	1996	MX1134	21.1991	-86.7271	2016	2	10	No	Poritidae	Branching Porites	2	0	0
Pre	Yes	PNCOIMPCPN	1996	MX1134	21.1991	-86.7271	2016	2	10	No	Poritidae	Branching Porites	0	0	0
Pre	Yes	PNCOIMPCPN	1996	MX1134	21.1991	-86.7271	2016	2	10	Yes	Faviinae	Pseudodiploria clivosa	0	0	0
Pre	Yes	PNCOIMPCPN	1996	MX1134	21.1991	-86.7271	2016	2	10	Yes	Faviinae	Pseudodiploria strigosa	0	0	0
Pre	Yes	PNCOIMPCPN	1996	MX1134	21.1991	-86.7271	2016	2	10	No	Mussinae	Scolymia spp.	0	0	0
Pre	Yes	PNCOIMPCPN	1996	MX1134	21.1991	-86.7271	2016	2	10	No	Mussinae	Scolymia spp.	0	0	0
Pre	Yes	PNCOIMPCPN	1996	MX1134	21.1991	-86.7271	2016	2	10	No	Siderastreidae	Siderastrea radians	0	0	0
Pre	Yes	PNCOIMPCPN	1996	MX1134	21.1991	-86.7271	2016	2	10	Yes	Siderastreidae	Siderastrea siderea	2	0	0
Pre	Yes	PNCOIMPCPN	1996	MX1134	21.1991	-86.7271	2016	2	10	No	Scleractinia incertae sedis	Solenastrea bournoni	0	0	0
Pre	Yes	PNCOIMPCPN	1996	MX1134	21.1991	-86.7271	2016	2	10	No	Astrocoeniidae	Stephanocoenia intersepta	0	0	0
Pre	Yes	RBCM	2016	MX2052	20.4864	-87.2329	2017	3	28	No	Acroporidae	Acropora cervicornis	0	0	0
Pre	Yes	RBCM	2016	MX2052	20.4864	-87.2329	2017	3	28	No	Acroporidae	Acropora palmata	0	0	0
Pre	Yes	RBCM	2016	MX2052	20.4864	-87.2329	2017	3	28	No	Acroporidae	Acropora cervicornis	0	0	0
Pre	Yes	RBCM	2016	MX2052	20.4864	-87.2329	2017	3	28	No	Agariciidae	Agaricia (encrusting)	23.2143	0	0
Pre	Yes	RBCM	2016	MX2052	20.4864	-87.2329	2017	3	28	No	Agariciidae	Agaricia (encrusting)	0	0	0
Pre	Yes	RBCM	2016	MX2052	20.4864	-87.2329	2017	3	28	No	Agariciidae	Agaricia (encrusting)	0	0	0
Pre	Yes	RBCM	2016	MX2052	20.4864	-87.2329	2017	3	28	No	Agariciidae	Agaricia (encrusting)	0.357143	0	0
Pre	Yes	RBCM	2016	MX2052	20.4864	-87.2329	2017	3	28	No	Agariciidae	Agaricia (encrusting)	1.42857	0	0
Pre	Yes	RBCM	2016	MX2052	20.4864	-87.2329	2017	3	28	No	Agariciidae	Agaricia (encrusting)	0	0	0
Pre	Yes	RBCM	2016	MX2052	20.4864	-87.2329	2017	3	28	No	Agariciidae	Agaricia tenuifolia	0	0	0
Pre	Yes	RBCM	2016	MX2052	20.4864	-87.2329	2017	3	28	Yes	Faviinae	Colpophyllia natans	0	0	0
Pre	Yes	RBCM	2016	MX2052	20.4864	-87.2329	2017	3	28	Yes	Meandrinidae	Dendrogyra cylindrus	0	0	0
Pre	Yes	RBCM	2016	MX2052	20.4864	-87.2329	2017	3	28	Yes	Meandrinidae	Dichocoenia stokesi	0	0	0
Pre	Yes	RBCM	2016	MX2052	20.4864	-87.2329	2017	3	28	Yes	Faviinae	Diploria labyrinthiformis	0.357143	0	0
Pre	Yes	RBCM	2016	MX2052	20.4864	-87.2329	2017	3	28	Yes	Meandrinidae	Eusmilia fastigiata	0	0	0
Pre	Yes	RBCM	2016	MX2052	20.4864	-87.2329	2017	3	28	No	Faviinae	Favia fragum	0	0	0
Pre	Yes	RBCM	2016	MX2052	20.4864	-87.2329	2017	3	28	No	Agariciidae	Helioseris cucullata	0.714286	0	0
Pre	Yes	RBCM	2016	MX2052	20.4864	-87.2329	2017	3	28	Yes	Mussinae	Isophyllia spp.	0	0	0
Pre	Yes	RBCM	2016	MX2052	20.4864	-87.2329	2017	3	28	Yes	Mussinae	Isophyllia spp.	0	0	0
Pre	Yes	RBCM	2016	MX2052	20.4864	-87.2329	2017	3	28	Yes	Mussinae	Isophyllia spp.	0	0	0
Pre	Yes	RBCM	2016	MX2052	20.4864	-87.2329	2017	3	28	No	Pocilloporidae	Madracis spp.	0	0	0
Pre	Yes	RBCM	2016	MX2052	20.4864	-87.2329	2017	3	28	No	Pocilloporidae	Madracis spp.	0.357143	0	0
Pre	Yes	RBCM	2016	MX2052	20.4864	-87.2329	2017	3	28	Yes	Meandrinidae	Meandrina spp.	0	0	0
Pre	Yes	RBCM	2016	MX2052	20.4864	-87.2329	2017	3	28	Yes	Meandrinidae	Meandrina spp.	0.714286	0	0
Pre	Yes	RBCM	2016	MX2052	20.4864	-87.2329	2017	3	28	Yes	Meandrinidae	Meandrina spp.	0	0	0
Pre	Yes	RBCM	2016	MX2052	20.4864	-87.2329	2017	3	28	Yes	Montastraeidae	Montastraea cavernosa	1.07143	0	0
Pre	Yes	RBCM	2016	MX2052	20.4864	-87.2329	2017	3	28	No	Mussinae	Mussa angulosa	0	0	0
Pre	Yes	RBCM	2016	MX2052	20.4864	-87.2329	2017	3	28	Yes	Mussinae	Mycetophyllia spp.	0	0	0
Pre	Yes	RBCM	2016	MX2052	20.4864	-87.2329	2017	3	28	Yes	Mussinae	Mycetophyllia spp.	0	0	0
Pre	Yes	RBCM	2016	MX2052	20.4864	-87.2329	2017	3	28	Yes	Mussinae	Mycetophyllia spp.	0	0	0
Pre	Yes	RBCM	2016	MX2052	20.4864	-87.2329	2017	3	28	Yes	Mussinae	Mycetophyllia spp.	0	0	0
Pre	Yes	RBCM	2016	MX2052	20.4864	-87.2329	2017	3	28	Yes	Mussinae	Mycetophyllia spp.	2.14286	0	0
Pre	Yes	RBCM	2016	MX2052	20.4864	-87.2329	2017	3	28	Yes	Merulinidae	Orbicella annularis	5.35714	0	0
Pre	Yes	RBCM	2016	MX2052	20.4864	-87.2329	2017	3	28	Yes	Merulinidae	Orbicella faveolata	7.85714	0	0
Pre	Yes	RBCM	2016	MX2052	20.4864	-87.2329	2017	3	28	Yes	Merulinidae	Orbicella franksi	1.07143	0	0
Pre	Yes	RBCM	2016	MX2052	20.4864	-87.2329	2017	3	28	No	Poritidae	Porites astreoides	3.57143	0	0
Pre	Yes	RBCM	2016	MX2052	20.4864	-87.2329	2017	3	28	No	Poritidae	Branching Porites	0	0	0
Pre	Yes	RBCM	2016	MX2052	20.4864	-87.2329	2017	3	28	No	Poritidae	Branching Porites	0	0	0
Pre	Yes	RBCM	2016	MX2052	20.4864	-87.2329	2017	3	28	No	Poritidae	Branching Porites	3.57143	0	0
Pre	Yes	RBCM	2016	MX2052	20.4864	-87.2329	2017	3	28	No	Poritidae	Branching Porites	0	0	0
Pre	Yes	RBCM	2016	MX2052	20.4864	-87.2329	2017	3	28	Yes	Faviinae	Pseudodiploria clivosa	0	0	0
Pre	Yes	RBCM	2016	MX2052	20.4864	-87.2329	2017	3	28	Yes	Faviinae	Pseudodiploria strigosa	0.357143	0	0
Pre	Yes	RBCM	2016	MX2052	20.4864	-87.2329	2017	3	28	No	Mussinae	Scolymia spp.	0	0	0
Pre	Yes	RBCM	2016	MX2052	20.4864	-87.2329	2017	3	28	No	Mussinae	Scolymia spp.	0	0	0
Pre	Yes	RBCM	2016	MX2052	20.4864	-87.2329	2017	3	28	No	Siderastreidae	Siderastrea radians	0.357143	0	0
Pre	Yes	RBCM	2016	MX2052	20.4864	-87.2329	2017	3	28	Yes	Siderastreidae	Siderastrea siderea	0.714286	0	0
Pre	Yes	RBCM	2016	MX2052	20.4864	-87.2329	2017	3	28	No	Scleractinia incertae sedis	Solenastrea bournoni	0	0	0
Pre	Yes	RBCM	2016	MX2052	20.4864	-87.2329	2017	3	28	No	Astrocoeniidae	Stephanocoenia intersepta	1.42857	0	0
Pre	Yes	APFFIC	2012	MX3054	20.5112	-86.7526	2016	2	12	No	Acroporidae	Acropora cervicornis	0	0	0
Pre	Yes	APFFIC	2012	MX3054	20.5112	-86.7526	2016	2	12	No	Acroporidae	Acropora palmata	0	0	0
Pre	Yes	APFFIC	2012	MX3054	20.5112	-86.7526	2016	2	12	No	Acroporidae	Acropora cervicornis	0	0	0
Pre	Yes	APFFIC	2012	MX3054	20.5112	-86.7526	2016	2	12	No	Agariciidae	Agaricia (encrusting)	53.3333	0	0
Pre	Yes	APFFIC	2012	MX3054	20.5112	-86.7526	2016	2	12	No	Agariciidae	Agaricia (encrusting)	0	0	0
Pre	Yes	APFFIC	2012	MX3054	20.5112	-86.7526	2016	2	12	No	Agariciidae	Agaricia (encrusting)	0	0	0
Pre	Yes	APFFIC	2012	MX3054	20.5112	-86.7526	2016	2	12	No	Agariciidae	Agaricia (encrusting)	0.833333	0	0
Pre	Yes	APFFIC	2012	MX3054	20.5112	-86.7526	2016	2	12	No	Agariciidae	Agaricia (encrusting)	0	0	0
Pre	Yes	APFFIC	2012	MX3054	20.5112	-86.7526	2016	2	12	No	Agariciidae	Agaricia (encrusting)	1.66667	0	0
Pre	Yes	APFFIC	2012	MX3054	20.5112	-86.7526	2016	2	12	No	Agariciidae	Agaricia tenuifolia	4.16667	0	0
Pre	Yes	APFFIC	2012	MX3054	20.5112	-86.7526	2016	2	12	Yes	Faviinae	Colpophyllia natans	0	0	0
Pre	Yes	APFFIC	2012	MX3054	20.5112	-86.7526	2016	2	12	Yes	Meandrinidae	Dendrogyra cylindrus	0	0	0
Pre	Yes	APFFIC	2012	MX3054	20.5112	-86.7526	2016	2	12	Yes	Meandrinidae	Dichocoenia stokesi	0.833333	0	0
Pre	Yes	APFFIC	2012	MX3054	20.5112	-86.7526	2016	2	12	Yes	Faviinae	Diploria labyrinthiformis	0	0	0
Pre	Yes	APFFIC	2012	MX3054	20.5112	-86.7526	2016	2	12	Yes	Meandrinidae	Eusmilia fastigiata	0.833333	0	0
Pre	Yes	APFFIC	2012	MX3054	20.5112	-86.7526	2016	2	12	No	Faviinae	Favia fragum	0	0	0
Pre	Yes	APFFIC	2012	MX3054	20.5112	-86.7526	2016	2	12	No	Agariciidae	Helioseris cucullata	0	0	0
Pre	Yes	APFFIC	2012	MX3054	20.5112	-86.7526	2016	2	12	Yes	Mussinae	Isophyllia spp.	0	0	0
Pre	Yes	APFFIC	2012	MX3054	20.5112	-86.7526	2016	2	12	Yes	Mussinae	Isophyllia spp.	0	0	0
Pre	Yes	APFFIC	2012	MX3054	20.5112	-86.7526	2016	2	12	Yes	Mussinae	Isophyllia spp.	0	0	0
Pre	Yes	APFFIC	2012	MX3054	20.5112	-86.7526	2016	2	12	No	Pocilloporidae	Madracis spp.	0	0	0
Pre	Yes	APFFIC	2012	MX3054	20.5112	-86.7526	2016	2	12	No	Pocilloporidae	Madracis spp.	0	0	0
Pre	Yes	APFFIC	2012	MX3054	20.5112	-86.7526	2016	2	12	Yes	Meandrinidae	Meandrina spp.	0	0	0
Pre	Yes	APFFIC	2012	MX3054	20.5112	-86.7526	2016	2	12	Yes	Meandrinidae	Meandrina spp.	1.66667	0	0
Pre	Yes	APFFIC	2012	MX3054	20.5112	-86.7526	2016	2	12	Yes	Meandrinidae	Meandrina spp.	0	0	0
Pre	Yes	APFFIC	2012	MX3054	20.5112	-86.7526	2016	2	12	Yes	Montastraeidae	Montastraea cavernosa	4.16667	0	0
Pre	Yes	APFFIC	2012	MX3054	20.5112	-86.7526	2016	2	12	No	Mussinae	Mussa angulosa	0	0	0
Pre	Yes	APFFIC	2012	MX3054	20.5112	-86.7526	2016	2	12	Yes	Mussinae	Mycetophyllia spp.	0	0	0
Pre	Yes	APFFIC	2012	MX3054	20.5112	-86.7526	2016	2	12	Yes	Mussinae	Mycetophyllia spp.	0	0	0
Pre	Yes	APFFIC	2012	MX3054	20.5112	-86.7526	2016	2	12	Yes	Mussinae	Mycetophyllia spp.	0	0	0
Pre	Yes	APFFIC	2012	MX3054	20.5112	-86.7526	2016	2	12	Yes	Mussinae	Mycetophyllia spp.	0	0	0
Pre	Yes	APFFIC	2012	MX3054	20.5112	-86.7526	2016	2	12	Yes	Mussinae	Mycetophyllia spp.	0	0	0
Pre	Yes	APFFIC	2012	MX3054	20.5112	-86.7526	2016	2	12	Yes	Merulinidae	Orbicella annularis	0	0	0
Pre	Yes	APFFIC	2012	MX3054	20.5112	-86.7526	2016	2	12	Yes	Merulinidae	Orbicella faveolata	0	0	0
Pre	Yes	APFFIC	2012	MX3054	20.5112	-86.7526	2016	2	12	Yes	Merulinidae	Orbicella franksi	0	0	0
Pre	Yes	APFFIC	2012	MX3054	20.5112	-86.7526	2016	2	12	No	Poritidae	Porites astreoides	8.33333	0	0
Pre	Yes	APFFIC	2012	MX3054	20.5112	-86.7526	2016	2	12	No	Poritidae	Branching Porites	0.833333	0	0
Pre	Yes	APFFIC	2012	MX3054	20.5112	-86.7526	2016	2	12	No	Poritidae	Branching Porites	0	0	0
Pre	Yes	APFFIC	2012	MX3054	20.5112	-86.7526	2016	2	12	No	Poritidae	Branching Porites	0	0	0
Pre	Yes	APFFIC	2012	MX3054	20.5112	-86.7526	2016	2	12	No	Poritidae	Branching Porites	0.833333	0	0
Pre	Yes	APFFIC	2012	MX3054	20.5112	-86.7526	2016	2	12	Yes	Faviinae	Pseudodiploria clivosa	0	0	0
Pre	Yes	APFFIC	2012	MX3054	20.5112	-86.7526	2016	2	12	Yes	Faviinae	Pseudodiploria strigosa	0	0	0
Pre	Yes	APFFIC	2012	MX3054	20.5112	-86.7526	2016	2	12	No	Mussinae	Scolymia spp.	0	0	0
Pre	Yes	APFFIC	2012	MX3054	20.5112	-86.7526	2016	2	12	No	Mussinae	Scolymia spp.	0	0	0
Pre	Yes	APFFIC	2012	MX3054	20.5112	-86.7526	2016	2	12	No	Siderastreidae	Siderastrea radians	0	0	0
Pre	Yes	APFFIC	2012	MX3054	20.5112	-86.7526	2016	2	12	Yes	Siderastreidae	Siderastrea siderea	3.33333	0	0
Pre	Yes	APFFIC	2012	MX3054	20.5112	-86.7526	2016	2	12	No	Scleractinia incertae sedis	Solenastrea bournoni	0	0	0
Pre	Yes	APFFIC	2012	MX3054	20.5112	-86.7526	2016	2	12	No	Astrocoeniidae	Stephanocoenia intersepta	1.66667	0	0
Pre	Yes	PNAC	1996	Paraiso	20.4693	-86.983	2016/2017	4	19	No	Acroporidae	Acropora cervicornis	0	0	0
Pre	Yes	PNAC	1996	Paraiso	20.4693	-86.983	2016/2017	4	19	No	Acroporidae	Acropora palmata	0	0	0
Pre	Yes	PNAC	1996	Paraiso	20.4693	-86.983	2016/2017	4	19	No	Acroporidae	Acropora cervicornis	0	0	0
Pre	Yes	PNAC	1996	Paraiso	20.4693	-86.983	2016/2017	4	19	No	Agariciidae	Agaricia (encrusting)	14.7368	0	0
Pre	Yes	PNAC	1996	Paraiso	20.4693	-86.983	2016/2017	4	19	No	Agariciidae	Agaricia (encrusting)	0	0	0
Pre	Yes	PNAC	1996	Paraiso	20.4693	-86.983	2016/2017	4	19	No	Agariciidae	Agaricia (encrusting)	0	0	0
Pre	Yes	PNAC	1996	Paraiso	20.4693	-86.983	2016/2017	4	19	No	Agariciidae	Agaricia (encrusting)	0.526316	0	0
Pre	Yes	PNAC	1996	Paraiso	20.4693	-86.983	2016/2017	4	19	No	Agariciidae	Agaricia (encrusting)	0	0	0
Pre	Yes	PNAC	1996	Paraiso	20.4693	-86.983	2016/2017	4	19	No	Agariciidae	Agaricia (encrusting)	0	0	0
Pre	Yes	PNAC	1996	Paraiso	20.4693	-86.983	2016/2017	4	19	No	Agariciidae	Agaricia tenuifolia	3.15789	0	0
Pre	Yes	PNAC	1996	Paraiso	20.4693	-86.983	2016/2017	4	19	Yes	Faviinae	Colpophyllia natans	0	0	0
Pre	Yes	PNAC	1996	Paraiso	20.4693	-86.983	2016/2017	4	19	Yes	Meandrinidae	Dendrogyra cylindrus	0	0	0
Pre	Yes	PNAC	1996	Paraiso	20.4693	-86.983	2016/2017	4	19	Yes	Meandrinidae	Dichocoenia stokesi	0.526316	0	0
Pre	Yes	PNAC	1996	Paraiso	20.4693	-86.983	2016/2017	4	19	Yes	Faviinae	Diploria labyrinthiformis	0.526316	0	0
Pre	Yes	PNAC	1996	Paraiso	20.4693	-86.983	2016/2017	4	19	Yes	Meandrinidae	Eusmilia fastigiata	2.10526	0	0
Pre	Yes	PNAC	1996	Paraiso	20.4693	-86.983	2016/2017	4	19	No	Faviinae	Favia fragum	0	0	0
Pre	Yes	PNAC	1996	Paraiso	20.4693	-86.983	2016/2017	4	19	No	Agariciidae	Helioseris cucullata	0	0	0
Pre	Yes	PNAC	1996	Paraiso	20.4693	-86.983	2016/2017	4	19	Yes	Mussinae	Isophyllia spp.	0	0	0
Pre	Yes	PNAC	1996	Paraiso	20.4693	-86.983	2016/2017	4	19	Yes	Mussinae	Isophyllia spp.	0	0	0
Pre	Yes	PNAC	1996	Paraiso	20.4693	-86.983	2016/2017	4	19	Yes	Mussinae	Isophyllia spp.	0	0	0
Pre	Yes	PNAC	1996	Paraiso	20.4693	-86.983	2016/2017	4	19	No	Pocilloporidae	Madracis spp.	0.526316	0	0
Pre	Yes	PNAC	1996	Paraiso	20.4693	-86.983	2016/2017	4	19	No	Pocilloporidae	Madracis spp.	1.05263	0	0
Pre	Yes	PNAC	1996	Paraiso	20.4693	-86.983	2016/2017	4	19	Yes	Meandrinidae	Meandrina spp.	0	0	0
Pre	Yes	PNAC	1996	Paraiso	20.4693	-86.983	2016/2017	4	19	Yes	Meandrinidae	Meandrina spp.	1.05263	0	0
Pre	Yes	PNAC	1996	Paraiso	20.4693	-86.983	2016/2017	4	19	Yes	Meandrinidae	Meandrina spp.	0	0	0
Pre	Yes	PNAC	1996	Paraiso	20.4693	-86.983	2016/2017	4	19	Yes	Montastraeidae	Montastraea cavernosa	3.15789	0	0
Pre	Yes	PNAC	1996	Paraiso	20.4693	-86.983	2016/2017	4	19	No	Mussinae	Mussa angulosa	0	0	0
Pre	Yes	PNAC	1996	Paraiso	20.4693	-86.983	2016/2017	4	19	Yes	Mussinae	Mycetophyllia spp.	0	0	0
Pre	Yes	PNAC	1996	Paraiso	20.4693	-86.983	2016/2017	4	19	Yes	Mussinae	Mycetophyllia spp.	0	0	0
Pre	Yes	PNAC	1996	Paraiso	20.4693	-86.983	2016/2017	4	19	Yes	Mussinae	Mycetophyllia spp.	0	0	0
Pre	Yes	PNAC	1996	Paraiso	20.4693	-86.983	2016/2017	4	19	Yes	Mussinae	Mycetophyllia spp.	0	0	0
Pre	Yes	PNAC	1996	Paraiso	20.4693	-86.983	2016/2017	4	19	Yes	Mussinae	Mycetophyllia spp.	0	0	0
Pre	Yes	PNAC	1996	Paraiso	20.4693	-86.983	2016/2017	4	19	Yes	Merulinidae	Orbicella annularis	0.526316	0	0
Pre	Yes	PNAC	1996	Paraiso	20.4693	-86.983	2016/2017	4	19	Yes	Merulinidae	Orbicella faveolata	5.26316	0	0
Pre	Yes	PNAC	1996	Paraiso	20.4693	-86.983	2016/2017	4	19	Yes	Merulinidae	Orbicella franksi	0.526316	0	0
Pre	Yes	PNAC	1996	Paraiso	20.4693	-86.983	2016/2017	4	19	No	Poritidae	Porites astreoides	16.3158	0	0
Pre	Yes	PNAC	1996	Paraiso	20.4693	-86.983	2016/2017	4	19	No	Poritidae	Branching Porites	0	0	0
Pre	Yes	PNAC	1996	Paraiso	20.4693	-86.983	2016/2017	4	19	No	Poritidae	Branching Porites	0	0	0
Pre	Yes	PNAC	1996	Paraiso	20.4693	-86.983	2016/2017	4	19	No	Poritidae	Branching Porites	0	0	0
Pre	Yes	PNAC	1996	Paraiso	20.4693	-86.983	2016/2017	4	19	No	Poritidae	Branching Porites	0	0	0
Pre	Yes	PNAC	1996	Paraiso	20.4693	-86.983	2016/2017	4	19	Yes	Faviinae	Pseudodiploria clivosa	0	0	0
Pre	Yes	PNAC	1996	Paraiso	20.4693	-86.983	2016/2017	4	19	Yes	Faviinae	Pseudodiploria strigosa	1.57895	0	0
Pre	Yes	PNAC	1996	Paraiso	20.4693	-86.983	2016/2017	4	19	No	Mussinae	Scolymia spp.	0	0	0
Pre	Yes	PNAC	1996	Paraiso	20.4693	-86.983	2016/2017	4	19	No	Mussinae	Scolymia spp.	0	0	0
Pre	Yes	PNAC	1996	Paraiso	20.4693	-86.983	2016/2017	4	19	No	Siderastreidae	Siderastrea radians	2.10526	0	0
Pre	Yes	PNAC	1996	Paraiso	20.4693	-86.983	2016/2017	4	19	Yes	Siderastreidae	Siderastrea siderea	10.5263	0	0
Pre	Yes	PNAC	1996	Paraiso	20.4693	-86.983	2016/2017	4	19	No	Scleractinia incertae sedis	Solenastrea bournoni	0	0	0
Pre	Yes	PNAC	1996	Paraiso	20.4693	-86.983	2016/2017	4	19	No	Astrocoeniidae	Stephanocoenia intersepta	1.05263	0	0
Pre	Yes	RBCM	2016	Paraiso Puerto Aventuras	20.4897	-87.2301	2017	3	23	No	Acroporidae	Acropora cervicornis	0	0	0
Pre	Yes	RBCM	2016	Paraiso Puerto Aventuras	20.4897	-87.2301	2017	3	23	No	Acroporidae	Acropora palmata	0	0	0
Pre	Yes	RBCM	2016	Paraiso Puerto Aventuras	20.4897	-87.2301	2017	3	23	No	Acroporidae	Acropora cervicornis	0	0	0
Pre	Yes	RBCM	2016	Paraiso Puerto Aventuras	20.4897	-87.2301	2017	3	23	No	Agariciidae	Agaricia (encrusting)	19.1304	0	0
Pre	Yes	RBCM	2016	Paraiso Puerto Aventuras	20.4897	-87.2301	2017	3	23	No	Agariciidae	Agaricia (encrusting)	0	0	0
Pre	Yes	RBCM	2016	Paraiso Puerto Aventuras	20.4897	-87.2301	2017	3	23	No	Agariciidae	Agaricia (encrusting)	0	0	0
Pre	Yes	RBCM	2016	Paraiso Puerto Aventuras	20.4897	-87.2301	2017	3	23	No	Agariciidae	Agaricia (encrusting)	0.434783	0	0
Pre	Yes	RBCM	2016	Paraiso Puerto Aventuras	20.4897	-87.2301	2017	3	23	No	Agariciidae	Agaricia (encrusting)	1.30435	0	0
Pre	Yes	RBCM	2016	Paraiso Puerto Aventuras	20.4897	-87.2301	2017	3	23	No	Agariciidae	Agaricia (encrusting)	0	0	0
Pre	Yes	RBCM	2016	Paraiso Puerto Aventuras	20.4897	-87.2301	2017	3	23	No	Agariciidae	Agaricia tenuifolia	0.434783	0	0
Pre	Yes	RBCM	2016	Paraiso Puerto Aventuras	20.4897	-87.2301	2017	3	23	Yes	Faviinae	Colpophyllia natans	0	0	0
Pre	Yes	RBCM	2016	Paraiso Puerto Aventuras	20.4897	-87.2301	2017	3	23	Yes	Meandrinidae	Dendrogyra cylindrus	0	0	0
Pre	Yes	RBCM	2016	Paraiso Puerto Aventuras	20.4897	-87.2301	2017	3	23	Yes	Meandrinidae	Dichocoenia stokesi	0	0	0
Pre	Yes	RBCM	2016	Paraiso Puerto Aventuras	20.4897	-87.2301	2017	3	23	Yes	Faviinae	Diploria labyrinthiformis	0.434783	0	0
Pre	Yes	RBCM	2016	Paraiso Puerto Aventuras	20.4897	-87.2301	2017	3	23	Yes	Meandrinidae	Eusmilia fastigiata	0.434783	0	0
Pre	Yes	RBCM	2016	Paraiso Puerto Aventuras	20.4897	-87.2301	2017	3	23	No	Faviinae	Favia fragum	0	0	0
Pre	Yes	RBCM	2016	Paraiso Puerto Aventuras	20.4897	-87.2301	2017	3	23	No	Agariciidae	Helioseris cucullata	0	0	0
Pre	Yes	RBCM	2016	Paraiso Puerto Aventuras	20.4897	-87.2301	2017	3	23	Yes	Mussinae	Isophyllia spp.	0	0	0
Pre	Yes	RBCM	2016	Paraiso Puerto Aventuras	20.4897	-87.2301	2017	3	23	Yes	Mussinae	Isophyllia spp.	0	0	0
Pre	Yes	RBCM	2016	Paraiso Puerto Aventuras	20.4897	-87.2301	2017	3	23	Yes	Mussinae	Isophyllia spp.	0	0	0
Pre	Yes	RBCM	2016	Paraiso Puerto Aventuras	20.4897	-87.2301	2017	3	23	No	Pocilloporidae	Madracis spp.	0	0	0
Pre	Yes	RBCM	2016	Paraiso Puerto Aventuras	20.4897	-87.2301	2017	3	23	No	Pocilloporidae	Madracis spp.	0.869565	0	0
Pre	Yes	RBCM	2016	Paraiso Puerto Aventuras	20.4897	-87.2301	2017	3	23	Yes	Meandrinidae	Meandrina spp.	0	0	0
Pre	Yes	RBCM	2016	Paraiso Puerto Aventuras	20.4897	-87.2301	2017	3	23	Yes	Meandrinidae	Meandrina spp.	0.869565	0	0
Pre	Yes	RBCM	2016	Paraiso Puerto Aventuras	20.4897	-87.2301	2017	3	23	Yes	Meandrinidae	Meandrina spp.	0	0	0
Pre	Yes	RBCM	2016	Paraiso Puerto Aventuras	20.4897	-87.2301	2017	3	23	Yes	Montastraeidae	Montastraea cavernosa	1.30435	0	0
Pre	Yes	RBCM	2016	Paraiso Puerto Aventuras	20.4897	-87.2301	2017	3	23	No	Mussinae	Mussa angulosa	0	0	0
Pre	Yes	RBCM	2016	Paraiso Puerto Aventuras	20.4897	-87.2301	2017	3	23	Yes	Mussinae	Mycetophyllia spp.	0	0	0
Pre	Yes	RBCM	2016	Paraiso Puerto Aventuras	20.4897	-87.2301	2017	3	23	Yes	Mussinae	Mycetophyllia spp.	0	0	0
Pre	Yes	RBCM	2016	Paraiso Puerto Aventuras	20.4897	-87.2301	2017	3	23	Yes	Mussinae	Mycetophyllia spp.	0	0	0
Pre	Yes	RBCM	2016	Paraiso Puerto Aventuras	20.4897	-87.2301	2017	3	23	Yes	Mussinae	Mycetophyllia spp.	0	0	0
Pre	Yes	RBCM	2016	Paraiso Puerto Aventuras	20.4897	-87.2301	2017	3	23	Yes	Mussinae	Mycetophyllia spp.	1.30435	0	0
Pre	Yes	RBCM	2016	Paraiso Puerto Aventuras	20.4897	-87.2301	2017	3	23	Yes	Merulinidae	Orbicella annularis	2.17391	0	0
Pre	Yes	RBCM	2016	Paraiso Puerto Aventuras	20.4897	-87.2301	2017	3	23	Yes	Merulinidae	Orbicella faveolata	2.6087	0	0
Pre	Yes	RBCM	2016	Paraiso Puerto Aventuras	20.4897	-87.2301	2017	3	23	Yes	Merulinidae	Orbicella franksi	13.4783	0	0
Pre	Yes	RBCM	2016	Paraiso Puerto Aventuras	20.4897	-87.2301	2017	3	23	No	Poritidae	Porites astreoides	6.08696	0	0
Pre	Yes	RBCM	2016	Paraiso Puerto Aventuras	20.4897	-87.2301	2017	3	23	No	Poritidae	Branching Porites	0	0	0
Pre	Yes	RBCM	2016	Paraiso Puerto Aventuras	20.4897	-87.2301	2017	3	23	No	Poritidae	Branching Porites	0	0	0
Pre	Yes	RBCM	2016	Paraiso Puerto Aventuras	20.4897	-87.2301	2017	3	23	No	Poritidae	Branching Porites	0.434783	0	0
Pre	Yes	RBCM	2016	Paraiso Puerto Aventuras	20.4897	-87.2301	2017	3	23	No	Poritidae	Branching Porites	0	0	0
Pre	Yes	RBCM	2016	Paraiso Puerto Aventuras	20.4897	-87.2301	2017	3	23	Yes	Faviinae	Pseudodiploria clivosa	0	0	0
Pre	Yes	RBCM	2016	Paraiso Puerto Aventuras	20.4897	-87.2301	2017	3	23	Yes	Faviinae	Pseudodiploria strigosa	0	0	0
Pre	Yes	RBCM	2016	Paraiso Puerto Aventuras	20.4897	-87.2301	2017	3	23	No	Mussinae	Scolymia spp.	0	0	0
Pre	Yes	RBCM	2016	Paraiso Puerto Aventuras	20.4897	-87.2301	2017	3	23	No	Mussinae	Scolymia spp.	0	0	0
Pre	Yes	RBCM	2016	Paraiso Puerto Aventuras	20.4897	-87.2301	2017	3	23	No	Siderastreidae	Siderastrea radians	0.434783	0	0
Pre	Yes	RBCM	2016	Paraiso Puerto Aventuras	20.4897	-87.2301	2017	3	23	Yes	Siderastreidae	Siderastrea siderea	3.04348	0	0
Pre	Yes	RBCM	2016	Paraiso Puerto Aventuras	20.4897	-87.2301	2017	3	23	No	Scleractinia incertae sedis	Solenastrea bournoni	0	0	0
Pre	Yes	RBCM	2016	Paraiso Puerto Aventuras	20.4897	-87.2301	2017	3	23	No	Astrocoeniidae	Stephanocoenia intersepta	0	0	0
Pre	Yes	PNAC	1996	Paso del Cedral	20.374	-87.0289	2016/2017	6	41.5	No	Acroporidae	Acropora cervicornis	0	0	0
Pre	Yes	PNAC	1996	Paso del Cedral	20.374	-87.0289	2016/2017	6	41.5	No	Acroporidae	Acropora palmata	0	0	0
Pre	Yes	PNAC	1996	Paso del Cedral	20.374	-87.0289	2016/2017	6	41.5	No	Acroporidae	Acropora cervicornis	0	0	0
Pre	Yes	PNAC	1996	Paso del Cedral	20.374	-87.0289	2016/2017	6	41.5	No	Agariciidae	Agaricia (encrusting)	8.91566	0	0
Pre	Yes	PNAC	1996	Paso del Cedral	20.374	-87.0289	2016/2017	6	41.5	No	Agariciidae	Agaricia (encrusting)	0	0	0
Pre	Yes	PNAC	1996	Paso del Cedral	20.374	-87.0289	2016/2017	6	41.5	No	Agariciidae	Agaricia (encrusting)	0	0	0
Pre	Yes	PNAC	1996	Paso del Cedral	20.374	-87.0289	2016/2017	6	41.5	No	Agariciidae	Agaricia (encrusting)	1.20482	0	0
Pre	Yes	PNAC	1996	Paso del Cedral	20.374	-87.0289	2016/2017	6	41.5	No	Agariciidae	Agaricia (encrusting)	0.722892	0	0
Pre	Yes	PNAC	1996	Paso del Cedral	20.374	-87.0289	2016/2017	6	41.5	No	Agariciidae	Agaricia (encrusting)	0	0	0
Pre	Yes	PNAC	1996	Paso del Cedral	20.374	-87.0289	2016/2017	6	41.5	No	Agariciidae	Agaricia tenuifolia	1.92771	0	0
Pre	Yes	PNAC	1996	Paso del Cedral	20.374	-87.0289	2016/2017	6	41.5	Yes	Faviinae	Colpophyllia natans	0.240964	0	0
Pre	Yes	PNAC	1996	Paso del Cedral	20.374	-87.0289	2016/2017	6	41.5	Yes	Meandrinidae	Dendrogyra cylindrus	0	0	0
Pre	Yes	PNAC	1996	Paso del Cedral	20.374	-87.0289	2016/2017	6	41.5	Yes	Meandrinidae	Dichocoenia stokesi	0.481928	0	0
Pre	Yes	PNAC	1996	Paso del Cedral	20.374	-87.0289	2016/2017	6	41.5	Yes	Faviinae	Diploria labyrinthiformis	0	0	0
Pre	Yes	PNAC	1996	Paso del Cedral	20.374	-87.0289	2016/2017	6	41.5	Yes	Meandrinidae	Eusmilia fastigiata	0.481928	0	0
Pre	Yes	PNAC	1996	Paso del Cedral	20.374	-87.0289	2016/2017	6	41.5	No	Faviinae	Favia fragum	0	0	0
Pre	Yes	PNAC	1996	Paso del Cedral	20.374	-87.0289	2016/2017	6	41.5	No	Agariciidae	Helioseris cucullata	0.963855	0	0
Pre	Yes	PNAC	1996	Paso del Cedral	20.374	-87.0289	2016/2017	6	41.5	Yes	Mussinae	Isophyllia spp.	0.240964	0	0
Pre	Yes	PNAC	1996	Paso del Cedral	20.374	-87.0289	2016/2017	6	41.5	Yes	Mussinae	Isophyllia spp.	0	0	0
Pre	Yes	PNAC	1996	Paso del Cedral	20.374	-87.0289	2016/2017	6	41.5	Yes	Mussinae	Isophyllia spp.	0	0	0
Pre	Yes	PNAC	1996	Paso del Cedral	20.374	-87.0289	2016/2017	6	41.5	No	Pocilloporidae	Madracis spp.	0	0	0
Pre	Yes	PNAC	1996	Paso del Cedral	20.374	-87.0289	2016/2017	6	41.5	No	Pocilloporidae	Madracis spp.	0	0	0
Pre	Yes	PNAC	1996	Paso del Cedral	20.374	-87.0289	2016/2017	6	41.5	Yes	Meandrinidae	Meandrina spp.	0.240964	0	0
Pre	Yes	PNAC	1996	Paso del Cedral	20.374	-87.0289	2016/2017	6	41.5	Yes	Meandrinidae	Meandrina spp.	0.481928	0	0
Pre	Yes	PNAC	1996	Paso del Cedral	20.374	-87.0289	2016/2017	6	41.5	Yes	Meandrinidae	Meandrina spp.	0	0	0
Pre	Yes	PNAC	1996	Paso del Cedral	20.374	-87.0289	2016/2017	6	41.5	Yes	Montastraeidae	Montastraea cavernosa	0.963855	0	0
Pre	Yes	PNAC	1996	Paso del Cedral	20.374	-87.0289	2016/2017	6	41.5	No	Mussinae	Mussa angulosa	0	0	0
Pre	Yes	PNAC	1996	Paso del Cedral	20.374	-87.0289	2016/2017	6	41.5	Yes	Mussinae	Mycetophyllia spp.	0	0	0
Pre	Yes	PNAC	1996	Paso del Cedral	20.374	-87.0289	2016/2017	6	41.5	Yes	Mussinae	Mycetophyllia spp.	0	0	0
Pre	Yes	PNAC	1996	Paso del Cedral	20.374	-87.0289	2016/2017	6	41.5	Yes	Mussinae	Mycetophyllia spp.	0	0	0
Pre	Yes	PNAC	1996	Paso del Cedral	20.374	-87.0289	2016/2017	6	41.5	Yes	Mussinae	Mycetophyllia spp.	0	0	0
Pre	Yes	PNAC	1996	Paso del Cedral	20.374	-87.0289	2016/2017	6	41.5	Yes	Mussinae	Mycetophyllia spp.	0	0	0
Pre	Yes	PNAC	1996	Paso del Cedral	20.374	-87.0289	2016/2017	6	41.5	Yes	Merulinidae	Orbicella annularis	0	0	0
Pre	Yes	PNAC	1996	Paso del Cedral	20.374	-87.0289	2016/2017	6	41.5	Yes	Merulinidae	Orbicella faveolata	0.240964	0	0
Pre	Yes	PNAC	1996	Paso del Cedral	20.374	-87.0289	2016/2017	6	41.5	Yes	Merulinidae	Orbicella franksi	0	0	0
Pre	Yes	PNAC	1996	Paso del Cedral	20.374	-87.0289	2016/2017	6	41.5	No	Poritidae	Porites astreoides	5.06024	0	0
Pre	Yes	PNAC	1996	Paso del Cedral	20.374	-87.0289	2016/2017	6	41.5	No	Poritidae	Branching Porites	0	0	0
Pre	Yes	PNAC	1996	Paso del Cedral	20.374	-87.0289	2016/2017	6	41.5	No	Poritidae	Branching Porites	0	0	0
Pre	Yes	PNAC	1996	Paso del Cedral	20.374	-87.0289	2016/2017	6	41.5	No	Poritidae	Branching Porites	4.33735	0	0
Pre	Yes	PNAC	1996	Paso del Cedral	20.374	-87.0289	2016/2017	6	41.5	No	Poritidae	Branching Porites	0	0	0
Pre	Yes	PNAC	1996	Paso del Cedral	20.374	-87.0289	2016/2017	6	41.5	Yes	Faviinae	Pseudodiploria clivosa	0	0	0
Pre	Yes	PNAC	1996	Paso del Cedral	20.374	-87.0289	2016/2017	6	41.5	Yes	Faviinae	Pseudodiploria strigosa	0	0	0
Pre	Yes	PNAC	1996	Paso del Cedral	20.374	-87.0289	2016/2017	6	41.5	No	Mussinae	Scolymia spp.	0	0	0
Pre	Yes	PNAC	1996	Paso del Cedral	20.374	-87.0289	2016/2017	6	41.5	No	Mussinae	Scolymia spp.	0	0	0
Pre	Yes	PNAC	1996	Paso del Cedral	20.374	-87.0289	2016/2017	6	41.5	No	Siderastreidae	Siderastrea radians	0	0	0
Pre	Yes	PNAC	1996	Paso del Cedral	20.374	-87.0289	2016/2017	6	41.5	Yes	Siderastreidae	Siderastrea siderea	4.81928	0	0
Pre	Yes	PNAC	1996	Paso del Cedral	20.374	-87.0289	2016/2017	6	41.5	No	Scleractinia incertae sedis	Solenastrea bournoni	0	0	0
Pre	Yes	PNAC	1996	Paso del Cedral	20.374	-87.0289	2016/2017	6	41.5	No	Astrocoeniidae	Stephanocoenia intersepta	0.240964	0	0
Pre	Yes	RBCM	2016	Punta Maroma Norte	20.7373	-86.9518	2016	2	30	No	Acroporidae	Acropora cervicornis	0	0	0
Pre	Yes	RBCM	2016	Punta Maroma Norte	20.7373	-86.9518	2016	2	30	No	Acroporidae	Acropora palmata	0.333333	0	0
Pre	Yes	RBCM	2016	Punta Maroma Norte	20.7373	-86.9518	2016	2	30	No	Acroporidae	Acropora cervicornis	0	0	0
Pre	Yes	RBCM	2016	Punta Maroma Norte	20.7373	-86.9518	2016	2	30	No	Agariciidae	Agaricia (encrusting)	6.33333	0	0
Pre	Yes	RBCM	2016	Punta Maroma Norte	20.7373	-86.9518	2016	2	30	No	Agariciidae	Agaricia (encrusting)	0	0	0
Pre	Yes	RBCM	2016	Punta Maroma Norte	20.7373	-86.9518	2016	2	30	No	Agariciidae	Agaricia (encrusting)	0	0	0
Pre	Yes	RBCM	2016	Punta Maroma Norte	20.7373	-86.9518	2016	2	30	No	Agariciidae	Agaricia (encrusting)	0	0	0
Pre	Yes	RBCM	2016	Punta Maroma Norte	20.7373	-86.9518	2016	2	30	No	Agariciidae	Agaricia (encrusting)	0.333333	0	0
Pre	Yes	RBCM	2016	Punta Maroma Norte	20.7373	-86.9518	2016	2	30	No	Agariciidae	Agaricia (encrusting)	0	0	0
Pre	Yes	RBCM	2016	Punta Maroma Norte	20.7373	-86.9518	2016	2	30	No	Agariciidae	Agaricia tenuifolia	0	0	0
Pre	Yes	RBCM	2016	Punta Maroma Norte	20.7373	-86.9518	2016	2	30	Yes	Faviinae	Colpophyllia natans	0	0	0
Pre	Yes	RBCM	2016	Punta Maroma Norte	20.7373	-86.9518	2016	2	30	Yes	Meandrinidae	Dendrogyra cylindrus	0	0	0
Pre	Yes	RBCM	2016	Punta Maroma Norte	20.7373	-86.9518	2016	2	30	Yes	Meandrinidae	Dichocoenia stokesi	0.666667	0	0
Pre	Yes	RBCM	2016	Punta Maroma Norte	20.7373	-86.9518	2016	2	30	Yes	Faviinae	Diploria labyrinthiformis	0.666667	0	0
Pre	Yes	RBCM	2016	Punta Maroma Norte	20.7373	-86.9518	2016	2	30	Yes	Meandrinidae	Eusmilia fastigiata	0.666667	0	0
Pre	Yes	RBCM	2016	Punta Maroma Norte	20.7373	-86.9518	2016	2	30	No	Faviinae	Favia fragum	0	0	0
Pre	Yes	RBCM	2016	Punta Maroma Norte	20.7373	-86.9518	2016	2	30	No	Agariciidae	Helioseris cucullata	1	0	0
Pre	Yes	RBCM	2016	Punta Maroma Norte	20.7373	-86.9518	2016	2	30	Yes	Mussinae	Isophyllia spp.	0.333333	0	0
Pre	Yes	RBCM	2016	Punta Maroma Norte	20.7373	-86.9518	2016	2	30	Yes	Mussinae	Isophyllia spp.	0	0	0
Pre	Yes	RBCM	2016	Punta Maroma Norte	20.7373	-86.9518	2016	2	30	Yes	Mussinae	Isophyllia spp.	0	0	0
Pre	Yes	RBCM	2016	Punta Maroma Norte	20.7373	-86.9518	2016	2	30	No	Pocilloporidae	Madracis spp.	0	0	0
Pre	Yes	RBCM	2016	Punta Maroma Norte	20.7373	-86.9518	2016	2	30	No	Pocilloporidae	Madracis spp.	0	0	0
Pre	Yes	RBCM	2016	Punta Maroma Norte	20.7373	-86.9518	2016	2	30	Yes	Meandrinidae	Meandrina spp.	0	0	0
Pre	Yes	RBCM	2016	Punta Maroma Norte	20.7373	-86.9518	2016	2	30	Yes	Meandrinidae	Meandrina spp.	0	0	0
Pre	Yes	RBCM	2016	Punta Maroma Norte	20.7373	-86.9518	2016	2	30	Yes	Meandrinidae	Meandrina spp.	0	0	0
Pre	Yes	RBCM	2016	Punta Maroma Norte	20.7373	-86.9518	2016	2	30	Yes	Montastraeidae	Montastraea cavernosa	4	0	0
Pre	Yes	RBCM	2016	Punta Maroma Norte	20.7373	-86.9518	2016	2	30	No	Mussinae	Mussa angulosa	0	0	0
Pre	Yes	RBCM	2016	Punta Maroma Norte	20.7373	-86.9518	2016	2	30	Yes	Mussinae	Mycetophyllia spp.	0	0	0
Pre	Yes	RBCM	2016	Punta Maroma Norte	20.7373	-86.9518	2016	2	30	Yes	Mussinae	Mycetophyllia spp.	0	0	0
Pre	Yes	RBCM	2016	Punta Maroma Norte	20.7373	-86.9518	2016	2	30	Yes	Mussinae	Mycetophyllia spp.	0	0	0
Pre	Yes	RBCM	2016	Punta Maroma Norte	20.7373	-86.9518	2016	2	30	Yes	Mussinae	Mycetophyllia spp.	0	0	0
Pre	Yes	RBCM	2016	Punta Maroma Norte	20.7373	-86.9518	2016	2	30	Yes	Mussinae	Mycetophyllia spp.	1.33333	0	0
Pre	Yes	RBCM	2016	Punta Maroma Norte	20.7373	-86.9518	2016	2	30	Yes	Merulinidae	Orbicella annularis	0.666667	0	0
Pre	Yes	RBCM	2016	Punta Maroma Norte	20.7373	-86.9518	2016	2	30	Yes	Merulinidae	Orbicella faveolata	1.66667	0	0
Pre	Yes	RBCM	2016	Punta Maroma Norte	20.7373	-86.9518	2016	2	30	Yes	Merulinidae	Orbicella franksi	0.333333	0	0
Pre	Yes	RBCM	2016	Punta Maroma Norte	20.7373	-86.9518	2016	2	30	No	Poritidae	Porites astreoides	2	0	0
Pre	Yes	RBCM	2016	Punta Maroma Norte	20.7373	-86.9518	2016	2	30	No	Poritidae	Branching Porites	0	0	0
Pre	Yes	RBCM	2016	Punta Maroma Norte	20.7373	-86.9518	2016	2	30	No	Poritidae	Branching Porites	0	0	0
Pre	Yes	RBCM	2016	Punta Maroma Norte	20.7373	-86.9518	2016	2	30	No	Poritidae	Branching Porites	0	0	0
Pre	Yes	RBCM	2016	Punta Maroma Norte	20.7373	-86.9518	2016	2	30	No	Poritidae	Branching Porites	0	0	0
Pre	Yes	RBCM	2016	Punta Maroma Norte	20.7373	-86.9518	2016	2	30	Yes	Faviinae	Pseudodiploria clivosa	0	0	0
Pre	Yes	RBCM	2016	Punta Maroma Norte	20.7373	-86.9518	2016	2	30	Yes	Faviinae	Pseudodiploria strigosa	1.66667	0	0
Pre	Yes	RBCM	2016	Punta Maroma Norte	20.7373	-86.9518	2016	2	30	No	Mussinae	Scolymia spp.	0	0	0
Pre	Yes	RBCM	2016	Punta Maroma Norte	20.7373	-86.9518	2016	2	30	No	Mussinae	Scolymia spp.	0	0	0
Pre	Yes	RBCM	2016	Punta Maroma Norte	20.7373	-86.9518	2016	2	30	No	Siderastreidae	Siderastrea radians	0.333333	0	0
Pre	Yes	RBCM	2016	Punta Maroma Norte	20.7373	-86.9518	2016	2	30	Yes	Siderastreidae	Siderastrea siderea	4.33333	0	0
Pre	Yes	RBCM	2016	Punta Maroma Norte	20.7373	-86.9518	2016	2	30	No	Scleractinia incertae sedis	Solenastrea bournoni	0	0	0
Pre	Yes	RBCM	2016	Punta Maroma Norte	20.7373	-86.9518	2016	2	30	No	Astrocoeniidae	Stephanocoenia intersepta	1	0	0
Pre	Yes	RBCM	2016	Punta Maroma Sur	20.7235	-86.9618	2016	2	20	No	Acroporidae	Acropora cervicornis	0	0	0
Pre	Yes	RBCM	2016	Punta Maroma Sur	20.7235	-86.9618	2016	2	20	No	Acroporidae	Acropora palmata	0	0	0
Pre	Yes	RBCM	2016	Punta Maroma Sur	20.7235	-86.9618	2016	2	20	No	Acroporidae	Acropora cervicornis	0	0	0
Pre	Yes	RBCM	2016	Punta Maroma Sur	20.7235	-86.9618	2016	2	20	No	Agariciidae	Agaricia (encrusting)	6	0	0
Pre	Yes	RBCM	2016	Punta Maroma Sur	20.7235	-86.9618	2016	2	20	No	Agariciidae	Agaricia (encrusting)	0	0	0
Pre	Yes	RBCM	2016	Punta Maroma Sur	20.7235	-86.9618	2016	2	20	No	Agariciidae	Agaricia (encrusting)	0	0	0
Pre	Yes	RBCM	2016	Punta Maroma Sur	20.7235	-86.9618	2016	2	20	No	Agariciidae	Agaricia (encrusting)	0	0	0
Pre	Yes	RBCM	2016	Punta Maroma Sur	20.7235	-86.9618	2016	2	20	No	Agariciidae	Agaricia (encrusting)	0	0	0
Pre	Yes	RBCM	2016	Punta Maroma Sur	20.7235	-86.9618	2016	2	20	No	Agariciidae	Agaricia (encrusting)	0	0	0
Pre	Yes	RBCM	2016	Punta Maroma Sur	20.7235	-86.9618	2016	2	20	No	Agariciidae	Agaricia tenuifolia	3.5	0	0
Pre	Yes	RBCM	2016	Punta Maroma Sur	20.7235	-86.9618	2016	2	20	Yes	Faviinae	Colpophyllia natans	0	0	0
Pre	Yes	RBCM	2016	Punta Maroma Sur	20.7235	-86.9618	2016	2	20	Yes	Meandrinidae	Dendrogyra cylindrus	0.5	0	0
Pre	Yes	RBCM	2016	Punta Maroma Sur	20.7235	-86.9618	2016	2	20	Yes	Meandrinidae	Dichocoenia stokesi	0.5	0	0
Pre	Yes	RBCM	2016	Punta Maroma Sur	20.7235	-86.9618	2016	2	20	Yes	Faviinae	Diploria labyrinthiformis	1	0	0
Pre	Yes	RBCM	2016	Punta Maroma Sur	20.7235	-86.9618	2016	2	20	Yes	Meandrinidae	Eusmilia fastigiata	0	0	0
Pre	Yes	RBCM	2016	Punta Maroma Sur	20.7235	-86.9618	2016	2	20	No	Faviinae	Favia fragum	0	0	0
Pre	Yes	RBCM	2016	Punta Maroma Sur	20.7235	-86.9618	2016	2	20	No	Agariciidae	Helioseris cucullata	0	0	0
Pre	Yes	RBCM	2016	Punta Maroma Sur	20.7235	-86.9618	2016	2	20	Yes	Mussinae	Isophyllia spp.	0.5	0	0
Pre	Yes	RBCM	2016	Punta Maroma Sur	20.7235	-86.9618	2016	2	20	Yes	Mussinae	Isophyllia spp.	0	0	0
Pre	Yes	RBCM	2016	Punta Maroma Sur	20.7235	-86.9618	2016	2	20	Yes	Mussinae	Isophyllia spp.	0	0	0
Pre	Yes	RBCM	2016	Punta Maroma Sur	20.7235	-86.9618	2016	2	20	No	Pocilloporidae	Madracis spp.	0	0	0
Pre	Yes	RBCM	2016	Punta Maroma Sur	20.7235	-86.9618	2016	2	20	No	Pocilloporidae	Madracis spp.	0.5	0	0
Pre	Yes	RBCM	2016	Punta Maroma Sur	20.7235	-86.9618	2016	2	20	Yes	Meandrinidae	Meandrina spp.	0	0	0
Pre	Yes	RBCM	2016	Punta Maroma Sur	20.7235	-86.9618	2016	2	20	Yes	Meandrinidae	Meandrina spp.	0	0	0
Pre	Yes	RBCM	2016	Punta Maroma Sur	20.7235	-86.9618	2016	2	20	Yes	Meandrinidae	Meandrina spp.	0	0	0
Pre	Yes	RBCM	2016	Punta Maroma Sur	20.7235	-86.9618	2016	2	20	Yes	Montastraeidae	Montastraea cavernosa	3.5	0	0
Pre	Yes	RBCM	2016	Punta Maroma Sur	20.7235	-86.9618	2016	2	20	No	Mussinae	Mussa angulosa	0	0	0
Pre	Yes	RBCM	2016	Punta Maroma Sur	20.7235	-86.9618	2016	2	20	Yes	Mussinae	Mycetophyllia spp.	0	0	0
Pre	Yes	RBCM	2016	Punta Maroma Sur	20.7235	-86.9618	2016	2	20	Yes	Mussinae	Mycetophyllia spp.	0	0	0
Pre	Yes	RBCM	2016	Punta Maroma Sur	20.7235	-86.9618	2016	2	20	Yes	Mussinae	Mycetophyllia spp.	0	0	0
Pre	Yes	RBCM	2016	Punta Maroma Sur	20.7235	-86.9618	2016	2	20	Yes	Mussinae	Mycetophyllia spp.	0	0	0
Pre	Yes	RBCM	2016	Punta Maroma Sur	20.7235	-86.9618	2016	2	20	Yes	Mussinae	Mycetophyllia spp.	0	0	0
Pre	Yes	RBCM	2016	Punta Maroma Sur	20.7235	-86.9618	2016	2	20	Yes	Merulinidae	Orbicella annularis	0	0	0
Pre	Yes	RBCM	2016	Punta Maroma Sur	20.7235	-86.9618	2016	2	20	Yes	Merulinidae	Orbicella faveolata	0.5	0	0
Pre	Yes	RBCM	2016	Punta Maroma Sur	20.7235	-86.9618	2016	2	20	Yes	Merulinidae	Orbicella franksi	0	0	0
Pre	Yes	RBCM	2016	Punta Maroma Sur	20.7235	-86.9618	2016	2	20	No	Poritidae	Porites astreoides	7.5	0	0
Pre	Yes	RBCM	2016	Punta Maroma Sur	20.7235	-86.9618	2016	2	20	No	Poritidae	Branching Porites	0	0	0
Pre	Yes	RBCM	2016	Punta Maroma Sur	20.7235	-86.9618	2016	2	20	No	Poritidae	Branching Porites	0	0	0
Pre	Yes	RBCM	2016	Punta Maroma Sur	20.7235	-86.9618	2016	2	20	No	Poritidae	Branching Porites	0.5	0	0
Pre	Yes	RBCM	2016	Punta Maroma Sur	20.7235	-86.9618	2016	2	20	No	Poritidae	Branching Porites	0	0	0
Pre	Yes	RBCM	2016	Punta Maroma Sur	20.7235	-86.9618	2016	2	20	Yes	Faviinae	Pseudodiploria clivosa	0	0	0
Pre	Yes	RBCM	2016	Punta Maroma Sur	20.7235	-86.9618	2016	2	20	Yes	Faviinae	Pseudodiploria strigosa	2.5	0	0
Pre	Yes	RBCM	2016	Punta Maroma Sur	20.7235	-86.9618	2016	2	20	No	Mussinae	Scolymia spp.	0	0	0
Pre	Yes	RBCM	2016	Punta Maroma Sur	20.7235	-86.9618	2016	2	20	No	Mussinae	Scolymia spp.	0	0	0
Pre	Yes	RBCM	2016	Punta Maroma Sur	20.7235	-86.9618	2016	2	20	No	Siderastreidae	Siderastrea radians	0.5	0	0
Pre	Yes	RBCM	2016	Punta Maroma Sur	20.7235	-86.9618	2016	2	20	Yes	Siderastreidae	Siderastrea siderea	7.5	0	0
Pre	Yes	RBCM	2016	Punta Maroma Sur	20.7235	-86.9618	2016	2	20	No	Scleractinia incertae sedis	Solenastrea bournoni	0	0	0
Pre	Yes	RBCM	2016	Punta Maroma Sur	20.7235	-86.9618	2016	2	20	No	Astrocoeniidae	Stephanocoenia intersepta	1	0	0
Pre	Yes	PNAPM	1998	Tanchacte	20.9076	-86.8326	2016	2	28	No	Acroporidae	Acropora cervicornis	0.357143	0	0
Pre	Yes	PNAPM	1998	Tanchacte	20.9076	-86.8326	2016	2	28	No	Acroporidae	Acropora palmata	2.85714	0	0
Pre	Yes	PNAPM	1998	Tanchacte	20.9076	-86.8326	2016	2	28	No	Acroporidae	Acropora cervicornis	0	0	0
Pre	Yes	PNAPM	1998	Tanchacte	20.9076	-86.8326	2016	2	28	No	Agariciidae	Agaricia (encrusting)	0.357143	0	0
Pre	Yes	PNAPM	1998	Tanchacte	20.9076	-86.8326	2016	2	28	No	Agariciidae	Agaricia (encrusting)	0	0	0
Pre	Yes	PNAPM	1998	Tanchacte	20.9076	-86.8326	2016	2	28	No	Agariciidae	Agaricia (encrusting)	0	0	0
Pre	Yes	PNAPM	1998	Tanchacte	20.9076	-86.8326	2016	2	28	No	Agariciidae	Agaricia (encrusting)	0	0	0
Pre	Yes	PNAPM	1998	Tanchacte	20.9076	-86.8326	2016	2	28	No	Agariciidae	Agaricia (encrusting)	0	0	0
Pre	Yes	PNAPM	1998	Tanchacte	20.9076	-86.8326	2016	2	28	No	Agariciidae	Agaricia (encrusting)	1.42857	0	0
Pre	Yes	PNAPM	1998	Tanchacte	20.9076	-86.8326	2016	2	28	No	Agariciidae	Agaricia tenuifolia	2.14286	0	0
Pre	Yes	PNAPM	1998	Tanchacte	20.9076	-86.8326	2016	2	28	Yes	Faviinae	Colpophyllia natans	0.714286	0	0
Pre	Yes	PNAPM	1998	Tanchacte	20.9076	-86.8326	2016	2	28	Yes	Meandrinidae	Dendrogyra cylindrus	0	0	0
Pre	Yes	PNAPM	1998	Tanchacte	20.9076	-86.8326	2016	2	28	Yes	Meandrinidae	Dichocoenia stokesi	0	0	0
Pre	Yes	PNAPM	1998	Tanchacte	20.9076	-86.8326	2016	2	28	Yes	Faviinae	Diploria labyrinthiformis	0	0	0
Pre	Yes	PNAPM	1998	Tanchacte	20.9076	-86.8326	2016	2	28	Yes	Meandrinidae	Eusmilia fastigiata	0	0	0
Pre	Yes	PNAPM	1998	Tanchacte	20.9076	-86.8326	2016	2	28	No	Faviinae	Favia fragum	0	0	0
Pre	Yes	PNAPM	1998	Tanchacte	20.9076	-86.8326	2016	2	28	No	Agariciidae	Helioseris cucullata	0	0	0
Pre	Yes	PNAPM	1998	Tanchacte	20.9076	-86.8326	2016	2	28	Yes	Mussinae	Isophyllia spp.	0	0	0
Pre	Yes	PNAPM	1998	Tanchacte	20.9076	-86.8326	2016	2	28	Yes	Mussinae	Isophyllia spp.	0	0	0
Pre	Yes	PNAPM	1998	Tanchacte	20.9076	-86.8326	2016	2	28	Yes	Mussinae	Isophyllia spp.	0	0	0
Pre	Yes	PNAPM	1998	Tanchacte	20.9076	-86.8326	2016	2	28	No	Pocilloporidae	Madracis spp.	0	0	0
Pre	Yes	PNAPM	1998	Tanchacte	20.9076	-86.8326	2016	2	28	No	Pocilloporidae	Madracis spp.	0	0	0
Pre	Yes	PNAPM	1998	Tanchacte	20.9076	-86.8326	2016	2	28	Yes	Meandrinidae	Meandrina spp.	0	0	0
Pre	Yes	PNAPM	1998	Tanchacte	20.9076	-86.8326	2016	2	28	Yes	Meandrinidae	Meandrina spp.	0	0	0
Pre	Yes	PNAPM	1998	Tanchacte	20.9076	-86.8326	2016	2	28	Yes	Meandrinidae	Meandrina spp.	0	0	0
Pre	Yes	PNAPM	1998	Tanchacte	20.9076	-86.8326	2016	2	28	Yes	Montastraeidae	Montastraea cavernosa	0.714286	0	0
Pre	Yes	PNAPM	1998	Tanchacte	20.9076	-86.8326	2016	2	28	No	Mussinae	Mussa angulosa	0	0	0
Pre	Yes	PNAPM	1998	Tanchacte	20.9076	-86.8326	2016	2	28	Yes	Mussinae	Mycetophyllia spp.	0	0	0
Pre	Yes	PNAPM	1998	Tanchacte	20.9076	-86.8326	2016	2	28	Yes	Mussinae	Mycetophyllia spp.	0	0	0
Pre	Yes	PNAPM	1998	Tanchacte	20.9076	-86.8326	2016	2	28	Yes	Mussinae	Mycetophyllia spp.	0	0	0
Pre	Yes	PNAPM	1998	Tanchacte	20.9076	-86.8326	2016	2	28	Yes	Mussinae	Mycetophyllia spp.	0	0	0
Pre	Yes	PNAPM	1998	Tanchacte	20.9076	-86.8326	2016	2	28	Yes	Mussinae	Mycetophyllia spp.	0	0	0
Pre	Yes	PNAPM	1998	Tanchacte	20.9076	-86.8326	2016	2	28	Yes	Merulinidae	Orbicella annularis	0	0	0
Pre	Yes	PNAPM	1998	Tanchacte	20.9076	-86.8326	2016	2	28	Yes	Merulinidae	Orbicella faveolata	1.07143	0	0
Pre	Yes	PNAPM	1998	Tanchacte	20.9076	-86.8326	2016	2	28	Yes	Merulinidae	Orbicella franksi	0	0	0
Pre	Yes	PNAPM	1998	Tanchacte	20.9076	-86.8326	2016	2	28	No	Poritidae	Porites astreoides	3.57143	0	0
Pre	Yes	PNAPM	1998	Tanchacte	20.9076	-86.8326	2016	2	28	No	Poritidae	Branching Porites	0	0	0
Pre	Yes	PNAPM	1998	Tanchacte	20.9076	-86.8326	2016	2	28	No	Poritidae	Branching Porites	0	0	0
Pre	Yes	PNAPM	1998	Tanchacte	20.9076	-86.8326	2016	2	28	No	Poritidae	Branching Porites	0.357143	0	0
Pre	Yes	PNAPM	1998	Tanchacte	20.9076	-86.8326	2016	2	28	No	Poritidae	Branching Porites	0	0	0
Pre	Yes	PNAPM	1998	Tanchacte	20.9076	-86.8326	2016	2	28	Yes	Faviinae	Pseudodiploria clivosa	0	0	0
Pre	Yes	PNAPM	1998	Tanchacte	20.9076	-86.8326	2016	2	28	Yes	Faviinae	Pseudodiploria strigosa	6.07143	0	0
Pre	Yes	PNAPM	1998	Tanchacte	20.9076	-86.8326	2016	2	28	No	Mussinae	Scolymia spp.	0	0	0
Pre	Yes	PNAPM	1998	Tanchacte	20.9076	-86.8326	2016	2	28	No	Mussinae	Scolymia spp.	0	0	0
Pre	Yes	PNAPM	1998	Tanchacte	20.9076	-86.8326	2016	2	28	No	Siderastreidae	Siderastrea radians	0	0	0
Pre	Yes	PNAPM	1998	Tanchacte	20.9076	-86.8326	2016	2	28	Yes	Siderastreidae	Siderastrea siderea	5	0	0
Pre	Yes	PNAPM	1998	Tanchacte	20.9076	-86.8326	2016	2	28	No	Scleractinia incertae sedis	Solenastrea bournoni	0	0	0
Pre	Yes	PNAPM	1998	Tanchacte	20.9076	-86.8326	2016	2	28	No	Astrocoeniidae	Stephanocoenia intersepta	0.357143	0	0
Pre	Yes	PNAPM	1998	TANCHACTE SUR	20.9016	-86.8422	2016	4	50	No	Acroporidae	Acropora cervicornis	0	0	0
Pre	Yes	PNAPM	1998	TANCHACTE SUR	20.9016	-86.8422	2016	4	50	No	Acroporidae	Acropora palmata	0	0	0
Pre	Yes	PNAPM	1998	TANCHACTE SUR	20.9016	-86.8422	2016	4	50	No	Acroporidae	Acropora cervicornis	0	0	0
Pre	Yes	PNAPM	1998	TANCHACTE SUR	20.9016	-86.8422	2016	4	50	No	Agariciidae	Agaricia (encrusting)	1	0	0
Pre	Yes	PNAPM	1998	TANCHACTE SUR	20.9016	-86.8422	2016	4	50	No	Agariciidae	Agaricia (encrusting)	0	0	0
Pre	Yes	PNAPM	1998	TANCHACTE SUR	20.9016	-86.8422	2016	4	50	No	Agariciidae	Agaricia (encrusting)	0	0	0
Pre	Yes	PNAPM	1998	TANCHACTE SUR	20.9016	-86.8422	2016	4	50	No	Agariciidae	Agaricia (encrusting)	0	0	0
Pre	Yes	PNAPM	1998	TANCHACTE SUR	20.9016	-86.8422	2016	4	50	No	Agariciidae	Agaricia (encrusting)	0	0	0
Pre	Yes	PNAPM	1998	TANCHACTE SUR	20.9016	-86.8422	2016	4	50	No	Agariciidae	Agaricia (encrusting)	0	0	0
Pre	Yes	PNAPM	1998	TANCHACTE SUR	20.9016	-86.8422	2016	4	50	No	Agariciidae	Agaricia tenuifolia	1.2	0	0
Pre	Yes	PNAPM	1998	TANCHACTE SUR	20.9016	-86.8422	2016	4	50	Yes	Faviinae	Colpophyllia natans	0	0	0
Pre	Yes	PNAPM	1998	TANCHACTE SUR	20.9016	-86.8422	2016	4	50	Yes	Meandrinidae	Dendrogyra cylindrus	0	0	0
Pre	Yes	PNAPM	1998	TANCHACTE SUR	20.9016	-86.8422	2016	4	50	Yes	Meandrinidae	Dichocoenia stokesi	0.4	0	0
Pre	Yes	PNAPM	1998	TANCHACTE SUR	20.9016	-86.8422	2016	4	50	Yes	Faviinae	Diploria labyrinthiformis	0	0	0
Pre	Yes	PNAPM	1998	TANCHACTE SUR	20.9016	-86.8422	2016	4	50	Yes	Meandrinidae	Eusmilia fastigiata	0	0	0
Pre	Yes	PNAPM	1998	TANCHACTE SUR	20.9016	-86.8422	2016	4	50	No	Faviinae	Favia fragum	0	0	0
Pre	Yes	PNAPM	1998	TANCHACTE SUR	20.9016	-86.8422	2016	4	50	No	Agariciidae	Helioseris cucullata	0	0	0
Pre	Yes	PNAPM	1998	TANCHACTE SUR	20.9016	-86.8422	2016	4	50	Yes	Mussinae	Isophyllia spp.	0	0	0
Pre	Yes	PNAPM	1998	TANCHACTE SUR	20.9016	-86.8422	2016	4	50	Yes	Mussinae	Isophyllia spp.	0	0	0
Pre	Yes	PNAPM	1998	TANCHACTE SUR	20.9016	-86.8422	2016	4	50	Yes	Mussinae	Isophyllia spp.	0	0	0
Pre	Yes	PNAPM	1998	TANCHACTE SUR	20.9016	-86.8422	2016	4	50	No	Pocilloporidae	Madracis spp.	0	0	0
Pre	Yes	PNAPM	1998	TANCHACTE SUR	20.9016	-86.8422	2016	4	50	No	Pocilloporidae	Madracis spp.	0	0	0
Pre	Yes	PNAPM	1998	TANCHACTE SUR	20.9016	-86.8422	2016	4	50	Yes	Meandrinidae	Meandrina spp.	0	0	0
Pre	Yes	PNAPM	1998	TANCHACTE SUR	20.9016	-86.8422	2016	4	50	Yes	Meandrinidae	Meandrina spp.	0	0	0
Pre	Yes	PNAPM	1998	TANCHACTE SUR	20.9016	-86.8422	2016	4	50	Yes	Meandrinidae	Meandrina spp.	0	0	0
Pre	Yes	PNAPM	1998	TANCHACTE SUR	20.9016	-86.8422	2016	4	50	Yes	Montastraeidae	Montastraea cavernosa	0.2	0	0
Pre	Yes	PNAPM	1998	TANCHACTE SUR	20.9016	-86.8422	2016	4	50	No	Mussinae	Mussa angulosa	0	0	0
Pre	Yes	PNAPM	1998	TANCHACTE SUR	20.9016	-86.8422	2016	4	50	Yes	Mussinae	Mycetophyllia spp.	0	0	0
Pre	Yes	PNAPM	1998	TANCHACTE SUR	20.9016	-86.8422	2016	4	50	Yes	Mussinae	Mycetophyllia spp.	0	0	0
Pre	Yes	PNAPM	1998	TANCHACTE SUR	20.9016	-86.8422	2016	4	50	Yes	Mussinae	Mycetophyllia spp.	0	0	0
Pre	Yes	PNAPM	1998	TANCHACTE SUR	20.9016	-86.8422	2016	4	50	Yes	Mussinae	Mycetophyllia spp.	0	0	0
Pre	Yes	PNAPM	1998	TANCHACTE SUR	20.9016	-86.8422	2016	4	50	Yes	Mussinae	Mycetophyllia spp.	0	0	0
Pre	Yes	PNAPM	1998	TANCHACTE SUR	20.9016	-86.8422	2016	4	50	Yes	Merulinidae	Orbicella annularis	1	0	0
Pre	Yes	PNAPM	1998	TANCHACTE SUR	20.9016	-86.8422	2016	4	50	Yes	Merulinidae	Orbicella faveolata	3.6	0	0
Pre	Yes	PNAPM	1998	TANCHACTE SUR	20.9016	-86.8422	2016	4	50	Yes	Merulinidae	Orbicella franksi	0	0	0
Pre	Yes	PNAPM	1998	TANCHACTE SUR	20.9016	-86.8422	2016	4	50	No	Poritidae	Porites astreoides	9.8	0	0
Pre	Yes	PNAPM	1998	TANCHACTE SUR	20.9016	-86.8422	2016	4	50	No	Poritidae	Branching Porites	0	0	0
Pre	Yes	PNAPM	1998	TANCHACTE SUR	20.9016	-86.8422	2016	4	50	No	Poritidae	Branching Porites	0	0	0
Pre	Yes	PNAPM	1998	TANCHACTE SUR	20.9016	-86.8422	2016	4	50	No	Poritidae	Branching Porites	0.2	0	0
Pre	Yes	PNAPM	1998	TANCHACTE SUR	20.9016	-86.8422	2016	4	50	No	Poritidae	Branching Porites	0	0	0
Pre	Yes	PNAPM	1998	TANCHACTE SUR	20.9016	-86.8422	2016	4	50	Yes	Faviinae	Pseudodiploria clivosa	0	0	0
Pre	Yes	PNAPM	1998	TANCHACTE SUR	20.9016	-86.8422	2016	4	50	Yes	Faviinae	Pseudodiploria strigosa	0.2	0	0
Pre	Yes	PNAPM	1998	TANCHACTE SUR	20.9016	-86.8422	2016	4	50	No	Mussinae	Scolymia spp.	0	0	0
Pre	Yes	PNAPM	1998	TANCHACTE SUR	20.9016	-86.8422	2016	4	50	No	Mussinae	Scolymia spp.	0	0	0
Pre	Yes	PNAPM	1998	TANCHACTE SUR	20.9016	-86.8422	2016	4	50	No	Siderastreidae	Siderastrea radians	0	0	0
Pre	Yes	PNAPM	1998	TANCHACTE SUR	20.9016	-86.8422	2016	4	50	Yes	Siderastreidae	Siderastrea siderea	0.8	0	0
Pre	Yes	PNAPM	1998	TANCHACTE SUR	20.9016	-86.8422	2016	4	50	No	Scleractinia incertae sedis	Solenastrea bournoni	0	0	0
Pre	Yes	PNAPM	1998	TANCHACTE SUR	20.9016	-86.8422	2016	4	50	No	Astrocoeniidae	Stephanocoenia intersepta	0	0	0
Pre	Yes	PNAC	1996	Yucab	20.4206	-87.0175	2016/2017	5	38	No	Acroporidae	Acropora cervicornis	0	0	0
Pre	Yes	PNAC	1996	Yucab	20.4206	-87.0175	2016/2017	5	38	No	Acroporidae	Acropora palmata	0	0	0
Pre	Yes	PNAC	1996	Yucab	20.4206	-87.0175	2016/2017	5	38	No	Acroporidae	Acropora cervicornis	0	0	0
Pre	Yes	PNAC	1996	Yucab	20.4206	-87.0175	2016/2017	5	38	No	Agariciidae	Agaricia (encrusting)	6.05263	0	0
Pre	Yes	PNAC	1996	Yucab	20.4206	-87.0175	2016/2017	5	38	No	Agariciidae	Agaricia (encrusting)	0	0	0
Pre	Yes	PNAC	1996	Yucab	20.4206	-87.0175	2016/2017	5	38	No	Agariciidae	Agaricia (encrusting)	0	0	0
Pre	Yes	PNAC	1996	Yucab	20.4206	-87.0175	2016/2017	5	38	No	Agariciidae	Agaricia (encrusting)	0.789474	0	0
Pre	Yes	PNAC	1996	Yucab	20.4206	-87.0175	2016/2017	5	38	No	Agariciidae	Agaricia (encrusting)	0.526316	0	0
Pre	Yes	PNAC	1996	Yucab	20.4206	-87.0175	2016/2017	5	38	No	Agariciidae	Agaricia (encrusting)	0.263158	0	0
Pre	Yes	PNAC	1996	Yucab	20.4206	-87.0175	2016/2017	5	38	No	Agariciidae	Agaricia tenuifolia	0	0	0
Pre	Yes	PNAC	1996	Yucab	20.4206	-87.0175	2016/2017	5	38	Yes	Faviinae	Colpophyllia natans	0	0	0
Pre	Yes	PNAC	1996	Yucab	20.4206	-87.0175	2016/2017	5	38	Yes	Meandrinidae	Dendrogyra cylindrus	0	0	0
Pre	Yes	PNAC	1996	Yucab	20.4206	-87.0175	2016/2017	5	38	Yes	Meandrinidae	Dichocoenia stokesi	0	0	0
Pre	Yes	PNAC	1996	Yucab	20.4206	-87.0175	2016/2017	5	38	Yes	Faviinae	Diploria labyrinthiformis	0	0	0
Pre	Yes	PNAC	1996	Yucab	20.4206	-87.0175	2016/2017	5	38	Yes	Meandrinidae	Eusmilia fastigiata	2.10526	0	0
Pre	Yes	PNAC	1996	Yucab	20.4206	-87.0175	2016/2017	5	38	No	Faviinae	Favia fragum	0	0	0
Pre	Yes	PNAC	1996	Yucab	20.4206	-87.0175	2016/2017	5	38	No	Agariciidae	Helioseris cucullata	0.263158	0	0
Pre	Yes	PNAC	1996	Yucab	20.4206	-87.0175	2016/2017	5	38	Yes	Mussinae	Isophyllia spp.	0.263158	0	0
Pre	Yes	PNAC	1996	Yucab	20.4206	-87.0175	2016/2017	5	38	Yes	Mussinae	Isophyllia spp.	0	0	0
Pre	Yes	PNAC	1996	Yucab	20.4206	-87.0175	2016/2017	5	38	Yes	Mussinae	Isophyllia spp.	0	0	0
Pre	Yes	PNAC	1996	Yucab	20.4206	-87.0175	2016/2017	5	38	No	Pocilloporidae	Madracis spp.	0.526316	0	0
Pre	Yes	PNAC	1996	Yucab	20.4206	-87.0175	2016/2017	5	38	No	Pocilloporidae	Madracis spp.	1.31579	0	0
Pre	Yes	PNAC	1996	Yucab	20.4206	-87.0175	2016/2017	5	38	Yes	Meandrinidae	Meandrina spp.	0	0	0
Pre	Yes	PNAC	1996	Yucab	20.4206	-87.0175	2016/2017	5	38	Yes	Meandrinidae	Meandrina spp.	0	0	0
Pre	Yes	PNAC	1996	Yucab	20.4206	-87.0175	2016/2017	5	38	Yes	Meandrinidae	Meandrina spp.	0.263158	0	0
Pre	Yes	PNAC	1996	Yucab	20.4206	-87.0175	2016/2017	5	38	Yes	Montastraeidae	Montastraea cavernosa	1.84211	0	0
Pre	Yes	PNAC	1996	Yucab	20.4206	-87.0175	2016/2017	5	38	No	Mussinae	Mussa angulosa	0	0	0
Pre	Yes	PNAC	1996	Yucab	20.4206	-87.0175	2016/2017	5	38	Yes	Mussinae	Mycetophyllia spp.	0	0	0
Pre	Yes	PNAC	1996	Yucab	20.4206	-87.0175	2016/2017	5	38	Yes	Mussinae	Mycetophyllia spp.	0	0	0
Pre	Yes	PNAC	1996	Yucab	20.4206	-87.0175	2016/2017	5	38	Yes	Mussinae	Mycetophyllia spp.	0	0	0
Pre	Yes	PNAC	1996	Yucab	20.4206	-87.0175	2016/2017	5	38	Yes	Mussinae	Mycetophyllia spp.	0	0	0
Pre	Yes	PNAC	1996	Yucab	20.4206	-87.0175	2016/2017	5	38	Yes	Mussinae	Mycetophyllia spp.	0	0	0
Pre	Yes	PNAC	1996	Yucab	20.4206	-87.0175	2016/2017	5	38	Yes	Merulinidae	Orbicella annularis	0	0	0
Pre	Yes	PNAC	1996	Yucab	20.4206	-87.0175	2016/2017	5	38	Yes	Merulinidae	Orbicella faveolata	0.263158	0	0
Pre	Yes	PNAC	1996	Yucab	20.4206	-87.0175	2016/2017	5	38	Yes	Merulinidae	Orbicella franksi	0	0	0
Pre	Yes	PNAC	1996	Yucab	20.4206	-87.0175	2016/2017	5	38	No	Poritidae	Porites astreoides	8.15789	0	0
Pre	Yes	PNAC	1996	Yucab	20.4206	-87.0175	2016/2017	5	38	No	Poritidae	Branching Porites	0	0	0
Pre	Yes	PNAC	1996	Yucab	20.4206	-87.0175	2016/2017	5	38	No	Poritidae	Branching Porites	0	0	0
Pre	Yes	PNAC	1996	Yucab	20.4206	-87.0175	2016/2017	5	38	No	Poritidae	Branching Porites	6.57895	0	0
Pre	Yes	PNAC	1996	Yucab	20.4206	-87.0175	2016/2017	5	38	No	Poritidae	Branching Porites	0	0	0
Pre	Yes	PNAC	1996	Yucab	20.4206	-87.0175	2016/2017	5	38	Yes	Faviinae	Pseudodiploria clivosa	0	0	0
Pre	Yes	PNAC	1996	Yucab	20.4206	-87.0175	2016/2017	5	38	Yes	Faviinae	Pseudodiploria strigosa	0.263158	0	0
Pre	Yes	PNAC	1996	Yucab	20.4206	-87.0175	2016/2017	5	38	No	Mussinae	Scolymia spp.	0	0	0
Pre	Yes	PNAC	1996	Yucab	20.4206	-87.0175	2016/2017	5	38	No	Mussinae	Scolymia spp.	0	0	0
Pre	Yes	PNAC	1996	Yucab	20.4206	-87.0175	2016/2017	5	38	No	Siderastreidae	Siderastrea radians	0	0	0
Pre	Yes	PNAC	1996	Yucab	20.4206	-87.0175	2016/2017	5	38	Yes	Siderastreidae	Siderastrea siderea	8.15789	0	0
Pre	Yes	PNAC	1996	Yucab	20.4206	-87.0175	2016/2017	5	38	No	Scleractinia incertae sedis	Solenastrea bournoni	0	0	0
Pre	Yes	PNAC	1996	Yucab	20.4206	-87.0175	2016/2017	5	38	No	Astrocoeniidae	Stephanocoenia intersepta	0.526316	0	0
Post	Yes	RBCM	2016	Akumal Langosta	20.385	-87.3134	2019	8	80	No	Acroporidae	Acropora cervicornis	0.125	0	0
Post	Yes	RBCM	2016	Akumal Langosta	20.385	-87.3134	2019	8	80	No	Acroporidae	Acropora palmata	0.125	0	0
Post	Yes	RBCM	2016	Akumal Langosta	20.385	-87.3134	2019	8	80	No	Acroporidae	Acropora cervicornis	0	0	0
Post	Yes	RBCM	2016	Akumal Langosta	20.385	-87.3134	2019	8	80	No	Agariciidae	Agaricia (encrusting)	9.875	1.625	0.25
Post	Yes	RBCM	2016	Akumal Langosta	20.385	-87.3134	2019	8	80	No	Agariciidae	Agaricia (encrusting)	0	0	0
Post	Yes	RBCM	2016	Akumal Langosta	20.385	-87.3134	2019	8	80	No	Agariciidae	Agaricia (encrusting)	0	0	0
Post	Yes	RBCM	2016	Akumal Langosta	20.385	-87.3134	2019	8	80	No	Agariciidae	Agaricia (encrusting)	0.25	0	0
Post	Yes	RBCM	2016	Akumal Langosta	20.385	-87.3134	2019	8	80	No	Agariciidae	Agaricia (encrusting)	0	0.125	0
Post	Yes	RBCM	2016	Akumal Langosta	20.385	-87.3134	2019	8	80	No	Agariciidae	Agaricia (encrusting)	0	0	0
Post	Yes	RBCM	2016	Akumal Langosta	20.385	-87.3134	2019	8	80	No	Agariciidae	Agaricia tenuifolia	2.375	0.375	0.375
Post	Yes	RBCM	2016	Akumal Langosta	20.385	-87.3134	2019	8	80	Yes	Faviinae	Colpophyllia natans	0	0	0
Post	Yes	RBCM	2016	Akumal Langosta	20.385	-87.3134	2019	8	80	Yes	Meandrinidae	Dendrogyra cylindrus	0	0	0
Post	Yes	RBCM	2016	Akumal Langosta	20.385	-87.3134	2019	8	80	Yes	Meandrinidae	Dichocoenia stokesi	0.5	0.125	0
Post	Yes	RBCM	2016	Akumal Langosta	20.385	-87.3134	2019	8	80	Yes	Faviinae	Diploria labyrinthiformis	0.5	0	0
Post	Yes	RBCM	2016	Akumal Langosta	20.385	-87.3134	2019	8	80	Yes	Meandrinidae	Eusmilia fastigiata	0	0	0
Post	Yes	RBCM	2016	Akumal Langosta	20.385	-87.3134	2019	8	80	No	Faviinae	Favia fragum	0	0	0
Post	Yes	RBCM	2016	Akumal Langosta	20.385	-87.3134	2019	8	80	No	Agariciidae	Helioseris cucullata	0.25	0	0
Post	Yes	RBCM	2016	Akumal Langosta	20.385	-87.3134	2019	8	80	Yes	Mussinae	Isophyllia spp.	0.25	0	0
Post	Yes	RBCM	2016	Akumal Langosta	20.385	-87.3134	2019	8	80	Yes	Mussinae	Isophyllia spp.	0	0	0
Post	Yes	RBCM	2016	Akumal Langosta	20.385	-87.3134	2019	8	80	Yes	Mussinae	Isophyllia spp.	0	0	0
Post	Yes	RBCM	2016	Akumal Langosta	20.385	-87.3134	2019	8	80	No	Pocilloporidae	Madracis spp.	0	0	0
Post	Yes	RBCM	2016	Akumal Langosta	20.385	-87.3134	2019	8	80	No	Pocilloporidae	Madracis spp.	0	0	0
Post	Yes	RBCM	2016	Akumal Langosta	20.385	-87.3134	2019	8	80	Yes	Meandrinidae	Meandrina spp.	0	0	0
Post	Yes	RBCM	2016	Akumal Langosta	20.385	-87.3134	2019	8	80	Yes	Meandrinidae	Meandrina spp.	0	0	0.125
Post	Yes	RBCM	2016	Akumal Langosta	20.385	-87.3134	2019	8	80	Yes	Meandrinidae	Meandrina spp.	0	0	0
Post	Yes	RBCM	2016	Akumal Langosta	20.385	-87.3134	2019	8	80	Yes	Montastraeidae	Montastraea cavernosa	0.5	0	0.25
Post	Yes	RBCM	2016	Akumal Langosta	20.385	-87.3134	2019	8	80	No	Mussinae	Mussa angulosa	0	0	0
Post	Yes	RBCM	2016	Akumal Langosta	20.385	-87.3134	2019	8	80	Yes	Mussinae	Mycetophyllia spp.	0	0	0
Post	Yes	RBCM	2016	Akumal Langosta	20.385	-87.3134	2019	8	80	Yes	Mussinae	Mycetophyllia spp.	0	0	0
Post	Yes	RBCM	2016	Akumal Langosta	20.385	-87.3134	2019	8	80	Yes	Mussinae	Mycetophyllia spp.	0	0	0
Post	Yes	RBCM	2016	Akumal Langosta	20.385	-87.3134	2019	8	80	Yes	Mussinae	Mycetophyllia spp.	0	0	0
Post	Yes	RBCM	2016	Akumal Langosta	20.385	-87.3134	2019	8	80	Yes	Mussinae	Mycetophyllia spp.	0.125	0	0
Post	Yes	RBCM	2016	Akumal Langosta	20.385	-87.3134	2019	8	80	Yes	Merulinidae	Orbicella annularis	0.25	0.125	0
Post	Yes	RBCM	2016	Akumal Langosta	20.385	-87.3134	2019	8	80	Yes	Merulinidae	Orbicella faveolata	2.5	0.75	0
Post	Yes	RBCM	2016	Akumal Langosta	20.385	-87.3134	2019	8	80	Yes	Merulinidae	Orbicella franksi	0.125	0	0
Post	Yes	RBCM	2016	Akumal Langosta	20.385	-87.3134	2019	8	80	No	Poritidae	Porites astreoides	6	0.125	0
Post	Yes	RBCM	2016	Akumal Langosta	20.385	-87.3134	2019	8	80	No	Poritidae	Branching Porites	0	0	0
Post	Yes	RBCM	2016	Akumal Langosta	20.385	-87.3134	2019	8	80	No	Poritidae	Branching Porites	0	0	0
Post	Yes	RBCM	2016	Akumal Langosta	20.385	-87.3134	2019	8	80	No	Poritidae	Branching Porites	1.5	0.125	0
Post	Yes	RBCM	2016	Akumal Langosta	20.385	-87.3134	2019	8	80	No	Poritidae	Branching Porites	0	0	0
Post	Yes	RBCM	2016	Akumal Langosta	20.385	-87.3134	2019	8	80	Yes	Faviinae	Pseudodiploria clivosa	0	0	0
Post	Yes	RBCM	2016	Akumal Langosta	20.385	-87.3134	2019	8	80	Yes	Faviinae	Pseudodiploria strigosa	0.25	0	0.375
Post	Yes	RBCM	2016	Akumal Langosta	20.385	-87.3134	2019	8	80	No	Mussinae	Scolymia spp.	0	0	0
Post	Yes	RBCM	2016	Akumal Langosta	20.385	-87.3134	2019	8	80	No	Mussinae	Scolymia spp.	0	0	0
Post	Yes	RBCM	2016	Akumal Langosta	20.385	-87.3134	2019	8	80	No	Siderastreidae	Siderastrea radians	0.25	0	0
Post	Yes	RBCM	2016	Akumal Langosta	20.385	-87.3134	2019	8	80	Yes	Siderastreidae	Siderastrea siderea	2	0.5	0.625
Post	Yes	RBCM	2016	Akumal Langosta	20.385	-87.3134	2019	8	80	No	Scleractinia incertae sedis	Solenastrea bournoni	0	0	0
Post	Yes	RBCM	2016	Akumal Langosta	20.385	-87.3134	2019	8	80	No	Astrocoeniidae	Stephanocoenia intersepta	1.625	0	0
Post	Yes	PNAX	2000	Bacalar Chico	18.1967	-87.8284	2019	8	76	No	Acroporidae	Acropora cervicornis	0	0	0
Post	Yes	PNAX	2000	Bacalar Chico	18.1967	-87.8284	2019	8	76	No	Acroporidae	Acropora palmata	0.131579	0	0
Post	Yes	PNAX	2000	Bacalar Chico	18.1967	-87.8284	2019	8	76	No	Acroporidae	Acropora cervicornis	0	0	0
Post	Yes	PNAX	2000	Bacalar Chico	18.1967	-87.8284	2019	8	76	No	Agariciidae	Agaricia (encrusting)	29.6053	2.23684	0.657895
Post	Yes	PNAX	2000	Bacalar Chico	18.1967	-87.8284	2019	8	76	No	Agariciidae	Agaricia (encrusting)	0	0	0
Post	Yes	PNAX	2000	Bacalar Chico	18.1967	-87.8284	2019	8	76	No	Agariciidae	Agaricia (encrusting)	0	0	0
Post	Yes	PNAX	2000	Bacalar Chico	18.1967	-87.8284	2019	8	76	No	Agariciidae	Agaricia (encrusting)	0.131579	0.131579	0
Post	Yes	PNAX	2000	Bacalar Chico	18.1967	-87.8284	2019	8	76	No	Agariciidae	Agaricia (encrusting)	0.263158	0	0
Post	Yes	PNAX	2000	Bacalar Chico	18.1967	-87.8284	2019	8	76	No	Agariciidae	Agaricia (encrusting)	0	0	0
Post	Yes	PNAX	2000	Bacalar Chico	18.1967	-87.8284	2019	8	76	No	Agariciidae	Agaricia tenuifolia	1.57895	0	0
Post	Yes	PNAX	2000	Bacalar Chico	18.1967	-87.8284	2019	8	76	Yes	Faviinae	Colpophyllia natans	0.131579	0	0
Post	Yes	PNAX	2000	Bacalar Chico	18.1967	-87.8284	2019	8	76	Yes	Meandrinidae	Dendrogyra cylindrus	0	0	0
Post	Yes	PNAX	2000	Bacalar Chico	18.1967	-87.8284	2019	8	76	Yes	Meandrinidae	Dichocoenia stokesi	0.131579	0	0
Post	Yes	PNAX	2000	Bacalar Chico	18.1967	-87.8284	2019	8	76	Yes	Faviinae	Diploria labyrinthiformis	0.394737	0.526316	0.131579
Post	Yes	PNAX	2000	Bacalar Chico	18.1967	-87.8284	2019	8	76	Yes	Meandrinidae	Eusmilia fastigiata	0	0	0
Post	Yes	PNAX	2000	Bacalar Chico	18.1967	-87.8284	2019	8	76	No	Faviinae	Favia fragum	0	0	0
Post	Yes	PNAX	2000	Bacalar Chico	18.1967	-87.8284	2019	8	76	No	Agariciidae	Helioseris cucullata	0.131579	0	0
Post	Yes	PNAX	2000	Bacalar Chico	18.1967	-87.8284	2019	8	76	Yes	Mussinae	Isophyllia spp.	0.394737	0	0
Post	Yes	PNAX	2000	Bacalar Chico	18.1967	-87.8284	2019	8	76	Yes	Mussinae	Isophyllia spp.	0	0	0
Post	Yes	PNAX	2000	Bacalar Chico	18.1967	-87.8284	2019	8	76	Yes	Mussinae	Isophyllia spp.	0	0	0
Post	Yes	PNAX	2000	Bacalar Chico	18.1967	-87.8284	2019	8	76	No	Pocilloporidae	Madracis spp.	0	0	0
Post	Yes	PNAX	2000	Bacalar Chico	18.1967	-87.8284	2019	8	76	No	Pocilloporidae	Madracis spp.	0.131579	0	0
Post	Yes	PNAX	2000	Bacalar Chico	18.1967	-87.8284	2019	8	76	Yes	Meandrinidae	Meandrina spp.	0	0	0
Post	Yes	PNAX	2000	Bacalar Chico	18.1967	-87.8284	2019	8	76	Yes	Meandrinidae	Meandrina spp.	0.131579	0	0
Post	Yes	PNAX	2000	Bacalar Chico	18.1967	-87.8284	2019	8	76	Yes	Meandrinidae	Meandrina spp.	0	0	0
Post	Yes	PNAX	2000	Bacalar Chico	18.1967	-87.8284	2019	8	76	Yes	Montastraeidae	Montastraea cavernosa	2.5	0.657895	0.394737
Post	Yes	PNAX	2000	Bacalar Chico	18.1967	-87.8284	2019	8	76	No	Mussinae	Mussa angulosa	0	0	0
Post	Yes	PNAX	2000	Bacalar Chico	18.1967	-87.8284	2019	8	76	Yes	Mussinae	Mycetophyllia spp.	0	0	0
Post	Yes	PNAX	2000	Bacalar Chico	18.1967	-87.8284	2019	8	76	Yes	Mussinae	Mycetophyllia spp.	0	0	0
Post	Yes	PNAX	2000	Bacalar Chico	18.1967	-87.8284	2019	8	76	Yes	Mussinae	Mycetophyllia spp.	0	0	0
Post	Yes	PNAX	2000	Bacalar Chico	18.1967	-87.8284	2019	8	76	Yes	Mussinae	Mycetophyllia spp.	0	0	0
Post	Yes	PNAX	2000	Bacalar Chico	18.1967	-87.8284	2019	8	76	Yes	Mussinae	Mycetophyllia spp.	0	0	0
Post	Yes	PNAX	2000	Bacalar Chico	18.1967	-87.8284	2019	8	76	Yes	Merulinidae	Orbicella annularis	0.526316	0.131579	0
Post	Yes	PNAX	2000	Bacalar Chico	18.1967	-87.8284	2019	8	76	Yes	Merulinidae	Orbicella faveolata	1.05263	0.789474	0
Post	Yes	PNAX	2000	Bacalar Chico	18.1967	-87.8284	2019	8	76	Yes	Merulinidae	Orbicella franksi	0	0	0
Post	Yes	PNAX	2000	Bacalar Chico	18.1967	-87.8284	2019	8	76	No	Poritidae	Porites astreoides	13.4211	0.263158	0.131579
Post	Yes	PNAX	2000	Bacalar Chico	18.1967	-87.8284	2019	8	76	No	Poritidae	Branching Porites	0.131579	0	0
Post	Yes	PNAX	2000	Bacalar Chico	18.1967	-87.8284	2019	8	76	No	Poritidae	Branching Porites	0	0	0
Post	Yes	PNAX	2000	Bacalar Chico	18.1967	-87.8284	2019	8	76	No	Poritidae	Branching Porites	0.263158	0	0
Post	Yes	PNAX	2000	Bacalar Chico	18.1967	-87.8284	2019	8	76	No	Poritidae	Branching Porites	0	0	0
Post	Yes	PNAX	2000	Bacalar Chico	18.1967	-87.8284	2019	8	76	Yes	Faviinae	Pseudodiploria clivosa	0	0	0
Post	Yes	PNAX	2000	Bacalar Chico	18.1967	-87.8284	2019	8	76	Yes	Faviinae	Pseudodiploria strigosa	2.10526	0.394737	1.31579
Post	Yes	PNAX	2000	Bacalar Chico	18.1967	-87.8284	2019	8	76	No	Mussinae	Scolymia spp.	0	0	0
Post	Yes	PNAX	2000	Bacalar Chico	18.1967	-87.8284	2019	8	76	No	Mussinae	Scolymia spp.	0	0	0
Post	Yes	PNAX	2000	Bacalar Chico	18.1967	-87.8284	2019	8	76	No	Siderastreidae	Siderastrea radians	0	0	0
Post	Yes	PNAX	2000	Bacalar Chico	18.1967	-87.8284	2019	8	76	Yes	Siderastreidae	Siderastrea siderea	4.60526	4.47368	1.71053
Post	Yes	PNAX	2000	Bacalar Chico	18.1967	-87.8284	2019	8	76	No	Scleractinia incertae sedis	Solenastrea bournoni	0	0	0
Post	Yes	PNAX	2000	Bacalar Chico	18.1967	-87.8284	2019	8	76	No	Astrocoeniidae	Stephanocoenia intersepta	1.84211	0	0
Post	Yes	PNAPM	1998	Bonanza Profundo	20.9575	-86.8085	2019	7	70	No	Acroporidae	Acropora cervicornis	0.142857	0	0
Post	Yes	PNAPM	1998	Bonanza Profundo	20.9575	-86.8085	2019	7	70	No	Acroporidae	Acropora palmata	0	0	0
Post	Yes	PNAPM	1998	Bonanza Profundo	20.9575	-86.8085	2019	7	70	No	Acroporidae	Acropora cervicornis	0	0	0
Post	Yes	PNAPM	1998	Bonanza Profundo	20.9575	-86.8085	2019	7	70	No	Agariciidae	Agaricia (encrusting)	14.4286	0.428571	0.428571
Post	Yes	PNAPM	1998	Bonanza Profundo	20.9575	-86.8085	2019	7	70	No	Agariciidae	Agaricia (encrusting)	0	0	0
Post	Yes	PNAPM	1998	Bonanza Profundo	20.9575	-86.8085	2019	7	70	No	Agariciidae	Agaricia (encrusting)	0	0	0
Post	Yes	PNAPM	1998	Bonanza Profundo	20.9575	-86.8085	2019	7	70	No	Agariciidae	Agaricia (encrusting)	0.285714	0	0
Post	Yes	PNAPM	1998	Bonanza Profundo	20.9575	-86.8085	2019	7	70	No	Agariciidae	Agaricia (encrusting)	0	0	0
Post	Yes	PNAPM	1998	Bonanza Profundo	20.9575	-86.8085	2019	7	70	No	Agariciidae	Agaricia (encrusting)	0	0	0
Post	Yes	PNAPM	1998	Bonanza Profundo	20.9575	-86.8085	2019	7	70	No	Agariciidae	Agaricia tenuifolia	0	0	0
Post	Yes	PNAPM	1998	Bonanza Profundo	20.9575	-86.8085	2019	7	70	Yes	Faviinae	Colpophyllia natans	0	0.285714	0.142857
Post	Yes	PNAPM	1998	Bonanza Profundo	20.9575	-86.8085	2019	7	70	Yes	Meandrinidae	Dendrogyra cylindrus	0	0	0
Post	Yes	PNAPM	1998	Bonanza Profundo	20.9575	-86.8085	2019	7	70	Yes	Meandrinidae	Dichocoenia stokesi	0	0	0
Post	Yes	PNAPM	1998	Bonanza Profundo	20.9575	-86.8085	2019	7	70	Yes	Faviinae	Diploria labyrinthiformis	0	0	0.285714
Post	Yes	PNAPM	1998	Bonanza Profundo	20.9575	-86.8085	2019	7	70	Yes	Meandrinidae	Eusmilia fastigiata	0	0	0
Post	Yes	PNAPM	1998	Bonanza Profundo	20.9575	-86.8085	2019	7	70	No	Faviinae	Favia fragum	0	0	0
Post	Yes	PNAPM	1998	Bonanza Profundo	20.9575	-86.8085	2019	7	70	No	Agariciidae	Helioseris cucullata	0.142857	0	0
Post	Yes	PNAPM	1998	Bonanza Profundo	20.9575	-86.8085	2019	7	70	Yes	Mussinae	Isophyllia spp.	0	0	0
Post	Yes	PNAPM	1998	Bonanza Profundo	20.9575	-86.8085	2019	7	70	Yes	Mussinae	Isophyllia spp.	0	0	0
Post	Yes	PNAPM	1998	Bonanza Profundo	20.9575	-86.8085	2019	7	70	Yes	Mussinae	Isophyllia spp.	0	0	0
Post	Yes	PNAPM	1998	Bonanza Profundo	20.9575	-86.8085	2019	7	70	No	Pocilloporidae	Madracis spp.	0	0	0
Post	Yes	PNAPM	1998	Bonanza Profundo	20.9575	-86.8085	2019	7	70	No	Pocilloporidae	Madracis spp.	0	0	0
Post	Yes	PNAPM	1998	Bonanza Profundo	20.9575	-86.8085	2019	7	70	Yes	Meandrinidae	Meandrina spp.	0	0	0
Post	Yes	PNAPM	1998	Bonanza Profundo	20.9575	-86.8085	2019	7	70	Yes	Meandrinidae	Meandrina spp.	0	0	0.571429
Post	Yes	PNAPM	1998	Bonanza Profundo	20.9575	-86.8085	2019	7	70	Yes	Meandrinidae	Meandrina spp.	0	0	0
Post	Yes	PNAPM	1998	Bonanza Profundo	20.9575	-86.8085	2019	7	70	Yes	Montastraeidae	Montastraea cavernosa	2.14286	0	1.14286
Post	Yes	PNAPM	1998	Bonanza Profundo	20.9575	-86.8085	2019	7	70	No	Mussinae	Mussa angulosa	0	0	0
Post	Yes	PNAPM	1998	Bonanza Profundo	20.9575	-86.8085	2019	7	70	Yes	Mussinae	Mycetophyllia spp.	0	0	0
Post	Yes	PNAPM	1998	Bonanza Profundo	20.9575	-86.8085	2019	7	70	Yes	Mussinae	Mycetophyllia spp.	0	0	0
Post	Yes	PNAPM	1998	Bonanza Profundo	20.9575	-86.8085	2019	7	70	Yes	Mussinae	Mycetophyllia spp.	0	0	0
Post	Yes	PNAPM	1998	Bonanza Profundo	20.9575	-86.8085	2019	7	70	Yes	Mussinae	Mycetophyllia spp.	0	0	0
Post	Yes	PNAPM	1998	Bonanza Profundo	20.9575	-86.8085	2019	7	70	Yes	Mussinae	Mycetophyllia spp.	0	0	0
Post	Yes	PNAPM	1998	Bonanza Profundo	20.9575	-86.8085	2019	7	70	Yes	Merulinidae	Orbicella annularis	0.428571	0	0.142857
Post	Yes	PNAPM	1998	Bonanza Profundo	20.9575	-86.8085	2019	7	70	Yes	Merulinidae	Orbicella faveolata	0.428571	0.142857	0
Post	Yes	PNAPM	1998	Bonanza Profundo	20.9575	-86.8085	2019	7	70	Yes	Merulinidae	Orbicella franksi	0.142857	0	0
Post	Yes	PNAPM	1998	Bonanza Profundo	20.9575	-86.8085	2019	7	70	No	Poritidae	Porites astreoides	4	0	0.142857
Post	Yes	PNAPM	1998	Bonanza Profundo	20.9575	-86.8085	2019	7	70	No	Poritidae	Branching Porites	0.142857	0	0
Post	Yes	PNAPM	1998	Bonanza Profundo	20.9575	-86.8085	2019	7	70	No	Poritidae	Branching Porites	0	0	0
Post	Yes	PNAPM	1998	Bonanza Profundo	20.9575	-86.8085	2019	7	70	No	Poritidae	Branching Porites	0.428571	0	0
Post	Yes	PNAPM	1998	Bonanza Profundo	20.9575	-86.8085	2019	7	70	No	Poritidae	Branching Porites	0	0	0
Post	Yes	PNAPM	1998	Bonanza Profundo	20.9575	-86.8085	2019	7	70	Yes	Faviinae	Pseudodiploria clivosa	0	0	0
Post	Yes	PNAPM	1998	Bonanza Profundo	20.9575	-86.8085	2019	7	70	Yes	Faviinae	Pseudodiploria strigosa	0.428571	0.142857	2.71429
Post	Yes	PNAPM	1998	Bonanza Profundo	20.9575	-86.8085	2019	7	70	No	Mussinae	Scolymia spp.	0	0	0
Post	Yes	PNAPM	1998	Bonanza Profundo	20.9575	-86.8085	2019	7	70	No	Mussinae	Scolymia spp.	0	0	0
Post	Yes	PNAPM	1998	Bonanza Profundo	20.9575	-86.8085	2019	7	70	No	Siderastreidae	Siderastrea radians	0.142857	0	0
Post	Yes	PNAPM	1998	Bonanza Profundo	20.9575	-86.8085	2019	7	70	Yes	Siderastreidae	Siderastrea siderea	1.42857	0.428571	0.428571
Post	Yes	PNAPM	1998	Bonanza Profundo	20.9575	-86.8085	2019	7	70	No	Scleractinia incertae sedis	Solenastrea bournoni	0	0	0
Post	Yes	PNAPM	1998	Bonanza Profundo	20.9575	-86.8085	2019	7	70	No	Astrocoeniidae	Stephanocoenia intersepta	1.28571	0	0
Post	Yes	RBCM	2016	Casa Cenote	20.2558	-87.3883	2019	7	66	No	Acroporidae	Acropora cervicornis	0.151515	0	0
Post	Yes	RBCM	2016	Casa Cenote	20.2558	-87.3883	2019	7	66	No	Acroporidae	Acropora palmata	0.606061	0	0
Post	Yes	RBCM	2016	Casa Cenote	20.2558	-87.3883	2019	7	66	No	Acroporidae	Acropora cervicornis	0	0	0
Post	Yes	RBCM	2016	Casa Cenote	20.2558	-87.3883	2019	7	66	No	Agariciidae	Agaricia (encrusting)	10.1515	0.151515	0.151515
Post	Yes	RBCM	2016	Casa Cenote	20.2558	-87.3883	2019	7	66	No	Agariciidae	Agaricia (encrusting)	0	0	0
Post	Yes	RBCM	2016	Casa Cenote	20.2558	-87.3883	2019	7	66	No	Agariciidae	Agaricia (encrusting)	0	0	0
Post	Yes	RBCM	2016	Casa Cenote	20.2558	-87.3883	2019	7	66	No	Agariciidae	Agaricia (encrusting)	0.606061	0	0
Post	Yes	RBCM	2016	Casa Cenote	20.2558	-87.3883	2019	7	66	No	Agariciidae	Agaricia (encrusting)	0	0	0
Post	Yes	RBCM	2016	Casa Cenote	20.2558	-87.3883	2019	7	66	No	Agariciidae	Agaricia (encrusting)	0	0	0
Post	Yes	RBCM	2016	Casa Cenote	20.2558	-87.3883	2019	7	66	No	Agariciidae	Agaricia tenuifolia	0.151515	0	0
Post	Yes	RBCM	2016	Casa Cenote	20.2558	-87.3883	2019	7	66	Yes	Faviinae	Colpophyllia natans	0.151515	0	0.30303
Post	Yes	RBCM	2016	Casa Cenote	20.2558	-87.3883	2019	7	66	Yes	Meandrinidae	Dendrogyra cylindrus	0	0	0
Post	Yes	RBCM	2016	Casa Cenote	20.2558	-87.3883	2019	7	66	Yes	Meandrinidae	Dichocoenia stokesi	0	0	0
Post	Yes	RBCM	2016	Casa Cenote	20.2558	-87.3883	2019	7	66	Yes	Faviinae	Diploria labyrinthiformis	0	0	0
Post	Yes	RBCM	2016	Casa Cenote	20.2558	-87.3883	2019	7	66	Yes	Meandrinidae	Eusmilia fastigiata	0	0	0
Post	Yes	RBCM	2016	Casa Cenote	20.2558	-87.3883	2019	7	66	No	Faviinae	Favia fragum	0	0	0
Post	Yes	RBCM	2016	Casa Cenote	20.2558	-87.3883	2019	7	66	No	Agariciidae	Helioseris cucullata	0.606061	0	0
Post	Yes	RBCM	2016	Casa Cenote	20.2558	-87.3883	2019	7	66	Yes	Mussinae	Isophyllia spp.	0	0	0
Post	Yes	RBCM	2016	Casa Cenote	20.2558	-87.3883	2019	7	66	Yes	Mussinae	Isophyllia spp.	0	0	0
Post	Yes	RBCM	2016	Casa Cenote	20.2558	-87.3883	2019	7	66	Yes	Mussinae	Isophyllia spp.	0	0	0
Post	Yes	RBCM	2016	Casa Cenote	20.2558	-87.3883	2019	7	66	No	Pocilloporidae	Madracis spp.	0	0	0
Post	Yes	RBCM	2016	Casa Cenote	20.2558	-87.3883	2019	7	66	No	Pocilloporidae	Madracis spp.	0	0	0
Post	Yes	RBCM	2016	Casa Cenote	20.2558	-87.3883	2019	7	66	Yes	Meandrinidae	Meandrina spp.	0	0	0
Post	Yes	RBCM	2016	Casa Cenote	20.2558	-87.3883	2019	7	66	Yes	Meandrinidae	Meandrina spp.	0	0	0
Post	Yes	RBCM	2016	Casa Cenote	20.2558	-87.3883	2019	7	66	Yes	Meandrinidae	Meandrina spp.	0	0	0
Post	Yes	RBCM	2016	Casa Cenote	20.2558	-87.3883	2019	7	66	Yes	Montastraeidae	Montastraea cavernosa	1.06061	0	0
Post	Yes	RBCM	2016	Casa Cenote	20.2558	-87.3883	2019	7	66	No	Mussinae	Mussa angulosa	0	0	0
Post	Yes	RBCM	2016	Casa Cenote	20.2558	-87.3883	2019	7	66	Yes	Mussinae	Mycetophyllia spp.	0	0	0
Post	Yes	RBCM	2016	Casa Cenote	20.2558	-87.3883	2019	7	66	Yes	Mussinae	Mycetophyllia spp.	0	0	0
Post	Yes	RBCM	2016	Casa Cenote	20.2558	-87.3883	2019	7	66	Yes	Mussinae	Mycetophyllia spp.	0	0	0
Post	Yes	RBCM	2016	Casa Cenote	20.2558	-87.3883	2019	7	66	Yes	Mussinae	Mycetophyllia spp.	0	0	0
Post	Yes	RBCM	2016	Casa Cenote	20.2558	-87.3883	2019	7	66	Yes	Mussinae	Mycetophyllia spp.	0	0	0
Post	Yes	RBCM	2016	Casa Cenote	20.2558	-87.3883	2019	7	66	Yes	Merulinidae	Orbicella annularis	0.454545	0.30303	0
Post	Yes	RBCM	2016	Casa Cenote	20.2558	-87.3883	2019	7	66	Yes	Merulinidae	Orbicella faveolata	2.27273	0	0.30303
Post	Yes	RBCM	2016	Casa Cenote	20.2558	-87.3883	2019	7	66	Yes	Merulinidae	Orbicella franksi	0.151515	0	0
Post	Yes	RBCM	2016	Casa Cenote	20.2558	-87.3883	2019	7	66	No	Poritidae	Porites astreoides	8.78788	0	0
Post	Yes	RBCM	2016	Casa Cenote	20.2558	-87.3883	2019	7	66	No	Poritidae	Branching Porites	0	0	0
Post	Yes	RBCM	2016	Casa Cenote	20.2558	-87.3883	2019	7	66	No	Poritidae	Branching Porites	0.151515	0	0
Post	Yes	RBCM	2016	Casa Cenote	20.2558	-87.3883	2019	7	66	No	Poritidae	Branching Porites	3.0303	0	0
Post	Yes	RBCM	2016	Casa Cenote	20.2558	-87.3883	2019	7	66	No	Poritidae	Branching Porites	0	0	0
Post	Yes	RBCM	2016	Casa Cenote	20.2558	-87.3883	2019	7	66	Yes	Faviinae	Pseudodiploria clivosa	0	0	0
Post	Yes	RBCM	2016	Casa Cenote	20.2558	-87.3883	2019	7	66	Yes	Faviinae	Pseudodiploria strigosa	0.606061	0	1.21212
Post	Yes	RBCM	2016	Casa Cenote	20.2558	-87.3883	2019	7	66	No	Mussinae	Scolymia spp.	0	0	0
Post	Yes	RBCM	2016	Casa Cenote	20.2558	-87.3883	2019	7	66	No	Mussinae	Scolymia spp.	0	0	0
Post	Yes	RBCM	2016	Casa Cenote	20.2558	-87.3883	2019	7	66	No	Siderastreidae	Siderastrea radians	0.454545	0	0
Post	Yes	RBCM	2016	Casa Cenote	20.2558	-87.3883	2019	7	66	Yes	Siderastreidae	Siderastrea siderea	2.57576	0.151515	0
Post	Yes	RBCM	2016	Casa Cenote	20.2558	-87.3883	2019	7	66	No	Scleractinia incertae sedis	Solenastrea bournoni	0	0	0
Post	Yes	RBCM	2016	Casa Cenote	20.2558	-87.3883	2019	7	66	No	Astrocoeniidae	Stephanocoenia intersepta	1.21212	0	0
Post	Yes	PNAC	1996	Chankanaab	20.4405	-87.0023	2019	7	62	No	Acroporidae	Acropora cervicornis	0	0	0
Post	Yes	PNAC	1996	Chankanaab	20.4405	-87.0023	2019	7	62	No	Acroporidae	Acropora palmata	0	0	0
Post	Yes	PNAC	1996	Chankanaab	20.4405	-87.0023	2019	7	62	No	Acroporidae	Acropora cervicornis	0	0	0
Post	Yes	PNAC	1996	Chankanaab	20.4405	-87.0023	2019	7	62	No	Agariciidae	Agaricia (encrusting)	25	1.12903	0.16129
Post	Yes	PNAC	1996	Chankanaab	20.4405	-87.0023	2019	7	62	No	Agariciidae	Agaricia (encrusting)	0	0	0
Post	Yes	PNAC	1996	Chankanaab	20.4405	-87.0023	2019	7	62	No	Agariciidae	Agaricia (encrusting)	0	0	0
Post	Yes	PNAC	1996	Chankanaab	20.4405	-87.0023	2019	7	62	No	Agariciidae	Agaricia (encrusting)	0	0	0
Post	Yes	PNAC	1996	Chankanaab	20.4405	-87.0023	2019	7	62	No	Agariciidae	Agaricia (encrusting)	0	0	0
Post	Yes	PNAC	1996	Chankanaab	20.4405	-87.0023	2019	7	62	No	Agariciidae	Agaricia (encrusting)	0	0	0
Post	Yes	PNAC	1996	Chankanaab	20.4405	-87.0023	2019	7	62	No	Agariciidae	Agaricia tenuifolia	0.16129	0	0
Post	Yes	PNAC	1996	Chankanaab	20.4405	-87.0023	2019	7	62	Yes	Faviinae	Colpophyllia natans	0	0	0
Post	Yes	PNAC	1996	Chankanaab	20.4405	-87.0023	2019	7	62	Yes	Meandrinidae	Dendrogyra cylindrus	0	0	0
Post	Yes	PNAC	1996	Chankanaab	20.4405	-87.0023	2019	7	62	Yes	Meandrinidae	Dichocoenia stokesi	0	0	0.322581
Post	Yes	PNAC	1996	Chankanaab	20.4405	-87.0023	2019	7	62	Yes	Faviinae	Diploria labyrinthiformis	0	0	0.322581
Post	Yes	PNAC	1996	Chankanaab	20.4405	-87.0023	2019	7	62	Yes	Meandrinidae	Eusmilia fastigiata	0.806452	0.322581	0.322581
Post	Yes	PNAC	1996	Chankanaab	20.4405	-87.0023	2019	7	62	No	Faviinae	Favia fragum	0	0	0
Post	Yes	PNAC	1996	Chankanaab	20.4405	-87.0023	2019	7	62	No	Agariciidae	Helioseris cucullata	0	0	0
Post	Yes	PNAC	1996	Chankanaab	20.4405	-87.0023	2019	7	62	Yes	Mussinae	Isophyllia spp.	0	0	0
Post	Yes	PNAC	1996	Chankanaab	20.4405	-87.0023	2019	7	62	Yes	Mussinae	Isophyllia spp.	0	0	0
Post	Yes	PNAC	1996	Chankanaab	20.4405	-87.0023	2019	7	62	Yes	Mussinae	Isophyllia spp.	0	0	0
Post	Yes	PNAC	1996	Chankanaab	20.4405	-87.0023	2019	7	62	No	Pocilloporidae	Madracis spp.	0	0	0
Post	Yes	PNAC	1996	Chankanaab	20.4405	-87.0023	2019	7	62	No	Pocilloporidae	Madracis spp.	0.483871	0	0
Post	Yes	PNAC	1996	Chankanaab	20.4405	-87.0023	2019	7	62	Yes	Meandrinidae	Meandrina spp.	0	0	0
Post	Yes	PNAC	1996	Chankanaab	20.4405	-87.0023	2019	7	62	Yes	Meandrinidae	Meandrina spp.	0.16129	0	0.483871
Post	Yes	PNAC	1996	Chankanaab	20.4405	-87.0023	2019	7	62	Yes	Meandrinidae	Meandrina spp.	0	0	0
Post	Yes	PNAC	1996	Chankanaab	20.4405	-87.0023	2019	7	62	Yes	Montastraeidae	Montastraea cavernosa	0.806452	0.483871	0.806452
Post	Yes	PNAC	1996	Chankanaab	20.4405	-87.0023	2019	7	62	No	Mussinae	Mussa angulosa	0	0	0
Post	Yes	PNAC	1996	Chankanaab	20.4405	-87.0023	2019	7	62	Yes	Mussinae	Mycetophyllia spp.	0	0	0
Post	Yes	PNAC	1996	Chankanaab	20.4405	-87.0023	2019	7	62	Yes	Mussinae	Mycetophyllia spp.	0	0	0
Post	Yes	PNAC	1996	Chankanaab	20.4405	-87.0023	2019	7	62	Yes	Mussinae	Mycetophyllia spp.	0	0	0
Post	Yes	PNAC	1996	Chankanaab	20.4405	-87.0023	2019	7	62	Yes	Mussinae	Mycetophyllia spp.	0	0	0
Post	Yes	PNAC	1996	Chankanaab	20.4405	-87.0023	2019	7	62	Yes	Mussinae	Mycetophyllia spp.	0	0	0
Post	Yes	PNAC	1996	Chankanaab	20.4405	-87.0023	2019	7	62	Yes	Merulinidae	Orbicella annularis	0.16129	0	0
Post	Yes	PNAC	1996	Chankanaab	20.4405	-87.0023	2019	7	62	Yes	Merulinidae	Orbicella faveolata	1.29032	0.322581	0.16129
Post	Yes	PNAC	1996	Chankanaab	20.4405	-87.0023	2019	7	62	Yes	Merulinidae	Orbicella franksi	0.16129	0	0
Post	Yes	PNAC	1996	Chankanaab	20.4405	-87.0023	2019	7	62	No	Poritidae	Porites astreoides	13.3871	0	0
Post	Yes	PNAC	1996	Chankanaab	20.4405	-87.0023	2019	7	62	No	Poritidae	Branching Porites	0.16129	0	0
Post	Yes	PNAC	1996	Chankanaab	20.4405	-87.0023	2019	7	62	No	Poritidae	Branching Porites	0.16129	0	0
Post	Yes	PNAC	1996	Chankanaab	20.4405	-87.0023	2019	7	62	No	Poritidae	Branching Porites	0.16129	0	0
Post	Yes	PNAC	1996	Chankanaab	20.4405	-87.0023	2019	7	62	No	Poritidae	Branching Porites	0	0	0
Post	Yes	PNAC	1996	Chankanaab	20.4405	-87.0023	2019	7	62	Yes	Faviinae	Pseudodiploria clivosa	0	0	0
Post	Yes	PNAC	1996	Chankanaab	20.4405	-87.0023	2019	7	62	Yes	Faviinae	Pseudodiploria strigosa	0	0.16129	0
Post	Yes	PNAC	1996	Chankanaab	20.4405	-87.0023	2019	7	62	No	Mussinae	Scolymia spp.	0	0	0
Post	Yes	PNAC	1996	Chankanaab	20.4405	-87.0023	2019	7	62	No	Mussinae	Scolymia spp.	0	0	0
Post	Yes	PNAC	1996	Chankanaab	20.4405	-87.0023	2019	7	62	No	Siderastreidae	Siderastrea radians	0.483871	0	0
Post	Yes	PNAC	1996	Chankanaab	20.4405	-87.0023	2019	7	62	Yes	Siderastreidae	Siderastrea siderea	8.70968	1.12903	0.322581
Post	Yes	PNAC	1996	Chankanaab	20.4405	-87.0023	2019	7	62	No	Scleractinia incertae sedis	Solenastrea bournoni	0	0	0
Post	Yes	PNAC	1996	Chankanaab	20.4405	-87.0023	2019	7	62	No	Astrocoeniidae	Stephanocoenia intersepta	0.16129	0	0
Post	Yes	PNAC	1996	Colombia	20.325	-87.0272	2019	8	78	No	Acroporidae	Acropora cervicornis	0	0	0
Post	Yes	PNAC	1996	Colombia	20.325	-87.0272	2019	8	78	No	Acroporidae	Acropora palmata	0	0	0
Post	Yes	PNAC	1996	Colombia	20.325	-87.0272	2019	8	78	No	Acroporidae	Acropora cervicornis	0	0	0
Post	Yes	PNAC	1996	Colombia	20.325	-87.0272	2019	8	78	No	Agariciidae	Agaricia (encrusting)	14.2308	0.897436	1.28205
Post	Yes	PNAC	1996	Colombia	20.325	-87.0272	2019	8	78	No	Agariciidae	Agaricia (encrusting)	0	0	0
Post	Yes	PNAC	1996	Colombia	20.325	-87.0272	2019	8	78	No	Agariciidae	Agaricia (encrusting)	0	0	0
Post	Yes	PNAC	1996	Colombia	20.325	-87.0272	2019	8	78	No	Agariciidae	Agaricia (encrusting)	0	0	0
Post	Yes	PNAC	1996	Colombia	20.325	-87.0272	2019	8	78	No	Agariciidae	Agaricia (encrusting)	0	0	0
Post	Yes	PNAC	1996	Colombia	20.325	-87.0272	2019	8	78	No	Agariciidae	Agaricia (encrusting)	0	0	0
Post	Yes	PNAC	1996	Colombia	20.325	-87.0272	2019	8	78	No	Agariciidae	Agaricia tenuifolia	0.25641	0	0
Post	Yes	PNAC	1996	Colombia	20.325	-87.0272	2019	8	78	Yes	Faviinae	Colpophyllia natans	0	0	0.128205
Post	Yes	PNAC	1996	Colombia	20.325	-87.0272	2019	8	78	Yes	Meandrinidae	Dendrogyra cylindrus	0	0	0
Post	Yes	PNAC	1996	Colombia	20.325	-87.0272	2019	8	78	Yes	Meandrinidae	Dichocoenia stokesi	0	0	0
Post	Yes	PNAC	1996	Colombia	20.325	-87.0272	2019	8	78	Yes	Faviinae	Diploria labyrinthiformis	0	0	0
Post	Yes	PNAC	1996	Colombia	20.325	-87.0272	2019	8	78	Yes	Meandrinidae	Eusmilia fastigiata	0.384615	0	1.15385
Post	Yes	PNAC	1996	Colombia	20.325	-87.0272	2019	8	78	No	Faviinae	Favia fragum	0	0	0
Post	Yes	PNAC	1996	Colombia	20.325	-87.0272	2019	8	78	No	Agariciidae	Helioseris cucullata	0	0	0
Post	Yes	PNAC	1996	Colombia	20.325	-87.0272	2019	8	78	Yes	Mussinae	Isophyllia spp.	0	0	0
Post	Yes	PNAC	1996	Colombia	20.325	-87.0272	2019	8	78	Yes	Mussinae	Isophyllia spp.	0	0	0
Post	Yes	PNAC	1996	Colombia	20.325	-87.0272	2019	8	78	Yes	Mussinae	Isophyllia spp.	0	0	0
Post	Yes	PNAC	1996	Colombia	20.325	-87.0272	2019	8	78	No	Pocilloporidae	Madracis spp.	0	0	0
Post	Yes	PNAC	1996	Colombia	20.325	-87.0272	2019	8	78	No	Pocilloporidae	Madracis spp.	0.512821	0	0
Post	Yes	PNAC	1996	Colombia	20.325	-87.0272	2019	8	78	Yes	Meandrinidae	Meandrina spp.	0	0	0
Post	Yes	PNAC	1996	Colombia	20.325	-87.0272	2019	8	78	Yes	Meandrinidae	Meandrina spp.	0	0	0
Post	Yes	PNAC	1996	Colombia	20.325	-87.0272	2019	8	78	Yes	Meandrinidae	Meandrina spp.	0	0	0
Post	Yes	PNAC	1996	Colombia	20.325	-87.0272	2019	8	78	Yes	Montastraeidae	Montastraea cavernosa	0.769231	0	0.512821
Post	Yes	PNAC	1996	Colombia	20.325	-87.0272	2019	8	78	No	Mussinae	Mussa angulosa	0	0	0
Post	Yes	PNAC	1996	Colombia	20.325	-87.0272	2019	8	78	Yes	Mussinae	Mycetophyllia spp.	0	0	0
Post	Yes	PNAC	1996	Colombia	20.325	-87.0272	2019	8	78	Yes	Mussinae	Mycetophyllia spp.	0	0	0
Post	Yes	PNAC	1996	Colombia	20.325	-87.0272	2019	8	78	Yes	Mussinae	Mycetophyllia spp.	0	0	0
Post	Yes	PNAC	1996	Colombia	20.325	-87.0272	2019	8	78	Yes	Mussinae	Mycetophyllia spp.	0	0	0
Post	Yes	PNAC	1996	Colombia	20.325	-87.0272	2019	8	78	Yes	Mussinae	Mycetophyllia spp.	0	0	0
Post	Yes	PNAC	1996	Colombia	20.325	-87.0272	2019	8	78	Yes	Merulinidae	Orbicella annularis	0.384615	0.641026	0
Post	Yes	PNAC	1996	Colombia	20.325	-87.0272	2019	8	78	Yes	Merulinidae	Orbicella faveolata	2.05128	0	0.25641
Post	Yes	PNAC	1996	Colombia	20.325	-87.0272	2019	8	78	Yes	Merulinidae	Orbicella franksi	0.25641	0	0
Post	Yes	PNAC	1996	Colombia	20.325	-87.0272	2019	8	78	No	Poritidae	Porites astreoides	3.46154	0	0
Post	Yes	PNAC	1996	Colombia	20.325	-87.0272	2019	8	78	No	Poritidae	Branching Porites	1.15385	0	0
Post	Yes	PNAC	1996	Colombia	20.325	-87.0272	2019	8	78	No	Poritidae	Branching Porites	0.128205	0	0
Post	Yes	PNAC	1996	Colombia	20.325	-87.0272	2019	8	78	No	Poritidae	Branching Porites	6.41026	0	0.128205
Post	Yes	PNAC	1996	Colombia	20.325	-87.0272	2019	8	78	No	Poritidae	Branching Porites	0	0	0
Post	Yes	PNAC	1996	Colombia	20.325	-87.0272	2019	8	78	Yes	Faviinae	Pseudodiploria clivosa	0	0	0
Post	Yes	PNAC	1996	Colombia	20.325	-87.0272	2019	8	78	Yes	Faviinae	Pseudodiploria strigosa	0	0	0.512821
Post	Yes	PNAC	1996	Colombia	20.325	-87.0272	2019	8	78	No	Mussinae	Scolymia spp.	0	0	0
Post	Yes	PNAC	1996	Colombia	20.325	-87.0272	2019	8	78	No	Mussinae	Scolymia spp.	0	0	0
Post	Yes	PNAC	1996	Colombia	20.325	-87.0272	2019	8	78	No	Siderastreidae	Siderastrea radians	0.128205	0	0
Post	Yes	PNAC	1996	Colombia	20.325	-87.0272	2019	8	78	Yes	Siderastreidae	Siderastrea siderea	2.94872	0.897436	0.384615
Post	Yes	PNAC	1996	Colombia	20.325	-87.0272	2019	8	78	No	Scleractinia incertae sedis	Solenastrea bournoni	0	0	0
Post	Yes	PNAC	1996	Colombia	20.325	-87.0272	2019	8	78	No	Astrocoeniidae	Stephanocoenia intersepta	0.897436	0	0
Post	Yes	PNAC	1996	Dalila	20.3488	-87.0285	2019	7	65	No	Acroporidae	Acropora cervicornis	0	0	0
Post	Yes	PNAC	1996	Dalila	20.3488	-87.0285	2019	7	65	No	Acroporidae	Acropora palmata	0	0	0
Post	Yes	PNAC	1996	Dalila	20.3488	-87.0285	2019	7	65	No	Acroporidae	Acropora cervicornis	0	0	0
Post	Yes	PNAC	1996	Dalila	20.3488	-87.0285	2019	7	65	No	Agariciidae	Agaricia (encrusting)	37.6923	2.92308	0.769231
Post	Yes	PNAC	1996	Dalila	20.3488	-87.0285	2019	7	65	No	Agariciidae	Agaricia (encrusting)	0	0	0
Post	Yes	PNAC	1996	Dalila	20.3488	-87.0285	2019	7	65	No	Agariciidae	Agaricia (encrusting)	0	0	0
Post	Yes	PNAC	1996	Dalila	20.3488	-87.0285	2019	7	65	No	Agariciidae	Agaricia (encrusting)	0	0	0
Post	Yes	PNAC	1996	Dalila	20.3488	-87.0285	2019	7	65	No	Agariciidae	Agaricia (encrusting)	0	0	0
Post	Yes	PNAC	1996	Dalila	20.3488	-87.0285	2019	7	65	No	Agariciidae	Agaricia (encrusting)	0	0	0
Post	Yes	PNAC	1996	Dalila	20.3488	-87.0285	2019	7	65	No	Agariciidae	Agaricia tenuifolia	0.615385	0.923077	0.153846
Post	Yes	PNAC	1996	Dalila	20.3488	-87.0285	2019	7	65	Yes	Faviinae	Colpophyllia natans	0	0	0
Post	Yes	PNAC	1996	Dalila	20.3488	-87.0285	2019	7	65	Yes	Meandrinidae	Dendrogyra cylindrus	0	0	0
Post	Yes	PNAC	1996	Dalila	20.3488	-87.0285	2019	7	65	Yes	Meandrinidae	Dichocoenia stokesi	0.461538	0	0
Post	Yes	PNAC	1996	Dalila	20.3488	-87.0285	2019	7	65	Yes	Faviinae	Diploria labyrinthiformis	0	0	0
Post	Yes	PNAC	1996	Dalila	20.3488	-87.0285	2019	7	65	Yes	Meandrinidae	Eusmilia fastigiata	0	0.307692	0.615385
Post	Yes	PNAC	1996	Dalila	20.3488	-87.0285	2019	7	65	No	Faviinae	Favia fragum	0	0	0
Post	Yes	PNAC	1996	Dalila	20.3488	-87.0285	2019	7	65	No	Agariciidae	Helioseris cucullata	0.153846	0.153846	0
Post	Yes	PNAC	1996	Dalila	20.3488	-87.0285	2019	7	65	Yes	Mussinae	Isophyllia spp.	0	0	0
Post	Yes	PNAC	1996	Dalila	20.3488	-87.0285	2019	7	65	Yes	Mussinae	Isophyllia spp.	0	0	0
Post	Yes	PNAC	1996	Dalila	20.3488	-87.0285	2019	7	65	Yes	Mussinae	Isophyllia spp.	0	0	0
Post	Yes	PNAC	1996	Dalila	20.3488	-87.0285	2019	7	65	No	Pocilloporidae	Madracis spp.	0	0	0
Post	Yes	PNAC	1996	Dalila	20.3488	-87.0285	2019	7	65	No	Pocilloporidae	Madracis spp.	0.307692	0	0
Post	Yes	PNAC	1996	Dalila	20.3488	-87.0285	2019	7	65	Yes	Meandrinidae	Meandrina spp.	0	0	0
Post	Yes	PNAC	1996	Dalila	20.3488	-87.0285	2019	7	65	Yes	Meandrinidae	Meandrina spp.	0	0	0.461538
Post	Yes	PNAC	1996	Dalila	20.3488	-87.0285	2019	7	65	Yes	Meandrinidae	Meandrina spp.	0	0	0
Post	Yes	PNAC	1996	Dalila	20.3488	-87.0285	2019	7	65	Yes	Montastraeidae	Montastraea cavernosa	1.38462	0.153846	0.153846
[truncated: 4,670 more rows]
