# Supplementary material for: Stony coral tissue loss disease decimated Caribbean coral populations and reshaped reef functionality
Source: Commun Biol. 2022 Jun 9;5:440. doi: 10.1038/s42003-022-03398-6 (PMC9184636; doi:10.1038/s42003-022-03398-6)
Supplement: Supplementary file 5 — Supplementary Data 2 [file 42003_2022_3398_MOESM5_ESM.xlsx]

## Sheet: Data
Supplementary Data 2
The total number of colonies and colonies afflicted by coral species per transect and the environmental and anthropogenic covariates included in the logistic mixed effect model fitted to predict the SCTLD prevalence across the 101 studied reef sites.
Variables included are: depth (in meters); colony density (CDEN, count of healthy, afflicted, and recently deceased colonies, to get a proxy of the total density of colonies prone to the disease); Marine Protected Area age (MPA_age); structural complexity (SC); exposure to dominant wind (EXPO, where 1= leeward; 2= windward); reef zonation (RZ, where 1= back-reef; 2= fore-reef); Coastal Developmen…
Área de Protección Flora y Fauna Isla Cozumel = APFFIC; Parque Nacional Arrecifes de Cozumel = PNAC; Parque Nacional Arrecife de Puerto Morelos = PNAPM; Parque Nacional Arrecifes Xcalak; Parque Nacional Costa Occidental Isla Mujeres, Punta Cancun Punta Nizuc = PNCOIMPCPN; Parque Nacional Isla Contoy = PNIC; Reserva de la Biósfera Banco Chinchorro = RBBC; Reserva de la Biósfera Caribe Mexicano = R…
MPA	Period	Site	Transect	Species	Total	Afflicted	DEPTH	CDEN	MPA_Age	SC	EXPO	RZ	CDEV
RBBC	One_year	Acuario_2	Acuario_2_1	Colpophyllia_natans	2	0	10.08	41.4444	24	3	1	2	1
RBBC	One_year	Acuario_2	Acuario_2_1	Eusmilia_fastigiata	1	0	10.08	41.4444	24	3	1	2	1
RBBC	One_year	Acuario_2	Acuario_2_1	Meandrina_jacksoni	1	0	10.08	41.4444	24	3	1	2	1
RBBC	One_year	Acuario_2	Acuario_2_1	Meandrina_meandrites	2	0	10.08	41.4444	24	3	1	2	1
RBBC	One_year	Acuario_2	Acuario_2_1	Montastraea_cavernosa	10	0	10.08	41.4444	24	3	1	2	1
RBBC	One_year	Acuario_2	Acuario_2_1	Mycetophyllia_lamarckiana	1	0	10.08	41.4444	24	3	1	2	1
RBBC	One_year	Acuario_2	Acuario_2_1	Orbicella_annularis	6	0	10.08	41.4444	24	3	1	2	1
RBBC	One_year	Acuario_2	Acuario_2_1	Orbicella_franksi	3	0	10.08	41.4444	24	3	1	2	1
RBBC	One_year	Acuario_2	Acuario_2_1	Pseudodiploria_strigosa	3	0	10.08	41.4444	24	3	1	2	1
RBBC	One_year	Acuario_2	Acuario_2_1	Siderastrea_siderea	8	0	10.08	41.4444	24	3	1	2	1
RBBC	One_year	Acuario_2	Acuario_2_2	Meandrina_meandrites	1	0	10.08	41.4444	24	3	1	2	1
RBBC	One_year	Acuario_2	Acuario_2_2	Montastraea_cavernosa	4	0	10.08	41.4444	24	3	1	2	1
RBBC	One_year	Acuario_2	Acuario_2_2	Orbicella_annularis	1	0	10.08	41.4444	24	3	1	2	1
RBBC	One_year	Acuario_2	Acuario_2_2	Siderastrea_siderea	6	0	10.08	41.4444	24	3	1	2	1
RBBC	One_year	Acuario_2	Acuario_2_3	Diploria_labyrinthiformis	1	0	10.08	41.4444	24	3	1	2	1
RBBC	One_year	Acuario_2	Acuario_2_3	Eusmilia_fastigiata	2	0	10.08	41.4444	24	3	1	2	1
RBBC	One_year	Acuario_2	Acuario_2_3	Meandrina_meandrites	1	0	10.08	41.4444	24	3	1	2	1
RBBC	One_year	Acuario_2	Acuario_2_3	Montastraea_cavernosa	6	0	10.08	41.4444	24	3	1	2	1
RBBC	One_year	Acuario_2	Acuario_2_3	Orbicella_annularis	2	0	10.08	41.4444	24	3	1	2	1
RBBC	One_year	Acuario_2	Acuario_2_3	Siderastrea_siderea	5	0	10.08	41.4444	24	3	1	2	1
RBBC	One_year	Acuario_2	Acuario_2_4	Colpophyllia_natans	1	0	10.08	41.4444	24	3	1	2	1
RBBC	One_year	Acuario_2	Acuario_2_4	Meandrina_meandrites	3	0	10.08	41.4444	24	3	1	2	1
RBBC	One_year	Acuario_2	Acuario_2_4	Montastraea_cavernosa	8	0	10.08	41.4444	24	3	1	2	1
RBBC	One_year	Acuario_2	Acuario_2_4	Orbicella_franksi	1	0	10.08	41.4444	24	3	1	2	1
RBBC	One_year	Acuario_2	Acuario_2_4	Pseudodiploria_strigosa	1	0	10.08	41.4444	24	3	1	2	1
RBBC	One_year	Acuario_2	Acuario_2_4	Siderastrea_siderea	8	0	10.08	41.4444	24	3	1	2	1
RBBC	One_year	Acuario_2	Acuario_2_5	Colpophyllia_natans	1	0	10.08	41.4444	24	3	1	2	1
RBBC	One_year	Acuario_2	Acuario_2_5	Meandrina_meandrites	1	0	10.08	41.4444	24	3	1	2	1
RBBC	One_year	Acuario_2	Acuario_2_5	Montastraea_cavernosa	2	0	10.08	41.4444	24	3	1	2	1
RBBC	One_year	Acuario_2	Acuario_2_5	Orbicella_franksi	2	0	10.08	41.4444	24	3	1	2	1
RBBC	One_year	Acuario_2	Acuario_2_5	Siderastrea_siderea	6	0	10.08	41.4444	24	3	1	2	1
RBBC	One_year	Acuario_2	Acuario_2_6	Meandrina_meandrites	1	0	10.08	41.4444	24	3	1	2	1
RBBC	One_year	Acuario_2	Acuario_2_6	Montastraea_cavernosa	3	0	10.08	41.4444	24	3	1	2	1
RBBC	One_year	Acuario_2	Acuario_2_6	Mycetophyllia_lamarckiana	2	0	10.08	41.4444	24	3	1	2	1
RBBC	One_year	Acuario_2	Acuario_2_6	Orbicella_annularis	1	0	10.08	41.4444	24	3	1	2	1
RBBC	One_year	Acuario_2	Acuario_2_6	Orbicella_franksi	3	0	10.08	41.4444	24	3	1	2	1
RBBC	One_year	Acuario_2	Acuario_2_6	Siderastrea_siderea	4	0	10.08	41.4444	24	3	1	2	1
RBBC	One_year	Acuario_2	Acuario_2_7	Colpophyllia_natans	1	0	10.08	41.4444	24	3	1	2	1
RBBC	One_year	Acuario_2	Acuario_2_7	Meandrina_meandrites	2	0	10.08	41.4444	24	3	1	2	1
RBBC	One_year	Acuario_2	Acuario_2_7	Montastraea_cavernosa	3	0	10.08	41.4444	24	3	1	2	1
RBBC	One_year	Acuario_2	Acuario_2_7	Siderastrea_siderea	8	0	10.08	41.4444	24	3	1	2	1
RBBC	One_year	Acuario_2	Acuario_2_8	Eusmilia_fastigiata	3	0	10.08	41.4444	24	3	1	2	1
RBBC	One_year	Acuario_2	Acuario_2_8	Montastraea_cavernosa	2	0	10.08	41.4444	24	3	1	2	1
RBBC	One_year	Acuario_2	Acuario_2_8	Mycetophyllia_lamarckiana	3	0	10.08	41.4444	24	3	1	2	1
RBBC	One_year	Acuario_2	Acuario_2_8	Orbicella_franksi	12	0	10.08	41.4444	24	3	1	2	1
RBBC	One_year	Acuario_2	Acuario_2_8	Siderastrea_siderea	6	0	10.08	41.4444	24	3	1	2	1
RBBC	One_year	Acuario_2	Acuario_2_9	Colpophyllia_natans	1	0	10.08	41.4444	24	3	1	2	1
RBBC	One_year	Acuario_2	Acuario_2_9	Eusmilia_fastigiata	2	0	10.08	41.4444	24	3	1	2	1
RBBC	One_year	Acuario_2	Acuario_2_9	Meandrina_meandrites	4	1	10.08	41.4444	24	3	1	2	1
RBBC	One_year	Acuario_2	Acuario_2_9	Montastraea_cavernosa	3	0	10.08	41.4444	24	3	1	2	1
RBBC	One_year	Acuario_2	Acuario_2_9	Orbicella_franksi	7	0	10.08	41.4444	24	3	1	2	1
RBBC	One_year	Acuario_2	Acuario_2_9	Pseudodiploria_strigosa	1	0	10.08	41.4444	24	3	1	2	1
RBBC	One_year	Acuario_2	Acuario_2_9	Siderastrea_siderea	5	0	10.08	41.4444	24	3	1	2	1
PNAPM	One_year	Bonanza	Bonanza_1	Pseudodiploria_clivosa	2	0	0.75	17.2	22	2	2	1	3
PNAPM	One_year	Bonanza	Bonanza_1	Pseudodiploria_strigosa	4	0	0.75	17.2	22	2	2	1	3
PNAPM	One_year	Bonanza	Bonanza_2	Pseudodiploria_clivosa	3	0	0.75	17.2	22	2	2	1	3
PNAPM	One_year	Bonanza	Bonanza_2	Pseudodiploria_strigosa	2	0	0.75	17.2	22	2	2	1	3
PNAPM	One_year	Bonanza	Bonanza_2	Siderastrea_siderea	2	1	0.75	17.2	22	2	2	1	3
PNAPM	One_year	Bonanza	Bonanza_3	Orbicella_faveolata	1	0	0.75	17.2	22	2	2	1	3
PNAPM	One_year	Bonanza	Bonanza_3	Pseudodiploria_clivosa	1	0	0.75	17.2	22	2	2	1	3
PNAPM	One_year	Bonanza	Bonanza_3	Pseudodiploria_strigosa	2	0	0.75	17.2	22	2	2	1	3
PNAPM	One_year	Bonanza	Bonanza_3	Siderastrea_siderea	2	0	0.75	17.2	22	2	2	1	3
PNAPM	One_year	Bonanza	Bonanza_5	Pseudodiploria_strigosa	4	0	0.75	17.2	22	2	2	1	3
PNAC	One_year	Cardona	Cardona_1	Dichocoenia_stokesi	1	0	6	73.8235	24	3	1	2	3
PNAC	One_year	Cardona	Cardona_1	Eusmilia_fastigiata	2	1	6	73.8235	24	3	1	2	3
PNAC	One_year	Cardona	Cardona_1	Orbicella_faveolata	1	0	6	73.8235	24	3	1	2	3
PNAC	One_year	Cardona	Cardona_1	Siderastrea_siderea	14	5	6	73.8235	24	3	1	2	3
PNAC	One_year	Cardona	Cardona_2	Montastraea_cavernosa	3	1	6	73.8235	24	3	1	2	3
PNAC	One_year	Cardona	Cardona_2	Orbicella_faveolata	1	0	6	73.8235	24	3	1	2	3
PNAC	One_year	Cardona	Cardona_2	Siderastrea_siderea	9	1	6	73.8235	24	3	1	2	3
PNAC	One_year	Cardona	Cardona_3	Dichocoenia_stokesi	1	1	6	73.8235	24	3	1	2	3
PNAC	One_year	Cardona	Cardona_3	Diploria_labyrinthiformis	1	0	6	73.8235	24	3	1	2	3
PNAC	One_year	Cardona	Cardona_3	Eusmilia_fastigiata	2	1	6	73.8235	24	3	1	2	3
PNAC	One_year	Cardona	Cardona_3	Montastraea_cavernosa	1	0	6	73.8235	24	3	1	2	3
PNAC	One_year	Cardona	Cardona_3	Orbicella_annularis	1	0	6	73.8235	24	3	1	2	3
PNAC	One_year	Cardona	Cardona_3	Orbicella_faveolata	3	0	6	73.8235	24	3	1	2	3
PNAC	One_year	Cardona	Cardona_3	Siderastrea_siderea	9	6	6	73.8235	24	3	1	2	3
PNAC	One_year	Cardona	Cardona_4	Montastraea_cavernosa	2	0	6	73.8235	24	3	1	2	3
PNAC	One_year	Cardona	Cardona_4	Orbicella_faveolata	1	0	6	73.8235	24	3	1	2	3
PNAC	One_year	Cardona	Cardona_4	Siderastrea_siderea	4	2	6	73.8235	24	3	1	2	3
RBBC	One_year	Cayo_Lobos_Somero	Cayo_Lobos_Somero_1	Orbicella_annularis	4	0	2.75	39.8333	24	2	1	1	1
RBBC	One_year	Cayo_Lobos_Somero	Cayo_Lobos_Somero_2	Eusmilia_fastigiata	1	0	2.75	39.8333	24	2	1	1	1
RBBC	One_year	Cayo_Lobos_Somero	Cayo_Lobos_Somero_2	Orbicella_annularis	8	0	2.75	39.8333	24	2	1	1	1
RBBC	One_year	Cayo_Lobos_Somero	Cayo_Lobos_Somero_2	Pseudodiploria_strigosa	2	0	2.75	39.8333	24	2	1	1	1
RBBC	One_year	Cayo_Lobos_Somero	Cayo_Lobos_Somero_2	Siderastrea_siderea	2	0	2.75	39.8333	24	2	1	1	1
RBBC	One_year	Cayo_Lobos_Somero	Cayo_Lobos_Somero_3	Eusmilia_fastigiata	1	0	2.75	39.8333	24	2	1	1	1
RBBC	One_year	Cayo_Lobos_Somero	Cayo_Lobos_Somero_3	Montastraea_cavernosa	1	0	2.75	39.8333	24	2	1	1	1
RBBC	One_year	Cayo_Lobos_Somero	Cayo_Lobos_Somero_3	Mycetophyllia_lamarckiana	1	0	2.75	39.8333	24	2	1	1	1
RBBC	One_year	Cayo_Lobos_Somero	Cayo_Lobos_Somero_3	Orbicella_annularis	7	0	2.75	39.8333	24	2	1	1	1
RBBC	One_year	Cayo_Lobos_Somero	Cayo_Lobos_Somero_3	Orbicella_faveolata	3	0	2.75	39.8333	24	2	1	1	1
RBBC	One_year	Cayo_Lobos_Somero	Cayo_Lobos_Somero_3	Pseudodiploria_strigosa	1	0	2.75	39.8333	24	2	1	1	1
RBBC	One_year	Cayo_Lobos_Somero	Cayo_Lobos_Somero_3	Siderastrea_siderea	7	1	2.75	39.8333	24	2	1	1	1
RBBC	One_year	Cayo_Lobos_Somero	Cayo_Lobos_Somero_4	Orbicella_annularis	8	0	2.75	39.8333	24	2	1	1	1
RBBC	One_year	Cayo_Lobos_Somero	Cayo_Lobos_Somero_5	Montastraea_cavernosa	1	0	2.75	39.8333	24	2	1	1	1
RBBC	One_year	Cayo_Lobos_Somero	Cayo_Lobos_Somero_5	Orbicella_annularis	14	0	2.75	39.8333	24	2	1	1	1
RBBC	One_year	Cayo_Lobos_Somero	Cayo_Lobos_Somero_5	Orbicella_faveolata	8	0	2.75	39.8333	24	2	1	1	1
RBBC	One_year	Cayo_Lobos_Somero	Cayo_Lobos_Somero_5	Orbicella_franksi	4	0	2.75	39.8333	24	2	1	1	1
RBBC	One_year	Cayo_Lobos_Somero	Cayo_Lobos_Somero_5	Pseudodiploria_strigosa	3	0	2.75	39.8333	24	2	1	1	1
RBBC	One_year	Cayo_Lobos_Somero	Cayo_Lobos_Somero_5	Siderastrea_siderea	3	0	2.75	39.8333	24	2	1	1	1
RBBC	One_year	Cayo_Lobos_Somero	Cayo_Lobos_Somero_6	Colpophyllia_natans	1	0	2.75	39.8333	24	2	1	1	1
RBBC	One_year	Cayo_Lobos_Somero	Cayo_Lobos_Somero_6	Orbicella_annularis	16	0	2.75	39.8333	24	2	1	1	1
RBBC	One_year	Cayo_Lobos_Somero	Cayo_Lobos_Somero_6	Orbicella_faveolata	1	0	2.75	39.8333	24	2	1	1	1
RBBC	One_year	Cayo_Lobos_Somero	Cayo_Lobos_Somero_6	Pseudodiploria_strigosa	7	0	2.75	39.8333	24	2	1	1	1
RBBC	One_year	Cayo_Lobos_Somero	Cayo_Lobos_Somero_6	Siderastrea_siderea	9	0	2.75	39.8333	24	2	1	1	1
RBBC	One_year	CHI01	CHI01_1	Montastraea_cavernosa	1	0	12	30.1667	24	3	1	2	1
RBBC	One_year	CHI01	CHI01_1	Orbicella_faveolata	1	0	12	30.1667	24	3	1	2	1
RBBC	One_year	CHI01	CHI01_1	Siderastrea_siderea	2	0	12	30.1667	24	3	1	2	1
RBBC	One_year	CHI01	CHI01_2	Eusmilia_fastigiata	1	0	12	30.1667	24	3	1	2	1
RBBC	One_year	CHI01	CHI01_2	Meandrina_meandrites	1	0	12	30.1667	24	3	1	2	1
RBBC	One_year	CHI01	CHI01_2	Montastraea_cavernosa	7	0	12	30.1667	24	3	1	2	1
RBBC	One_year	CHI01	CHI01_2	Orbicella_faveolata	3	0	12	30.1667	24	3	1	2	1
RBBC	One_year	CHI01	CHI01_2	Siderastrea_siderea	3	0	12	30.1667	24	3	1	2	1
RBBC	One_year	CHI01	CHI01_3	Colpophyllia_natans	2	0	12	30.1667	24	3	1	2	1
RBBC	One_year	CHI01	CHI01_3	Meandrina_meandrites	7	0	12	30.1667	24	3	1	2	1
RBBC	One_year	CHI01	CHI01_3	Montastraea_cavernosa	5	0	12	30.1667	24	3	1	2	1
RBBC	One_year	CHI01	CHI01_3	Orbicella_faveolata	1	0	12	30.1667	24	3	1	2	1
RBBC	One_year	CHI01	CHI01_3	Siderastrea_siderea	10	0	12	30.1667	24	3	1	2	1
RBBC	One_year	CHI01	CHI01_4	Meandrina_meandrites	3	0	12	30.1667	24	3	1	2	1
RBBC	One_year	CHI01	CHI01_4	Montastraea_cavernosa	5	0	12	30.1667	24	3	1	2	1
RBBC	One_year	CHI01	CHI01_4	Orbicella_annularis	2	0	12	30.1667	24	3	1	2	1
RBBC	One_year	CHI01	CHI01_4	Siderastrea_siderea	5	0	12	30.1667	24	3	1	2	1
RBBC	One_year	CHI01	CHI01_5	Colpophyllia_natans	1	0	12	30.1667	24	3	1	2	1
RBBC	One_year	CHI01	CHI01_5	Meandrina_meandrites	1	0	12	30.1667	24	3	1	2	1
RBBC	One_year	CHI01	CHI01_5	Montastraea_cavernosa	5	0	12	30.1667	24	3	1	2	1
RBBC	One_year	CHI01	CHI01_5	Mycetophyllia_danaana	1	0	12	30.1667	24	3	1	2	1
RBBC	One_year	CHI01	CHI01_5	Orbicella_annularis	2	0	12	30.1667	24	3	1	2	1
RBBC	One_year	CHI01	CHI01_5	Orbicella_franksi	4	0	12	30.1667	24	3	1	2	1
RBBC	One_year	CHI01	CHI01_5	Siderastrea_siderea	2	1	12	30.1667	24	3	1	2	1
RBBC	One_year	CHI01	CHI01_6	Colpophyllia_natans	3	0	12	30.1667	24	3	1	2	1
RBBC	One_year	CHI01	CHI01_6	Diploria_labyrinthiformis	1	0	12	30.1667	24	3	1	2	1
RBBC	One_year	CHI01	CHI01_6	Meandrina_meandrites	2	0	12	30.1667	24	3	1	2	1
RBBC	One_year	CHI01	CHI01_6	Montastraea_cavernosa	5	0	12	30.1667	24	3	1	2	1
RBBC	One_year	CHI01	CHI01_6	Orbicella_faveolata	1	0	12	30.1667	24	3	1	2	1
RBBC	One_year	CHI01	CHI01_6	Orbicella_franksi	10	0	12	30.1667	24	3	1	2	1
RBBC	One_year	CHI01	CHI01_6	Siderastrea_siderea	4	0	12	30.1667	24	3	1	2	1
RBBC	One_year	CHI02	CHI02_1	Eusmilia_fastigiata	1	0	19.28	58.1429	24	3	2	2	1
RBBC	One_year	CHI02	CHI02_1	Meandrina_meandrites	1	0	19.28	58.1429	24	3	2	2	1
RBBC	One_year	CHI02	CHI02_1	Montastraea_cavernosa	1	0	19.28	58.1429	24	3	2	2	1
RBBC	One_year	CHI02	CHI02_1	Orbicella_franksi	1	0	19.28	58.1429	24	3	2	2	1
RBBC	One_year	CHI02	CHI02_1	Siderastrea_siderea	17	0	19.28	58.1429	24	3	2	2	1
RBBC	One_year	CHI02	CHI02_2	Montastraea_cavernosa	7	0	19.28	58.1429	24	3	2	2	1
RBBC	One_year	CHI02	CHI02_2	Orbicella_faveolata	1	0	19.28	58.1429	24	3	2	2	1
RBBC	One_year	CHI02	CHI02_2	Pseudodiploria_strigosa	2	0	19.28	58.1429	24	3	2	2	1
RBBC	One_year	CHI02	CHI02_2	Siderastrea_siderea	12	0	19.28	58.1429	24	3	2	2	1
RBBC	One_year	CHI02	CHI02_3	Meandrina_jacksoni	1	0	19.28	58.1429	24	3	2	2	1
RBBC	One_year	CHI02	CHI02_3	Meandrina_meandrites	1	0	19.28	58.1429	24	3	2	2	1
RBBC	One_year	CHI02	CHI02_3	Montastraea_cavernosa	1	0	19.28	58.1429	24	3	2	2	1
RBBC	One_year	CHI02	CHI02_3	Orbicella_franksi	2	0	19.28	58.1429	24	3	2	2	1
RBBC	One_year	CHI02	CHI02_3	Siderastrea_siderea	14	0	19.28	58.1429	24	3	2	2	1
RBBC	One_year	CHI02	CHI02_4	Eusmilia_fastigiata	2	0	19.28	58.1429	24	3	2	2	1
RBBC	One_year	CHI02	CHI02_4	Meandrina_meandrites	2	0	19.28	58.1429	24	3	2	2	1
RBBC	One_year	CHI02	CHI02_4	Montastraea_cavernosa	3	0	19.28	58.1429	24	3	2	2	1
RBBC	One_year	CHI02	CHI02_4	Mycetophyllia_lamarckiana	2	0	19.28	58.1429	24	3	2	2	1
RBBC	One_year	CHI02	CHI02_4	Orbicella_faveolata	2	0	19.28	58.1429	24	3	2	2	1
RBBC	One_year	CHI02	CHI02_4	Siderastrea_siderea	20	0	19.28	58.1429	24	3	2	2	1
RBBC	One_year	CHI02	CHI02_5	Montastraea_cavernosa	5	0	19.28	58.1429	24	3	2	2	1
RBBC	One_year	CHI02	CHI02_5	Orbicella_franksi	1	0	19.28	58.1429	24	3	2	2	1
RBBC	One_year	CHI02	CHI02_5	Siderastrea_siderea	6	0	19.28	58.1429	24	3	2	2	1
RBBC	One_year	CHI02	CHI02_6	Eusmilia_fastigiata	1	0	19.28	58.1429	24	3	2	2	1
RBBC	One_year	CHI02	CHI02_6	Meandrina_meandrites	1	0	19.28	58.1429	24	3	2	2	1
RBBC	One_year	CHI02	CHI02_6	Montastraea_cavernosa	2	0	19.28	58.1429	24	3	2	2	1
RBBC	One_year	CHI02	CHI02_6	Orbicella_franksi	2	0	19.28	58.1429	24	3	2	2	1
RBBC	One_year	CHI02	CHI02_6	Siderastrea_siderea	7	0	19.28	58.1429	24	3	2	2	1
RBBC	One_year	CHI02	CHI02_7	Montastraea_cavernosa	4	0	19.28	58.1429	24	3	2	2	1
RBBC	One_year	CHI02	CHI02_7	Orbicella_annularis	1	0	19.28	58.1429	24	3	2	2	1
RBBC	One_year	CHI02	CHI02_7	Orbicella_franksi	1	0	19.28	58.1429	24	3	2	2	1
RBBC	One_year	CHI02	CHI02_7	Pseudodiploria_strigosa	1	0	19.28	58.1429	24	3	2	2	1
RBBC	One_year	CHI02	CHI02_7	Siderastrea_siderea	7	0	19.28	58.1429	24	3	2	2	1
RBBC	One_year	CHI03	CHI03_1	Montastraea_cavernosa	4	0	8	41.5	24	3	1	2	1
RBBC	One_year	CHI03	CHI03_1	Orbicella_annularis	3	0	8	41.5	24	3	1	2	1
RBBC	One_year	CHI03	CHI03_1	Pseudodiploria_strigosa	1	0	8	41.5	24	3	1	2	1
RBBC	One_year	CHI03	CHI03_1	Siderastrea_siderea	6	0	8	41.5	24	3	1	2	1
RBBC	One_year	CHI03	CHI03_2	Diploria_labyrinthiformis	1	0	8	41.5	24	3	1	2	1
RBBC	One_year	CHI03	CHI03_2	Eusmilia_fastigiata	1	0	8	41.5	24	3	1	2	1
RBBC	One_year	CHI03	CHI03_2	Montastraea_cavernosa	6	0	8	41.5	24	3	1	2	1
RBBC	One_year	CHI03	CHI03_2	Orbicella_annularis	4	0	8	41.5	24	3	1	2	1
RBBC	One_year	CHI03	CHI03_2	Orbicella_faveolata	3	0	8	41.5	24	3	1	2	1
RBBC	One_year	CHI03	CHI03_2	Siderastrea_siderea	3	0	8	41.5	24	3	1	2	1
RBBC	One_year	CHI03	CHI03_3	Eusmilia_fastigiata	3	0	8	41.5	24	3	1	2	1
RBBC	One_year	CHI03	CHI03_3	Montastraea_cavernosa	3	0	8	41.5	24	3	1	2	1
RBBC	One_year	CHI03	CHI03_3	Orbicella_annularis	9	0	8	41.5	24	3	1	2	1
RBBC	One_year	CHI03	CHI03_3	Orbicella_faveolata	2	0	8	41.5	24	3	1	2	1
RBBC	One_year	CHI03	CHI03_3	Pseudodiploria_strigosa	1	0	8	41.5	24	3	1	2	1
RBBC	One_year	CHI03	CHI03_3	Siderastrea_siderea	2	0	8	41.5	24	3	1	2	1
RBBC	One_year	CHI03	CHI03_4	Montastraea_cavernosa	3	0	8	41.5	24	3	1	2	1
RBBC	One_year	CHI03	CHI03_4	Orbicella_annularis	2	0	8	41.5	24	3	1	2	1
RBBC	One_year	CHI03	CHI03_4	Orbicella_faveolata	1	0	8	41.5	24	3	1	2	1
RBBC	One_year	CHI03	CHI03_4	Siderastrea_siderea	8	0	8	41.5	24	3	1	2	1
RBBC	One_year	CHI03	CHI03_5	Meandrina_meandrites	1	0	8	41.5	24	3	1	2	1
RBBC	One_year	CHI03	CHI03_5	Montastraea_cavernosa	2	0	8	41.5	24	3	1	2	1
RBBC	One_year	CHI03	CHI03_5	Orbicella_annularis	3	0	8	41.5	24	3	1	2	1
RBBC	One_year	CHI03	CHI03_5	Orbicella_faveolata	3	0	8	41.5	24	3	1	2	1
RBBC	One_year	CHI03	CHI03_5	Siderastrea_siderea	4	0	8	41.5	24	3	1	2	1
RBBC	One_year	CHI03	CHI03_6	Montastraea_cavernosa	2	0	8	41.5	24	3	1	2	1
RBBC	One_year	CHI03	CHI03_6	Pseudodiploria_strigosa	1	0	8	41.5	24	3	1	2	1
RBBC	One_year	CHI03	CHI03_6	Siderastrea_siderea	9	0	8	41.5	24	3	1	2	1
RBBC	One_year	CHI04	CHI04_1	Eusmilia_fastigiata	1	0	12.5	43.2727	24	3	1	2	1
RBBC	One_year	CHI04	CHI04_1	Meandrina_meandrites	3	0	12.5	43.2727	24	3	1	2	1
RBBC	One_year	CHI04	CHI04_1	Montastraea_cavernosa	4	0	12.5	43.2727	24	3	1	2	1
RBBC	One_year	CHI04	CHI04_1	Mycetophyllia_lamarckiana	1	0	12.5	43.2727	24	3	1	2	1
RBBC	One_year	CHI04	CHI04_1	Orbicella_annularis	1	0	12.5	43.2727	24	3	1	2	1
RBBC	One_year	CHI04	CHI04_1	Orbicella_franksi	1	0	12.5	43.2727	24	3	1	2	1
RBBC	One_year	CHI04	CHI04_1	Pseudodiploria_strigosa	1	0	12.5	43.2727	24	3	1	2	1
RBBC	One_year	CHI04	CHI04_1	Siderastrea_siderea	9	0	12.5	43.2727	24	3	1	2	1
RBBC	One_year	CHI04	CHI04_2	Colpophyllia_natans	1	0	12.5	43.2727	24	3	1	2	1
RBBC	One_year	CHI04	CHI04_2	Isophyllia_rigida	1	0	12.5	43.2727	24	3	1	2	1
RBBC	One_year	CHI04	CHI04_2	Montastraea_cavernosa	3	0	12.5	43.2727	24	3	1	2	1
RBBC	One_year	CHI04	CHI04_2	Orbicella_annularis	4	0	12.5	43.2727	24	3	1	2	1
RBBC	One_year	CHI04	CHI04_2	Orbicella_faveolata	1	0	12.5	43.2727	24	3	1	2	1
RBBC	One_year	CHI04	CHI04_2	Siderastrea_siderea	5	0	12.5	43.2727	24	3	1	2	1
RBBC	One_year	CHI04	CHI04_3	Montastraea_cavernosa	2	0	12.5	43.2727	24	3	1	2	1
RBBC	One_year	CHI04	CHI04_3	Orbicella_annularis	1	0	12.5	43.2727	24	3	1	2	1
RBBC	One_year	CHI04	CHI04_3	Orbicella_faveolata	1	0	12.5	43.2727	24	3	1	2	1
RBBC	One_year	CHI04	CHI04_3	Siderastrea_siderea	2	0	12.5	43.2727	24	3	1	2	1
RBBC	One_year	CHI04	CHI04_4	Eusmilia_fastigiata	1	0	12.5	43.2727	24	3	1	2	1
RBBC	One_year	CHI04	CHI04_4	Meandrina_meandrites	1	0	12.5	43.2727	24	3	1	2	1
RBBC	One_year	CHI04	CHI04_4	Montastraea_cavernosa	2	0	12.5	43.2727	24	3	1	2	1
RBBC	One_year	CHI04	CHI04_4	Mycetophyllia_lamarckiana	1	0	12.5	43.2727	24	3	1	2	1
RBBC	One_year	CHI04	CHI04_4	Orbicella_annularis	1	0	12.5	43.2727	24	3	1	2	1
RBBC	One_year	CHI04	CHI04_4	Orbicella_faveolata	1	0	12.5	43.2727	24	3	1	2	1
RBBC	One_year	CHI04	CHI04_4	Orbicella_franksi	1	0	12.5	43.2727	24	3	1	2	1
RBBC	One_year	CHI04	CHI04_4	Siderastrea_siderea	11	0	12.5	43.2727	24	3	1	2	1
RBBC	One_year	CHI04	CHI04_5	Eusmilia_fastigiata	1	0	12.5	43.2727	24	3	1	2	1
RBBC	One_year	CHI04	CHI04_5	Montastraea_cavernosa	3	0	12.5	43.2727	24	3	1	2	1
RBBC	One_year	CHI04	CHI04_5	Orbicella_faveolata	1	0	12.5	43.2727	24	3	1	2	1
RBBC	One_year	CHI04	CHI04_5	Orbicella_franksi	2	0	12.5	43.2727	24	3	1	2	1
RBBC	One_year	CHI04	CHI04_5	Siderastrea_siderea	4	0	12.5	43.2727	24	3	1	2	1
RBBC	One_year	CHI04	CHI04_6	Colpophyllia_natans	1	0	12.5	43.2727	24	3	1	2	1
RBBC	One_year	CHI04	CHI04_6	Meandrina_meandrites	1	0	12.5	43.2727	24	3	1	2	1
RBBC	One_year	CHI04	CHI04_6	Montastraea_cavernosa	5	0	12.5	43.2727	24	3	1	2	1
RBBC	One_year	CHI04	CHI04_6	Siderastrea_siderea	3	0	12.5	43.2727	24	3	1	2	1
RBBC	One_year	CHI05	CHI05_1	Dendrogyra_cylindrus	1	0	5.24	41.125	24	3	1	1	1
RBBC	One_year	CHI05	CHI05_1	Diploria_labyrinthiformis	2	0	5.24	41.125	24	3	1	1	1
RBBC	One_year	CHI05	CHI05_1	Orbicella_annularis	5	0	5.24	41.125	24	3	1	1	1
RBBC	One_year	CHI05	CHI05_1	Orbicella_faveolata	3	0	5.24	41.125	24	3	1	1	1
RBBC	One_year	CHI05	CHI05_2	Orbicella_annularis	7	0	5.24	41.125	24	3	1	1	1
RBBC	One_year	CHI05	CHI05_3	Orbicella_annularis	6	0	5.24	41.125	24	3	1	1	1
RBBC	One_year	CHI05	CHI05_3	Pseudodiploria_strigosa	1	0	5.24	41.125	24	3	1	1	1
RBBC	One_year	CHI05	CHI05_4	Diploria_labyrinthiformis	1	0	5.24	41.125	24	3	1	1	1
RBBC	One_year	CHI05	CHI05_4	Orbicella_annularis	1	0	5.24	41.125	24	3	1	1	1
RBBC	One_year	CHI05	CHI05_4	Siderastrea_siderea	1	0	5.24	41.125	24	3	1	1	1
RBBC	One_year	CHI05	CHI05_5	Orbicella_annularis	7	0	5.24	41.125	24	3	1	1	1
RBBC	One_year	CHI05	CHI05_6	Colpophyllia_natans	1	0	5.24	41.125	24	3	1	1	1
RBBC	One_year	CHI05	CHI05_6	Orbicella_annularis	2	0	5.24	41.125	24	3	1	1	1
RBBC	One_year	CHI05	CHI05_6	Orbicella_faveolata	1	0	5.24	41.125	24	3	1	1	1
RBBC	One_year	CHI05	CHI05_6	Siderastrea_siderea	1	1	5.24	41.125	24	3	1	1	1
RBBC	One_year	CHI05	CHI05_7	Colpophyllia_natans	1	0	5.24	41.125	24	3	1	1	1
RBBC	One_year	CHI05	CHI05_7	Orbicella_annularis	6	0	5.24	41.125	24	3	1	1	1
RBBC	One_year	CHI05	CHI05_7	Orbicella_faveolata	1	0	5.24	41.125	24	3	1	1	1
RBBC	One_year	CHI05	CHI05_7	Orbicella_franksi	2	0	5.24	41.125	24	3	1	1	1
RBBC	One_year	CHI05	CHI05_7	Siderastrea_siderea	1	0	5.24	41.125	24	3	1	1	1
RBBC	One_year	CHI05	CHI05_8	Colpophyllia_natans	1	1	5.24	41.125	24	3	1	1	1
RBBC	One_year	CHI05	CHI05_8	Orbicella_annularis	4	0	5.24	41.125	24	3	1	1	1
RBBC	One_year	CHI05	CHI05_8	Orbicella_faveolata	1	0	5.24	41.125	24	3	1	1	1
RBBC	One_year	CHI05	CHI05_8	Orbicella_franksi	1	0	5.24	41.125	24	3	1	1	1
RBBC	One_year	CHI05	CHI05_8	Pseudodiploria_strigosa	2	0	5.24	41.125	24	3	1	1	1
RBBC	One_year	CHI05	CHI05_8	Siderastrea_siderea	4	0	5.24	41.125	24	3	1	1	1
RBCM	One_year	Dicks	Dicks_1	Eusmilia_fastigiata	1	0	7.5	35.8	4	2	2	2	3
RBCM	One_year	Dicks	Dicks_1	Isophyllia_sinuosa	1	0	7.5	35.8	4	2	2	2	3
RBCM	One_year	Dicks	Dicks_1	Orbicella_annularis	2	0	7.5	35.8	4	2	2	2	3
RBCM	One_year	Dicks	Dicks_1	Pseudodiploria_strigosa	2	0	7.5	35.8	4	2	2	2	3
RBCM	One_year	Dicks	Dicks_1	Siderastrea_siderea	22	1	7.5	35.8	4	2	2	2	3
RBCM	One_year	Dicks	Dicks_2	Dichocoenia_stokesi	1	0	7.5	35.8	4	2	2	2	3
RBCM	One_year	Dicks	Dicks_2	Montastraea_cavernosa	2	1	7.5	35.8	4	2	2	2	3
RBCM	One_year	Dicks	Dicks_2	Orbicella_annularis	2	1	7.5	35.8	4	2	2	2	3
RBCM	One_year	Dicks	Dicks_2	Pseudodiploria_strigosa	1	0	7.5	35.8	4	2	2	2	3
RBCM	One_year	Dicks	Dicks_2	Siderastrea_siderea	17	6	7.5	35.8	4	2	2	2	3
RBCM	One_year	Dicks	Dicks_3	Montastraea_cavernosa	2	0	7.5	35.8	4	2	2	2	3
RBCM	One_year	Dicks	Dicks_3	Orbicella_annularis	1	0	7.5	35.8	4	2	2	2	3
RBCM	One_year	Dicks	Dicks_3	Pseudodiploria_strigosa	1	0	7.5	35.8	4	2	2	2	3
RBCM	One_year	Dicks	Dicks_3	Siderastrea_siderea	12	1	7.5	35.8	4	2	2	2	3
RBCM	One_year	Dicks	Dicks_4	Montastraea_cavernosa	1	0	7.5	35.8	4	2	2	2	3
RBCM	One_year	Dicks	Dicks_4	Orbicella_annularis	2	0	7.5	35.8	4	2	2	2	3
RBCM	One_year	Dicks	Dicks_4	Orbicella_faveolata	4	0	7.5	35.8	4	2	2	2	3
RBCM	One_year	Dicks	Dicks_4	Pseudodiploria_strigosa	1	0	7.5	35.8	4	2	2	2	3
RBCM	One_year	Dicks	Dicks_4	Siderastrea_siderea	6	0	7.5	35.8	4	2	2	2	3
RBCM	One_year	Dicks	Dicks_5	Eusmilia_fastigiata	1	0	7.5	35.8	4	2	2	2	3
RBCM	One_year	Dicks	Dicks_5	Montastraea_cavernosa	2	0	7.5	35.8	4	2	2	2	3
RBCM	One_year	Dicks	Dicks_5	Orbicella_annularis	1	1	7.5	35.8	4	2	2	2	3
RBCM	One_year	Dicks	Dicks_5	Orbicella_faveolata	1	0	7.5	35.8	4	2	2	2	3
RBCM	One_year	Dicks	Dicks_5	Pseudodiploria_strigosa	1	0	7.5	35.8	4	2	2	2	3
RBCM	One_year	Dicks	Dicks_5	Siderastrea_siderea	4	0	7.5	35.8	4	2	2	2	3
PNAX	One_year	Dona_Nica	Dona_Nica_1	Diploria_labyrinthiformis	1	0	13	55	20	2	2	2	3
PNAX	One_year	Dona_Nica	Dona_Nica_1	Meandrina_meandrites	1	1	13	55	20	2	2	2	3
PNAX	One_year	Dona_Nica	Dona_Nica_1	Montastraea_cavernosa	1	0	13	55	20	2	2	2	3
PNAX	One_year	Dona_Nica	Dona_Nica_1	Orbicella_faveolata	3	1	13	55	20	2	2	2	3
PNAX	One_year	Dona_Nica	Dona_Nica_1	Pseudodiploria_strigosa	5	3	13	55	20	2	2	2	3
PNAX	One_year	Dona_Nica	Dona_Nica_1	Siderastrea_siderea	12	5	13	55	20	2	2	2	3
PNAX	One_year	Dona_Nica	Dona_Nica_2	Colpophyllia_natans	1	0	13	55	20	2	2	2	3
PNAX	One_year	Dona_Nica	Dona_Nica_2	Mycetophyllia_lamarckiana	3	0	13	55	20	2	2	2	3
PNAX	One_year	Dona_Nica	Dona_Nica_2	Orbicella_annularis	5	1	13	55	20	2	2	2	3
PNAX	One_year	Dona_Nica	Dona_Nica_2	Orbicella_faveolata	3	1	13	55	20	2	2	2	3
PNAX	One_year	Dona_Nica	Dona_Nica_2	Orbicella_franksi	2	0	13	55	20	2	2	2	3
PNAX	One_year	Dona_Nica	Dona_Nica_2	Pseudodiploria_strigosa	1	0	13	55	20	2	2	2	3
PNAX	One_year	Dona_Nica	Dona_Nica_2	Siderastrea_siderea	1	0	13	55	20	2	2	2	3
PNAX	One_year	Dona_Nica	Dona_Nica_3	Colpophyllia_natans	1	1	13	55	20	2	2	2	3
PNAX	One_year	Dona_Nica	Dona_Nica_3	Meandrina_meandrites	1	1	13	55	20	2	2	2	3
PNAX	One_year	Dona_Nica	Dona_Nica_3	Orbicella_annularis	2	0	13	55	20	2	2	2	3
PNAX	One_year	Dona_Nica	Dona_Nica_3	Orbicella_faveolata	8	1	13	55	20	2	2	2	3
PNAX	One_year	Dona_Nica	Dona_Nica_3	Pseudodiploria_strigosa	1	0	13	55	20	2	2	2	3
PNAX	One_year	Dona_Nica	Dona_Nica_3	Siderastrea_siderea	3	0	13	55	20	2	2	2	3
PNAX	One_year	Dona_Nica	Dona_Nica_5	Orbicella_annularis	5	0	13	55	20	2	2	2	3
PNAX	One_year	Dona_Nica	Dona_Nica_5	Orbicella_faveolata	5	2	13	55	20	2	2	2	3
PNAX	One_year	Dona_Nica	Dona_Nica_5	Pseudodiploria_strigosa	1	1	13	55	20	2	2	2	3
PNAX	One_year	Dona_Nica	Dona_Nica_6	Colpophyllia_natans	3	3	13	55	20	2	2	2	3
PNAX	One_year	Dona_Nica	Dona_Nica_6	Diploria_labyrinthiformis	2	2	13	55	20	2	2	2	3
PNAX	One_year	Dona_Nica	Dona_Nica_6	Montastraea_cavernosa	2	2	13	55	20	2	2	2	3
PNAX	One_year	Dona_Nica	Dona_Nica_6	Orbicella_annularis	1	1	13	55	20	2	2	2	3
PNAX	One_year	Dona_Nica	Dona_Nica_6	Orbicella_faveolata	18	5	13	55	20	2	2	2	3
PNAX	One_year	Dona_Nica	Dona_Nica_6	Orbicella_franksi	2	0	13	55	20	2	2	2	3
PNAX	One_year	Dona_Nica	Dona_Nica_6	Pseudodiploria_strigosa	1	1	13	55	20	2	2	2	3
PNAX	One_year	Dona_Nica	Dona_Nica_6	Siderastrea_siderea	8	3	13	55	20	2	2	2	3
RBCM	One_year	Dreams	Dreams_1	Montastraea_cavernosa	5	0	9.88	74.8	4	3	2	2	2
RBCM	One_year	Dreams	Dreams_1	Orbicella_annularis	1	0	9.88	74.8	4	3	2	2	2
RBCM	One_year	Dreams	Dreams_1	Pseudodiploria_strigosa	2	1	9.88	74.8	4	3	2	2	2
RBCM	One_year	Dreams	Dreams_1	Siderastrea_siderea	11	5	9.88	74.8	4	3	2	2	2
RBCM	One_year	Dreams	Dreams_2	Diploria_labyrinthiformis	1	0	9.88	74.8	4	3	2	2	2
RBCM	One_year	Dreams	Dreams_2	Isophyllia_rigida	1	0	9.88	74.8	4	3	2	2	2
RBCM	One_year	Dreams	Dreams_2	Orbicella_faveolata	2	0	9.88	74.8	4	3	2	2	2
RBCM	One_year	Dreams	Dreams_2	Siderastrea_siderea	8	3	9.88	74.8	4	3	2	2	2
RBCM	One_year	Dreams	Dreams_3	Dichocoenia_stokesi	2	0	9.88	74.8	4	3	2	2	2
RBCM	One_year	Dreams	Dreams_3	Isophyllia_rigida	2	0	9.88	74.8	4	3	2	2	2
RBCM	One_year	Dreams	Dreams_3	Montastraea_cavernosa	1	0	9.88	74.8	4	3	2	2	2
RBCM	One_year	Dreams	Dreams_3	Orbicella_annularis	1	0	9.88	74.8	4	3	2	2	2
RBCM	One_year	Dreams	Dreams_3	Orbicella_franksi	1	0	9.88	74.8	4	3	2	2	2
RBCM	One_year	Dreams	Dreams_3	Pseudodiploria_strigosa	7	4	9.88	74.8	4	3	2	2	2
RBCM	One_year	Dreams	Dreams_3	Siderastrea_siderea	11	1	9.88	74.8	4	3	2	2	2
RBCM	One_year	Dreams	Dreams_4	Isophyllia_rigida	2	0	9.88	74.8	4	3	2	2	2
RBCM	One_year	Dreams	Dreams_4	Meandrina_meandrites	1	1	9.88	74.8	4	3	2	2	2
RBCM	One_year	Dreams	Dreams_4	Montastraea_cavernosa	3	0	9.88	74.8	4	3	2	2	2
RBCM	One_year	Dreams	Dreams_4	Orbicella_annularis	1	1	9.88	74.8	4	3	2	2	2
RBCM	One_year	Dreams	Dreams_4	Pseudodiploria_strigosa	1	1	9.88	74.8	4	3	2	2	2
RBCM	One_year	Dreams	Dreams_4	Siderastrea_siderea	7	1	9.88	74.8	4	3	2	2	2
RBCM	One_year	Dreams	Dreams_5	Isophyllia_rigida	3	1	9.88	74.8	4	3	2	2	2
RBCM	One_year	Dreams	Dreams_5	Isophyllia_sinuosa	1	0	9.88	74.8	4	3	2	2	2
RBCM	One_year	Dreams	Dreams_5	Montastraea_cavernosa	5	0	9.88	74.8	4	3	2	2	2
RBCM	One_year	Dreams	Dreams_5	Orbicella_annularis	1	0	9.88	74.8	4	3	2	2	2
RBCM	One_year	Dreams	Dreams_5	Orbicella_faveolata	2	0	9.88	74.8	4	3	2	2	2
RBCM	One_year	Dreams	Dreams_5	Pseudodiploria_strigosa	2	2	9.88	74.8	4	3	2	2	2
RBCM	One_year	Dreams	Dreams_5	Siderastrea_siderea	2	1	9.88	74.8	4	3	2	2	2
RBCM	One_year	Dreams_Profundo	Dreams_Profundo_1	Colpophyllia_natans	1	1	24.33	55.6757	4	4	2	2	2
RBCM	One_year	Dreams_Profundo	Dreams_Profundo_1	Montastraea_cavernosa	1	1	24.33	55.6757	4	4	2	2	2
RBCM	One_year	Dreams_Profundo	Dreams_Profundo_1	Mycetophyllia_ferox	1	0	24.33	55.6757	4	4	2	2	2
RBCM	One_year	Dreams_Profundo	Dreams_Profundo_1	Mycetophyllia_lamarckiana	2	1	24.33	55.6757	4	4	2	2	2
RBCM	One_year	Dreams_Profundo	Dreams_Profundo_1	Orbicella_annularis	2	1	24.33	55.6757	4	4	2	2	2
RBCM	One_year	Dreams_Profundo	Dreams_Profundo_1	Orbicella_faveolata	4	1	24.33	55.6757	4	4	2	2	2
RBCM	One_year	Dreams_Profundo	Dreams_Profundo_1	Orbicella_franksi	16	2	24.33	55.6757	4	4	2	2	2
RBCM	One_year	Dreams_Profundo	Dreams_Profundo_1	Siderastrea_siderea	5	0	24.33	55.6757	4	4	2	2	2
RBCM	One_year	Dreams_Profundo	Dreams_Profundo_2	Orbicella_annularis	1	0	24.33	55.6757	4	4	2	2	2
RBCM	One_year	Dreams_Profundo	Dreams_Profundo_2	Orbicella_faveolata	2	1	24.33	55.6757	4	4	2	2	2
RBCM	One_year	Dreams_Profundo	Dreams_Profundo_2	Orbicella_franksi	7	2	24.33	55.6757	4	4	2	2	2
RBCM	One_year	Dreams_Profundo	Dreams_Profundo_2	Siderastrea_siderea	2	0	24.33	55.6757	4	4	2	2	2
RBCM	One_year	Dreams_Profundo	Dreams_Profundo_3	Diploria_labyrinthiformis	1	1	24.33	55.6757	4	4	2	2	2
RBCM	One_year	Dreams_Profundo	Dreams_Profundo_3	Montastraea_cavernosa	2	1	24.33	55.6757	4	4	2	2	2
RBCM	One_year	Dreams_Profundo	Dreams_Profundo_3	Mycetophyllia_lamarckiana	1	0	24.33	55.6757	4	4	2	2	2
RBCM	One_year	Dreams_Profundo	Dreams_Profundo_3	Orbicella_annularis	1	0	24.33	55.6757	4	4	2	2	2
RBCM	One_year	Dreams_Profundo	Dreams_Profundo_3	Orbicella_faveolata	2	1	24.33	55.6757	4	4	2	2	2
RBCM	One_year	Dreams_Profundo	Dreams_Profundo_3	Orbicella_franksi	11	1	24.33	55.6757	4	4	2	2	2
RBCM	One_year	Dreams_Profundo	Dreams_Profundo_4	Mycetophyllia_lamarckiana	2	0	24.33	55.6757	4	4	2	2	2
RBCM	One_year	Dreams_Profundo	Dreams_Profundo_4	Orbicella_faveolata	2	0	24.33	55.6757	4	4	2	2	2
RBCM	One_year	Dreams_Profundo	Dreams_Profundo_4	Orbicella_franksi	17	1	24.33	55.6757	4	4	2	2	2
RBCM	One_year	Dreams_Profundo	Dreams_Profundo_5	Orbicella_annularis	1	1	24.33	55.6757	4	4	2	2	2
RBCM	One_year	Dreams_Profundo	Dreams_Profundo_5	Orbicella_franksi	6	0	24.33	55.6757	4	4	2	2	2
RBBC	One_year	Far_Star	Far_Star_1	Pseudodiploria_strigosa	2	0	10.43	28.7778	24	3	2	2	1
RBBC	One_year	Far_Star	Far_Star_1	Siderastrea_siderea	9	0	10.43	28.7778	24	3	2	2	1
RBBC	One_year	Far_Star	Far_Star_2	Dichocoenia_stokesi	1	0	10.43	28.7778	24	3	2	2	1
RBBC	One_year	Far_Star	Far_Star_2	Pseudodiploria_strigosa	2	0	10.43	28.7778	24	3	2	2	1
RBBC	One_year	Far_Star	Far_Star_2	Siderastrea_siderea	7	0	10.43	28.7778	24	3	2	2	1
RBBC	One_year	Far_Star	Far_Star_3	Montastraea_cavernosa	1	0	10.43	28.7778	24	3	2	2	1
RBBC	One_year	Far_Star	Far_Star_3	Orbicella_annularis	1	0	10.43	28.7778	24	3	2	2	1
RBBC	One_year	Far_Star	Far_Star_3	Orbicella_faveolata	1	0	10.43	28.7778	24	3	2	2	1
RBBC	One_year	Far_Star	Far_Star_3	Pseudodiploria_strigosa	1	0	10.43	28.7778	24	3	2	2	1
RBBC	One_year	Far_Star	Far_Star_3	Siderastrea_siderea	10	0	10.43	28.7778	24	3	2	2	1
RBBC	One_year	Far_Star	Far_Star_4	Dichocoenia_stokesi	3	0	10.43	28.7778	24	3	2	2	1
RBBC	One_year	Far_Star	Far_Star_4	Montastraea_cavernosa	1	0	10.43	28.7778	24	3	2	2	1
RBBC	One_year	Far_Star	Far_Star_4	Pseudodiploria_strigosa	1	0	10.43	28.7778	24	3	2	2	1
RBBC	One_year	Far_Star	Far_Star_4	Siderastrea_siderea	9	0	10.43	28.7778	24	3	2	2	1
RBBC	One_year	Far_Star	Far_Star_5	Siderastrea_siderea	5	0	10.43	28.7778	24	3	2	2	1
RBBC	One_year	Far_Star	Far_Star_6	Dichocoenia_stokesi	4	0	10.43	28.7778	24	3	2	2	1
RBBC	One_year	Far_Star	Far_Star_6	Montastraea_cavernosa	1	0	10.43	28.7778	24	3	2	2	1
RBBC	One_year	Far_Star	Far_Star_6	Siderastrea_siderea	8	0	10.43	28.7778	24	3	2	2	1
RBBC	One_year	Far_Star	Far_Star_7	Dichocoenia_stokesi	2	0	10.43	28.7778	24	3	2	2	1
RBBC	One_year	Far_Star	Far_Star_7	Montastraea_cavernosa	1	0	10.43	28.7778	24	3	2	2	1
RBBC	One_year	Far_Star	Far_Star_7	Pseudodiploria_strigosa	4	0	10.43	28.7778	24	3	2	2	1
RBBC	One_year	Far_Star	Far_Star_7	Siderastrea_siderea	2	0	10.43	28.7778	24	3	2	2	1
RBBC	One_year	Far_Star	Far_Star_8	Meandrina_meandrites	1	0	10.43	28.7778	24	3	2	2	1
RBBC	One_year	Far_Star	Far_Star_8	Pseudodiploria_strigosa	2	0	10.43	28.7778	24	3	2	2	1
RBBC	One_year	Far_Star	Far_Star_8	Siderastrea_siderea	6	0	10.43	28.7778	24	3	2	2	1
RBBC	One_year	Far_Star	Far_Star_9	Dendrogyra_cylindrus	1	0	10.43	28.7778	24	3	2	2	1
RBBC	One_year	Isla_Che	Isla_Che_1	Eusmilia_fastigiata	6	0	8.47	50.75	24	3	1	2	1
RBBC	One_year	Isla_Che	Isla_Che_1	Montastraea_cavernosa	12	0	8.47	50.75	24	3	1	2	1
RBBC	One_year	Isla_Che	Isla_Che_1	Orbicella_annularis	1	0	8.47	50.75	24	3	1	2	1
RBBC	One_year	Isla_Che	Isla_Che_1	Orbicella_faveolata	1	0	8.47	50.75	24	3	1	2	1
RBBC	One_year	Isla_Che	Isla_Che_1	Siderastrea_siderea	4	0	8.47	50.75	24	3	1	2	1
RBBC	One_year	Isla_Che	Isla_Che_2	Diploria_labyrinthiformis	1	0	8.47	50.75	24	3	1	2	1
RBBC	One_year	Isla_Che	Isla_Che_2	Eusmilia_fastigiata	1	0	8.47	50.75	24	3	1	2	1
RBBC	One_year	Isla_Che	Isla_Che_2	Montastraea_cavernosa	14	0	8.47	50.75	24	3	1	2	1
RBBC	One_year	Isla_Che	Isla_Che_2	Orbicella_annularis	2	0	8.47	50.75	24	3	1	2	1
RBBC	One_year	Isla_Che	Isla_Che_2	Orbicella_faveolata	4	0	8.47	50.75	24	3	1	2	1
RBBC	One_year	Isla_Che	Isla_Che_2	Siderastrea_siderea	3	0	8.47	50.75	24	3	1	2	1
RBBC	One_year	Isla_Che	Isla_Che_3	Isophyllia_rigida	1	0	8.47	50.75	24	3	1	2	1
RBBC	One_year	Isla_Che	Isla_Che_3	Montastraea_cavernosa	9	0	8.47	50.75	24	3	1	2	1
RBBC	One_year	Isla_Che	Isla_Che_3	Orbicella_faveolata	1	0	8.47	50.75	24	3	1	2	1
RBBC	One_year	Isla_Che	Isla_Che_3	Pseudodiploria_strigosa	1	0	8.47	50.75	24	3	1	2	1
RBBC	One_year	Isla_Che	Isla_Che_3	Siderastrea_siderea	5	0	8.47	50.75	24	3	1	2	1
RBBC	One_year	Isla_Che	Isla_Che_4	Diploria_labyrinthiformis	1	0	8.47	50.75	24	3	1	2	1
RBBC	One_year	Isla_Che	Isla_Che_4	Eusmilia_fastigiata	4	0	8.47	50.75	24	3	1	2	1
RBBC	One_year	Isla_Che	Isla_Che_4	Montastraea_cavernosa	15	0	8.47	50.75	24	3	1	2	1
RBBC	One_year	Isla_Che	Isla_Che_4	Orbicella_annularis	1	0	8.47	50.75	24	3	1	2	1
RBBC	One_year	Isla_Che	Isla_Che_4	Orbicella_faveolata	1	0	8.47	50.75	24	3	1	2	1
RBBC	One_year	Isla_Che	Isla_Che_4	Siderastrea_siderea	3	0	8.47	50.75	24	3	1	2	1
RBBC	One_year	Isla_Che	Isla_Che_5	Diploria_labyrinthiformis	1	0	8.47	50.75	24	3	1	2	1
RBBC	One_year	Isla_Che	Isla_Che_5	Eusmilia_fastigiata	2	0	8.47	50.75	24	3	1	2	1
RBBC	One_year	Isla_Che	Isla_Che_5	Montastraea_cavernosa	9	0	8.47	50.75	24	3	1	2	1
RBBC	One_year	Isla_Che	Isla_Che_5	Orbicella_annularis	8	0	8.47	50.75	24	3	1	2	1
RBBC	One_year	Isla_Che	Isla_Che_5	Siderastrea_siderea	1	0	8.47	50.75	24	3	1	2	1
RBBC	One_year	Isla_Che	Isla_Che_6	Dichocoenia_stokesi	1	0	8.47	50.75	24	3	1	2	1
RBBC	One_year	Isla_Che	Isla_Che_6	Diploria_labyrinthiformis	2	0	8.47	50.75	24	3	1	2	1
RBBC	One_year	Isla_Che	Isla_Che_6	Eusmilia_fastigiata	1	0	8.47	50.75	24	3	1	2	1
RBBC	One_year	Isla_Che	Isla_Che_6	Montastraea_cavernosa	9	0	8.47	50.75	24	3	1	2	1
RBBC	One_year	Isla_Che	Isla_Che_6	Mycetophyllia_lamarckiana	2	1	8.47	50.75	24	3	1	2	1
RBBC	One_year	Isla_Che	Isla_Che_6	Siderastrea_siderea	3	0	8.47	50.75	24	3	1	2	1
RBBC	One_year	Isla_Che	Isla_Che_7	Dendrogyra_cylindrus	1	0	8.47	50.75	24	3	1	2	1
RBBC	One_year	Isla_Che	Isla_Che_7	Eusmilia_fastigiata	1	0	8.47	50.75	24	3	1	2	1
RBBC	One_year	Isla_Che	Isla_Che_7	Montastraea_cavernosa	5	0	8.47	50.75	24	3	1	2	1
RBBC	One_year	Isla_Che	Isla_Che_7	Mycetophyllia_lamarckiana	3	0	8.47	50.75	24	3	1	2	1
RBBC	One_year	Isla_Che	Isla_Che_7	Orbicella_annularis	7	0	8.47	50.75	24	3	1	2	1
RBBC	One_year	Isla_Che	Isla_Che_7	Orbicella_faveolata	2	0	8.47	50.75	24	3	1	2	1
RBBC	One_year	Isla_Che	Isla_Che_7	Orbicella_franksi	1	0	8.47	50.75	24	3	1	2	1
RBBC	One_year	Isla_Che	Isla_Che_7	Pseudodiploria_strigosa	1	0	8.47	50.75	24	3	1	2	1
RBBC	One_year	Isla_Che	Isla_Che_7	Siderastrea_siderea	6	0	8.47	50.75	24	3	1	2	1
RBBC	One_year	Isla_Che	Isla_Che_8	Eusmilia_fastigiata	1	0	8.47	50.75	24	3	1	2	1
RBBC	One_year	Isla_Che	Isla_Che_8	Meandrina_meandrites	2	0	8.47	50.75	24	3	1	2	1
RBBC	One_year	Isla_Che	Isla_Che_8	Montastraea_cavernosa	7	0	8.47	50.75	24	3	1	2	1
RBBC	One_year	Isla_Che	Isla_Che_8	Orbicella_annularis	3	0	8.47	50.75	24	3	1	2	1
RBBC	One_year	Isla_Che	Isla_Che_8	Orbicella_faveolata	1	0	8.47	50.75	24	3	1	2	1
RBBC	One_year	Isla_Che	Isla_Che_8	Siderastrea_siderea	2	0	8.47	50.75	24	3	1	2	1
PNIC	One_year	Ixlache_2	Ixlache_2_3	Pseudodiploria_strigosa	5	2	2	21.2857	22	2	2	1	2
PNIC	One_year	Ixlache_2	Ixlache_2_4	Pseudodiploria_clivosa	1	0	2	21.2857	22	2	2	1	2
PNIC	One_year	Ixlache_2	Ixlache_2_4	Pseudodiploria_strigosa	1	0	2	21.2857	22	2	2	1	2
PNIC	One_year	Ixlache_2	Ixlache_2_6	Pseudodiploria_clivosa	1	0	2	21.2857	22	2	2	1	2
PNIC	One_year	Ixlache_2	Ixlache_2_6	Pseudodiploria_strigosa	1	1	2	21.2857	22	2	2	1	2
PNIC	One_year	Ixlache_2	Ixlache_2_7	Pseudodiploria_strigosa	1	0	2	21.2857	22	2	2	1	2
PNIC	One_year	Ixlache_2	Ixlache_2_7	Siderastrea_siderea	2	2	2	21.2857	22	2	2	1	2
PNIC	One_year	Ixlache_2	Ixlache_2_8	Pseudodiploria_strigosa	4	3	2	21.2857	22	2	2	1	2
PNIC	One_year	Ixlache_2	Ixlache_2_11	Colpophyllia_natans	1	1	2	21.2857	22	2	2	1	2
PNIC	One_year	Ixlache_2	Ixlache_2_11	Pseudodiploria_strigosa	1	1	2	21.2857	22	2	2	1	2
PNIC	One_year	Ixlache_2	Ixlache_2_12	Pseudodiploria_strigosa	3	3	2	21.2857	22	2	2	1	2
PNIC	One_year	Ixlache_2	Ixlache_2_14	Pseudodiploria_strigosa	8	7	2	21.2857	22	2	2	1	2
PNAPM	One_year	Jardines_Frontal	Jardines_Frontal_1	Orbicella_faveolata	4	0	5.58	32.5	22	2	2	2	3
PNAPM	One_year	Jardines_Frontal	Jardines_Frontal_1	Pseudodiploria_strigosa	6	0	5.58	32.5	22	2	2	2	3
PNAPM	One_year	Jardines_Frontal	Jardines_Frontal_1	Siderastrea_siderea	14	7	5.58	32.5	22	2	2	2	3
PNAPM	One_year	Jardines_Frontal	Jardines_Frontal_2	Montastraea_cavernosa	1	1	5.58	32.5	22	2	2	2	3
PNAPM	One_year	Jardines_Frontal	Jardines_Frontal_2	Pseudodiploria_strigosa	6	2	5.58	32.5	22	2	2	2	3
PNAPM	One_year	Jardines_Frontal	Jardines_Frontal_2	Siderastrea_siderea	5	0	5.58	32.5	22	2	2	2	3
PNAPM	One_year	Jardines_Frontal	Jardines_Frontal_3	Montastraea_cavernosa	2	1	5.58	32.5	22	2	2	2	3
PNAPM	One_year	Jardines_Frontal	Jardines_Frontal_3	Pseudodiploria_strigosa	8	2	5.58	32.5	22	2	2	2	3
PNAPM	One_year	Jardines_Frontal	Jardines_Frontal_3	Siderastrea_siderea	8	0	5.58	32.5	22	2	2	2	3
PNAPM	One_year	Jardines_Frontal	Jardines_Frontal_4	Meandrina_meandrites	1	0	5.58	32.5	22	2	2	2	3
PNAPM	One_year	Jardines_Frontal	Jardines_Frontal_4	Montastraea_cavernosa	3	0	5.58	32.5	22	2	2	2	3
PNAPM	One_year	Jardines_Frontal	Jardines_Frontal_4	Mycetophyllia_lamarckiana	1	0	5.58	32.5	22	2	2	2	3
PNAPM	One_year	Jardines_Frontal	Jardines_Frontal_4	Orbicella_annularis	2	0	5.58	32.5	22	2	2	2	3
PNAPM	One_year	Jardines_Frontal	Jardines_Frontal_4	Pseudodiploria_strigosa	7	1	5.58	32.5	22	2	2	2	3
PNAPM	One_year	Jardines_Frontal	Jardines_Frontal_4	Siderastrea_siderea	11	0	5.58	32.5	22	2	2	2	3
PNAPM	One_year	Jardines_Frontal	Jardines_Frontal_5	Colpophyllia_natans	1	0	5.58	32.5	22	2	2	2	3
PNAPM	One_year	Jardines_Frontal	Jardines_Frontal_5	Montastraea_cavernosa	6	0	5.58	32.5	22	2	2	2	3
PNAPM	One_year	Jardines_Frontal	Jardines_Frontal_5	Mycetophyllia_lamarckiana	4	0	5.58	32.5	22	2	2	2	3
PNAPM	One_year	Jardines_Frontal	Jardines_Frontal_5	Orbicella_faveolata	1	0	5.58	32.5	22	2	2	2	3
PNAPM	One_year	Jardines_Frontal	Jardines_Frontal_5	Pseudodiploria_strigosa	2	0	5.58	32.5	22	2	2	2	3
PNAPM	One_year	Jardines_Frontal	Jardines_Frontal_5	Siderastrea_siderea	5	0	5.58	32.5	22	2	2	2	3
PNAPM	One_year	Jardines_Frontal	Jardines_Frontal_6	Montastraea_cavernosa	5	0	5.58	32.5	22	2	2	2	3
PNAPM	One_year	Jardines_Frontal	Jardines_Frontal_6	Orbicella_faveolata	1	0	5.58	32.5	22	2	2	2	3
PNAPM	One_year	Jardines_Frontal	Jardines_Frontal_6	Siderastrea_siderea	3	0	5.58	32.5	22	2	2	2	3
RBCM	One_year	Jardines_Playa	Jardines_Playa_1	Dichocoenia_stokesi	1	0	9.4	12.0833	4	1	2	2	3
RBCM	One_year	Jardines_Playa	Jardines_Playa_2	Dichocoenia_stokesi	1	0	9.4	12.0833	4	1	2	2	3
RBCM	One_year	Jardines_Playa	Jardines_Playa_2	Siderastrea_siderea	5	0	9.4	12.0833	4	1	2	2	3
RBCM	One_year	Jardines_Playa	Jardines_Playa_3	Montastraea_cavernosa	1	0	9.4	12.0833	4	1	2	2	3
RBCM	One_year	Jardines_Playa	Jardines_Playa_3	Siderastrea_siderea	10	0	9.4	12.0833	4	1	2	2	3
RBCM	One_year	Jardines_Playa	Jardines_Playa_4	Pseudodiploria_strigosa	5	1	9.4	12.0833	4	1	2	2	3
RBCM	One_year	Jardines_Playa	Jardines_Playa_4	Siderastrea_siderea	6	0	9.4	12.0833	4	1	2	2	3
RBCM	One_year	Jardines_Playa	Jardines_Playa_5	Siderastrea_siderea	3	0	9.4	12.0833	4	1	2	2	3
RBCM	One_year	Jardines_Playa	Jardines_Playa_6	Siderastrea_siderea	6	0	9.4	12.0833	4	1	2	2	3
RBCM	One_year	Jardines_Playa	Jardines_Playa_7	Dichocoenia_stokesi	1	0	9.4	12.0833	4	1	2	2	3
RBCM	One_year	Jardines_Playa	Jardines_Playa_7	Pseudodiploria_strigosa	1	0	9.4	12.0833	4	1	2	2	3
RBCM	One_year	Jardines_Playa	Jardines_Playa_7	Siderastrea_siderea	7	0	9.4	12.0833	4	1	2	2	3
RBCM	One_year	Jardines_Playa	Jardines_Playa_8	Pseudodiploria_strigosa	1	0	9.4	12.0833	4	1	2	2	3
RBCM	One_year	Jardines_Playa	Jardines_Playa_8	Siderastrea_siderea	3	2	9.4	12.0833	4	1	2	2	3
RBCM	One_year	Jardines_Playa	Jardines_Playa_9	Montastraea_cavernosa	3	0	9.4	12.0833	4	1	2	2	3
RBCM	One_year	Jardines_Playa	Jardines_Playa_9	Orbicella_faveolata	3	0	9.4	12.0833	4	1	2	2	3
RBCM	One_year	Jardines_Playa	Jardines_Playa_9	Siderastrea_siderea	4	1	9.4	12.0833	4	1	2	2	3
RBCM	One_year	Jardines_Playa	Jardines_Playa_10	Montastraea_cavernosa	1	0	9.4	12.0833	4	1	2	2	3
RBCM	One_year	Jardines_Playa	Jardines_Playa_10	Orbicella_faveolata	2	1	9.4	12.0833	4	1	2	2	3
RBCM	One_year	Jardines_Playa	Jardines_Playa_10	Pseudodiploria_strigosa	1	1	9.4	12.0833	4	1	2	2	3
RBCM	One_year	Jardines_Playa	Jardines_Playa_10	Siderastrea_siderea	3	0	9.4	12.0833	4	1	2	2	3
RBCM	One_year	Jardines_Playa	Jardines_Playa_11	Pseudodiploria_strigosa	1	0	9.4	12.0833	4	1	2	2	3
RBCM	One_year	Jardines_Playa	Jardines_Playa_11	Siderastrea_siderea	1	0	9.4	12.0833	4	1	2	2	3
RBCM	One_year	Jardines_Playa	Jardines_Playa_12	Diploria_labyrinthiformis	1	1	9.4	12.0833	4	1	2	2	3
RBCM	One_year	Jardines_Playa	Jardines_Playa_12	Montastraea_cavernosa	2	0	9.4	12.0833	4	1	2	2	3
RBCM	One_year	Jardines_Playa	Jardines_Playa_12	Pseudodiploria_strigosa	1	0	9.4	12.0833	4	1	2	2	3
RBCM	One_year	Jardines_Playa	Jardines_Playa_12	Siderastrea_siderea	7	1	9.4	12.0833	4	1	2	2	3
OTHER	One_year	Jardines_Turistico	Jardines_Turistico_1	Diploria_labyrinthiformis	1	0	12.67	33.4167	0	2	2	2	3
OTHER	One_year	Jardines_Turistico	Jardines_Turistico_1	Eusmilia_fastigiata	2	1	12.67	33.4167	0	2	2	2	3
OTHER	One_year	Jardines_Turistico	Jardines_Turistico_1	Montastraea_cavernosa	3	3	12.67	33.4167	0	2	2	2	3
OTHER	One_year	Jardines_Turistico	Jardines_Turistico_1	Orbicella_faveolata	6	3	12.67	33.4167	0	2	2	2	3
OTHER	One_year	Jardines_Turistico	Jardines_Turistico_1	Siderastrea_siderea	8	2	12.67	33.4167	0	2	2	2	3
OTHER	One_year	Jardines_Turistico	Jardines_Turistico_2	Isophyllia_rigida	1	0	12.67	33.4167	0	2	2	2	3
OTHER	One_year	Jardines_Turistico	Jardines_Turistico_2	Montastraea_cavernosa	1	0	12.67	33.4167	0	2	2	2	3
OTHER	One_year	Jardines_Turistico	Jardines_Turistico_2	Orbicella_faveolata	6	2	12.67	33.4167	0	2	2	2	3
OTHER	One_year	Jardines_Turistico	Jardines_Turistico_2	Pseudodiploria_strigosa	1	0	12.67	33.4167	0	2	2	2	3
OTHER	One_year	Jardines_Turistico	Jardines_Turistico_2	Siderastrea_siderea	20	6	12.67	33.4167	0	2	2	2	3
OTHER	One_year	Jardines_Turistico	Jardines_Turistico_3	Montastraea_cavernosa	2	1	12.67	33.4167	0	2	2	2	3
OTHER	One_year	Jardines_Turistico	Jardines_Turistico_3	Orbicella_faveolata	3	1	12.67	33.4167	0	2	2	2	3
OTHER	One_year	Jardines_Turistico	Jardines_Turistico_3	Pseudodiploria_strigosa	1	1	12.67	33.4167	0	2	2	2	3
OTHER	One_year	Jardines_Turistico	Jardines_Turistico_3	Siderastrea_siderea	9	1	12.67	33.4167	0	2	2	2	3
OTHER	One_year	Jardines_Turistico	Jardines_Turistico_4	Diploria_labyrinthiformis	1	0	12.67	33.4167	0	2	2	2	3
OTHER	One_year	Jardines_Turistico	Jardines_Turistico_4	Montastraea_cavernosa	2	0	12.67	33.4167	0	2	2	2	3
OTHER	One_year	Jardines_Turistico	Jardines_Turistico_4	Orbicella_faveolata	1	0	12.67	33.4167	0	2	2	2	3
OTHER	One_year	Jardines_Turistico	Jardines_Turistico_4	Pseudodiploria_strigosa	3	3	12.67	33.4167	0	2	2	2	3
OTHER	One_year	Jardines_Turistico	Jardines_Turistico_4	Siderastrea_siderea	15	9	12.67	33.4167	0	2	2	2	3
RBBC	One_year	La_Baliza_2	La_Baliza_2_1	Colpophyllia_natans	1	0	11.25	60.9091	24	3	1	2	1
RBBC	One_year	La_Baliza_2	La_Baliza_2_1	Eusmilia_fastigiata	1	0	11.25	60.9091	24	3	1	2	1
RBBC	One_year	La_Baliza_2	La_Baliza_2_1	Meandrina_meandrites	1	0	11.25	60.9091	24	3	1	2	1
RBBC	One_year	La_Baliza_2	La_Baliza_2_1	Montastraea_cavernosa	12	0	11.25	60.9091	24	3	1	2	1
RBBC	One_year	La_Baliza_2	La_Baliza_2_1	Orbicella_annularis	1	0	11.25	60.9091	24	3	1	2	1
RBBC	One_year	La_Baliza_2	La_Baliza_2_1	Orbicella_faveolata	1	0	11.25	60.9091	24	3	1	2	1
RBBC	One_year	La_Baliza_2	La_Baliza_2_1	Pseudodiploria_strigosa	1	0	11.25	60.9091	24	3	1	2	1
RBBC	One_year	La_Baliza_2	La_Baliza_2_1	Siderastrea_siderea	13	0	11.25	60.9091	24	3	1	2	1
RBBC	One_year	La_Baliza_2	La_Baliza_2_2	Colpophyllia_natans	1	0	11.25	60.9091	24	3	1	2	1
RBBC	One_year	La_Baliza_2	La_Baliza_2_2	Eusmilia_fastigiata	1	0	11.25	60.9091	24	3	1	2	1
RBBC	One_year	La_Baliza_2	La_Baliza_2_2	Meandrina_meandrites	5	0	11.25	60.9091	24	3	1	2	1
RBBC	One_year	La_Baliza_2	La_Baliza_2_2	Montastraea_cavernosa	8	0	11.25	60.9091	24	3	1	2	1
RBBC	One_year	La_Baliza_2	La_Baliza_2_2	Orbicella_annularis	1	0	11.25	60.9091	24	3	1	2	1
RBBC	One_year	La_Baliza_2	La_Baliza_2_2	Siderastrea_siderea	4	0	11.25	60.9091	24	3	1	2	1
RBBC	One_year	La_Baliza_2	La_Baliza_2_4	Colpophyllia_natans	1	0	11.25	60.9091	24	3	1	2	1
RBBC	One_year	La_Baliza_2	La_Baliza_2_4	Diploria_labyrinthiformis	1	0	11.25	60.9091	24	3	1	2	1
RBBC	One_year	La_Baliza_2	La_Baliza_2_4	Eusmilia_fastigiata	1	0	11.25	60.9091	24	3	1	2	1
RBBC	One_year	La_Baliza_2	La_Baliza_2_4	Meandrina_meandrites	2	0	11.25	60.9091	24	3	1	2	1
RBBC	One_year	La_Baliza_2	La_Baliza_2_4	Montastraea_cavernosa	1	0	11.25	60.9091	24	3	1	2	1
RBBC	One_year	La_Baliza_2	La_Baliza_2_4	Orbicella_annularis	1	0	11.25	60.9091	24	3	1	2	1
RBBC	One_year	La_Baliza_2	La_Baliza_2_4	Orbicella_franksi	3	0	11.25	60.9091	24	3	1	2	1
RBBC	One_year	La_Baliza_2	La_Baliza_2_5	Eusmilia_fastigiata	1	0	11.25	60.9091	24	3	1	2	1
RBBC	One_year	La_Baliza_2	La_Baliza_2_5	Meandrina_meandrites	7	0	11.25	60.9091	24	3	1	2	1
RBBC	One_year	La_Baliza_2	La_Baliza_2_5	Montastraea_cavernosa	3	1	11.25	60.9091	24	3	1	2	1
RBBC	One_year	La_Baliza_2	La_Baliza_2_5	Orbicella_franksi	4	0	11.25	60.9091	24	3	1	2	1
RBBC	One_year	La_Baliza_2	La_Baliza_2_5	Siderastrea_siderea	15	0	11.25	60.9091	24	3	1	2	1
RBBC	One_year	La_Baliza_2	La_Baliza_2_6	Colpophyllia_natans	2	0	11.25	60.9091	24	3	1	2	1
RBBC	One_year	La_Baliza_2	La_Baliza_2_6	Eusmilia_fastigiata	1	0	11.25	60.9091	24	3	1	2	1
RBBC	One_year	La_Baliza_2	La_Baliza_2_6	Meandrina_meandrites	3	0	11.25	60.9091	24	3	1	2	1
RBBC	One_year	La_Baliza_2	La_Baliza_2_6	Montastraea_cavernosa	12	1	11.25	60.9091	24	3	1	2	1
RBBC	One_year	La_Baliza_2	La_Baliza_2_6	Orbicella_faveolata	2	0	11.25	60.9091	24	3	1	2	1
RBBC	One_year	La_Baliza_2	La_Baliza_2_6	Orbicella_franksi	5	0	11.25	60.9091	24	3	1	2	1
RBBC	One_year	La_Baliza_2	La_Baliza_2_6	Siderastrea_siderea	6	0	11.25	60.9091	24	3	1	2	1
PNCOIMPCPN	One_year	La_Bandera	La_Bandera_2	Orbicella_faveolata	2	0	6.5	49.8333	24	3	2	2	3
PNCOIMPCPN	One_year	La_Bandera	La_Bandera_4	Orbicella_faveolata	1	0	6.5	49.8333	24	3	2	2	3
PNCOIMPCPN	One_year	La_Bandera	La_Bandera_4	Siderastrea_siderea	1	1	6.5	49.8333	24	3	2	2	3
PNCOIMPCPN	One_year	La_Bandera	La_Bandera_6	Siderastrea_siderea	1	0	6.5	49.8333	24	3	2	2	3
PNAPM	One_year	La_Bocana_cresta	La_Bocana_cresta_2	Orbicella_faveolata	1	0	1.5	21.75	22	1	2	1	3
PNAPM	One_year	La_Bocana_cresta	La_Bocana_cresta_2	Pseudodiploria_strigosa	1	1	1.5	21.75	22	1	2	1	3
PNAPM	One_year	La_Bocana_cresta	La_Bocana_cresta_3	Pseudodiploria_strigosa	3	2	1.5	21.75	22	1	2	1	3
PNAPM	One_year	La_Bocana_cresta	La_Bocana_cresta_4	Orbicella_annularis	1	0	1.5	21.75	22	1	2	1	3
PNAPM	One_year	La_Bocana_cresta	La_Bocana_cresta_4	Orbicella_faveolata	1	1	1.5	21.75	22	1	2	1	3
PNAPM	One_year	La_Bocana_cresta	La_Bocana_cresta_4	Orbicella_franksi	1	0	1.5	21.75	22	1	2	1	3
PNAPM	One_year	La_Bocana_cresta	La_Bocana_cresta_4	Pseudodiploria_strigosa	5	3	1.5	21.75	22	1	2	1	3
PNCOIMPCPN	One_year	La_Cadenita	La_Cadenita_1	Pseudodiploria_strigosa	2	0	2.5	20.6849	24	2	1	1	3
PNCOIMPCPN	One_year	La_Cadenita	La_Cadenita_2	Pseudodiploria_strigosa	1	1	2.5	20.6849	24	2	1	1	3
PNCOIMPCPN	One_year	La_Cadenita	La_Cadenita_3	Pseudodiploria_clivosa	1	0	2.5	20.6849	24	2	1	1	3
PNCOIMPCPN	One_year	La_Cadenita	La_Cadenita_3	Pseudodiploria_strigosa	3	2	2.5	20.6849	24	2	1	1	3
PNCOIMPCPN	One_year	La_Cadenita	La_Cadenita_3	Siderastrea_siderea	1	1	2.5	20.6849	24	2	1	1	3
PNCOIMPCPN	One_year	La_Cadenita	La_Cadenita_5	Montastraea_cavernosa	1	1	2.5	20.6849	24	2	1	1	3
PNCOIMPCPN	One_year	La_Cadenita	La_Cadenita_5	Pseudodiploria_strigosa	1	0	2.5	20.6849	24	2	1	1	3
PNCOIMPCPN	One_year	La_Cadenita	La_Cadenita_6	Pseudodiploria_strigosa	5	4	2.5	20.6849	24	2	1	1	3
PNCOIMPCPN	One_year	La_Cadenita	La_Cadenita_6	Siderastrea_siderea	1	0	2.5	20.6849	24	2	1	1	3
PNCOIMPCPN	One_year	La_Cadenita	La_Cadenita_7	Pseudodiploria_clivosa	2	1	2.5	20.6849	24	2	1	1	3
PNCOIMPCPN	One_year	La_Cadenita	La_Cadenita_7	Pseudodiploria_strigosa	5	5	2.5	20.6849	24	2	1	1	3
PNAC	One_year	La_Francesa	La_Francesa_1	Dichocoenia_stokesi	1	0	6.75	50.4545	24	4	1	2	2
PNAC	One_year	La_Francesa	La_Francesa_1	Meandrina_jacksoni	1	1	6.75	50.4545	24	4	1	2	2
PNAC	One_year	La_Francesa	La_Francesa_1	Meandrina_meandrites	1	1	6.75	50.4545	24	4	1	2	2
PNAC	One_year	La_Francesa	La_Francesa_1	Montastraea_cavernosa	1	1	6.75	50.4545	24	4	1	2	2
PNAC	One_year	La_Francesa	La_Francesa_1	Mycetophyllia_lamarckiana	1	0	6.75	50.4545	24	4	1	2	2
PNAC	One_year	La_Francesa	La_Francesa_1	Siderastrea_siderea	4	1	6.75	50.4545	24	4	1	2	2
PNAC	One_year	La_Francesa	La_Francesa_2	Eusmilia_fastigiata	1	1	6.75	50.4545	24	4	1	2	2
PNAC	One_year	La_Francesa	La_Francesa_2	Montastraea_cavernosa	3	1	6.75	50.4545	24	4	1	2	2
PNAC	One_year	La_Francesa	La_Francesa_2	Siderastrea_siderea	4	3	6.75	50.4545	24	4	1	2	2
PNAC	One_year	La_Francesa	La_Francesa_3	Montastraea_cavernosa	1	0	6.75	50.4545	24	4	1	2	2
PNAC	One_year	La_Francesa	La_Francesa_3	Pseudodiploria_strigosa	1	0	6.75	50.4545	24	4	1	2	2
PNAC	One_year	La_Francesa	La_Francesa_3	Siderastrea_siderea	2	1	6.75	50.4545	24	4	1	2	2
PNAC	One_year	La_Francesa	La_Francesa_4	Meandrina_meandrites	1	1	6.75	50.4545	24	4	1	2	2
PNAC	One_year	La_Francesa	La_Francesa_4	Montastraea_cavernosa	1	0	6.75	50.4545	24	4	1	2	2
PNAC	One_year	La_Francesa	La_Francesa_4	Siderastrea_siderea	3	1	6.75	50.4545	24	4	1	2	2
PNAC	One_year	La_Francesa	La_Francesa_5	Eusmilia_fastigiata	1	1	6.75	50.4545	24	4	1	2	2
PNAC	One_year	La_Francesa	La_Francesa_5	Montastraea_cavernosa	1	1	6.75	50.4545	24	4	1	2	2
PNAC	One_year	La_Francesa	La_Francesa_5	Siderastrea_siderea	3	0	6.75	50.4545	24	4	1	2	2
PNAC	One_year	La_Francesa	La_Francesa_6	Dichocoenia_stokesi	1	1	6.75	50.4545	24	4	1	2	2
PNAC	One_year	La_Francesa	La_Francesa_6	Eusmilia_fastigiata	1	0	6.75	50.4545	24	4	1	2	2
PNAC	One_year	La_Francesa	La_Francesa_6	Siderastrea_siderea	5	0	6.75	50.4545	24	4	1	2	2
PNAC	One_year	La_Francesa	La_Francesa_7	Montastraea_cavernosa	2	1	6.75	50.4545	24	4	1	2	2
PNAC	One_year	La_Francesa	La_Francesa_7	Mycetophyllia_lamarckiana	1	0	6.75	50.4545	24	4	1	2	2
PNAC	One_year	La_Francesa	La_Francesa_7	Siderastrea_siderea	6	0	6.75	50.4545	24	4	1	2	2
PNAC	One_year	La_Francesa	La_Francesa_8	Siderastrea_siderea	3	0	6.75	50.4545	24	4	1	2	2
PNAC	One_year	La_Francesa	La_Francesa_9	Dichocoenia_stokesi	1	1	6.75	50.4545	24	4	1	2	2
PNAC	One_year	La_Francesa	La_Francesa_9	Eusmilia_fastigiata	3	2	6.75	50.4545	24	4	1	2	2
PNAC	One_year	La_Francesa	La_Francesa_9	Montastraea_cavernosa	3	3	6.75	50.4545	24	4	1	2	2
PNAC	One_year	La_Francesa	La_Francesa_9	Mycetophyllia_lamarckiana	1	1	6.75	50.4545	24	4	1	2	2
PNAC	One_year	La_Francesa	La_Francesa_9	Orbicella_franksi	2	0	6.75	50.4545	24	4	1	2	2
PNAC	One_year	La_Francesa	La_Francesa_9	Siderastrea_siderea	9	0	6.75	50.4545	24	4	1	2	2
PNAC	One_year	La_Francesa	La_Francesa_10	Eusmilia_fastigiata	2	0	6.75	50.4545	24	4	1	2	2
PNAC	One_year	La_Francesa	La_Francesa_10	Isophyllia_rigida	1	0	6.75	50.4545	24	4	1	2	2
PNAC	One_year	La_Francesa	La_Francesa_10	Montastraea_cavernosa	1	1	6.75	50.4545	24	4	1	2	2
PNAC	One_year	La_Francesa	La_Francesa_10	Orbicella_faveolata	2	0	6.75	50.4545	24	4	1	2	2
PNAC	One_year	La_Francesa	La_Francesa_10	Pseudodiploria_strigosa	1	0	6.75	50.4545	24	4	1	2	2
PNAC	One_year	La_Francesa	La_Francesa_10	Siderastrea_siderea	9	4	6.75	50.4545	24	4	1	2	2
PNAC	One_year	La_Francesa	La_Francesa_11	Dichocoenia_stokesi	1	0	6.75	50.4545	24	4	1	2	2
PNAC	One_year	La_Francesa	La_Francesa_11	Meandrina_meandrites	1	1	6.75	50.4545	24	4	1	2	2
PNAC	One_year	La_Francesa	La_Francesa_11	Montastraea_cavernosa	1	1	6.75	50.4545	24	4	1	2	2
PNAC	One_year	La_Francesa	La_Francesa_11	Orbicella_faveolata	1	0	6.75	50.4545	24	4	1	2	2
PNAC	One_year	La_Francesa	La_Francesa_11	Pseudodiploria_strigosa	1	1	6.75	50.4545	24	4	1	2	2
PNAC	One_year	La_Francesa	La_Francesa_11	Siderastrea_siderea	5	1	6.75	50.4545	24	4	1	2	2
RBCM	One_year	Mahahual_Profundo	Mahahual_Profundo_1	Mycetophyllia_lamarckiana	2	1	20.75	38.5	4	3	2	2	2
RBCM	One_year	Mahahual_Profundo	Mahahual_Profundo_1	Orbicella_faveolata	6	3	20.75	38.5	4	3	2	2	2
RBCM	One_year	Mahahual_Profundo	Mahahual_Profundo_1	Orbicella_franksi	8	3	20.75	38.5	4	3	2	2	2
RBCM	One_year	Mahahual_Profundo	Mahahual_Profundo_1	Siderastrea_siderea	4	0	20.75	38.5	4	3	2	2	2
RBCM	One_year	Mahahual_Profundo	Mahahual_Profundo_2	Montastraea_cavernosa	1	0	20.75	38.5	4	3	2	2	2
RBCM	One_year	Mahahual_Profundo	Mahahual_Profundo_2	Mycetophyllia_lamarckiana	2	1	20.75	38.5	4	3	2	2	2
RBCM	One_year	Mahahual_Profundo	Mahahual_Profundo_2	Orbicella_faveolata	7	0	20.75	38.5	4	3	2	2	2
RBCM	One_year	Mahahual_Profundo	Mahahual_Profundo_2	Siderastrea_siderea	2	0	20.75	38.5	4	3	2	2	2
RBCM	One_year	Mar_F2	Mar_F2_5	Orbicella_faveolata	1	0	5	43	4	2	2	2	2
RBCM	One_year	Mar_F2	Mar_F2_5	Pseudodiploria_strigosa	2	2	5	43	4	2	2	2	2
RBCM	One_year	Mar_F2	Mar_F2_5	Siderastrea_siderea	2	0	5	43	4	2	2	2	2
RBCM	One_year	Mar_F4	Mar_F4_4	Montastraea_cavernosa	7	5	10	36	4	2	2	2	2
RBCM	One_year	Mar_F4	Mar_F4_4	Pseudodiploria_strigosa	3	1	10	36	4	2	2	2	2
RBCM	One_year	Mar_F4	Mar_F4_4	Siderastrea_siderea	3	0	10	36	4	2	2	2	2
RBCM	One_year	Mar_F4	Mar_F4_6	Montastraea_cavernosa	4	0	10	36	4	2	2	2	2
RBCM	One_year	Mar_F4	Mar_F4_6	Pseudodiploria_strigosa	2	1	10	36	4	2	2	2	2
RBCM	One_year	Mar_F4	Mar_F4_6	Siderastrea_siderea	9	4	10	36	4	2	2	2	2
RBCM	One_year	Media_Luna	Media_Luna_1	Orbicella_faveolata	1	0	10	39.2761	4	2	2	2	3
RBCM	One_year	Media_Luna	Media_Luna_1	Siderastrea_siderea	5	2	10	39.2761	4	2	2	2	3
RBCM	One_year	Media_Luna	Media_Luna_2	Dichocoenia_stokesi	1	0	10	39.2761	4	2	2	2	3
RBCM	One_year	Media_Luna	Media_Luna_2	Orbicella_annularis	2	0	10	39.2761	4	2	2	2	3
RBCM	One_year	Media_Luna	Media_Luna_2	Orbicella_faveolata	1	0	10	39.2761	4	2	2	2	3
RBCM	One_year	Media_Luna	Media_Luna_3	Montastraea_cavernosa	2	0	10	39.2761	4	2	2	2	3
RBCM	One_year	Media_Luna	Media_Luna_3	Orbicella_annularis	2	2	10	39.2761	4	2	2	2	3
RBCM	One_year	Media_Luna	Media_Luna_3	Orbicella_faveolata	7	0	10	39.2761	4	2	2	2	3
RBCM	One_year	Media_Luna	Media_Luna_3	Siderastrea_siderea	2	0	10	39.2761	4	2	2	2	3
RBCM	One_year	Media_Luna	Media_Luna_4	Meandrina_meandrites	1	1	10	39.2761	4	2	2	2	3
RBCM	One_year	Media_Luna	Media_Luna_4	Montastraea_cavernosa	1	1	10	39.2761	4	2	2	2	3
RBCM	One_year	Media_Luna	Media_Luna_4	Mycetophyllia_lamarckiana	1	0	10	39.2761	4	2	2	2	3
RBCM	One_year	Media_Luna	Media_Luna_4	Orbicella_annularis	1	0	10	39.2761	4	2	2	2	3
RBCM	One_year	Media_Luna	Media_Luna_4	Orbicella_faveolata	7	1	10	39.2761	4	2	2	2	3
RBCM	One_year	Media_Luna	Media_Luna_4	Siderastrea_siderea	1	1	10	39.2761	4	2	2	2	3
RBCM	One_year	Media_Luna	Media_Luna_5	Colpophyllia_natans	1	1	10	39.2761	4	2	2	2	3
RBCM	One_year	Media_Luna	Media_Luna_5	Dichocoenia_stokesi	1	1	10	39.2761	4	2	2	2	3
RBCM	One_year	Media_Luna	Media_Luna_5	Diploria_labyrinthiformis	1	0	10	39.2761	4	2	2	2	3
RBCM	One_year	Media_Luna	Media_Luna_5	Montastraea_cavernosa	2	1	10	39.2761	4	2	2	2	3
RBCM	One_year	Media_Luna	Media_Luna_5	Orbicella_annularis	1	0	10	39.2761	4	2	2	2	3
RBCM	One_year	Media_Luna	Media_Luna_5	Orbicella_faveolata	3	1	10	39.2761	4	2	2	2	3
RBCM	One_year	Media_Luna	Media_Luna_5	Pseudodiploria_strigosa	2	2	10	39.2761	4	2	2	2	3
RBCM	One_year	Media_Luna	Media_Luna_5	Siderastrea_siderea	11	5	10	39.2761	4	2	2	2	3
RBCM	One_year	Media_Luna	Media_Luna_6	Eusmilia_fastigiata	1	1	10	39.2761	4	2	2	2	3
RBCM	One_year	Media_Luna	Media_Luna_6	Isophyllia_rigida	1	0	10	39.2761	4	2	2	2	3
RBCM	One_year	Media_Luna	Media_Luna_6	Meandrina_meandrites	1	1	10	39.2761	4	2	2	2	3
RBCM	One_year	Media_Luna	Media_Luna_6	Montastraea_cavernosa	3	1	10	39.2761	4	2	2	2	3
RBCM	One_year	Media_Luna	Media_Luna_6	Mycetophyllia_lamarckiana	2	0	10	39.2761	4	2	2	2	3
RBCM	One_year	Media_Luna	Media_Luna_6	Orbicella_annularis	3	0	10	39.2761	4	2	2	2	3
RBCM	One_year	Media_Luna	Media_Luna_6	Orbicella_faveolata	4	1	10	39.2761	4	2	2	2	3
RBCM	One_year	Media_Luna	Media_Luna_6	Pseudodiploria_strigosa	2	2	10	39.2761	4	2	2	2	3
RBCM	One_year	Media_Luna	Media_Luna_6	Siderastrea_siderea	8	1	10	39.2761	4	2	2	2	3
RBCM	One_year	Media_Luna	Media_Luna_7	Dichocoenia_stokesi	1	0	10	39.2761	4	2	2	2	3
RBCM	One_year	Media_Luna	Media_Luna_7	Diploria_labyrinthiformis	2	1	10	39.2761	4	2	2	2	3
RBCM	One_year	Media_Luna	Media_Luna_7	Isophyllia_sinuosa	1	0	10	39.2761	4	2	2	2	3
RBCM	One_year	Media_Luna	Media_Luna_7	Montastraea_cavernosa	4	0	10	39.2761	4	2	2	2	3
RBCM	One_year	Media_Luna	Media_Luna_7	Orbicella_annularis	4	0	10	39.2761	4	2	2	2	3
RBCM	One_year	Media_Luna	Media_Luna_7	Orbicella_faveolata	1	0	10	39.2761	4	2	2	2	3
RBCM	One_year	Media_Luna	Media_Luna_7	Siderastrea_siderea	3	0	10	39.2761	4	2	2	2	3
RBCM	One_year	Media_Luna	Media_Luna_8	Meandrina_meandrites	1	1	10	39.2761	4	2	2	2	3
APFFIC	One_year	Microatolones_5m	Microatolones_5m_1	Pseudodiploria_clivosa	3	0	5.15	16.25	8	1	2	2	2
APFFIC	One_year	Microatolones_5m	Microatolones_5m_1	Pseudodiploria_strigosa	3	0	5.15	16.25	8	1	2	2	2
APFFIC	One_year	Microatolones_5m	Microatolones_5m_2	Pseudodiploria_clivosa	3	0	5.15	16.25	8	1	2	2	2
APFFIC	One_year	Microatolones_5m	Microatolones_5m_2	Pseudodiploria_strigosa	2	1	5.15	16.25	8	1	2	2	2
APFFIC	One_year	Microatolones_5m	Microatolones_5m_2	Siderastrea_siderea	1	0	5.15	16.25	8	1	2	2	2
APFFIC	One_year	Microatolones_5m	Microatolones_5m_3	Pseudodiploria_clivosa	3	0	5.15	16.25	8	1	2	2	2
APFFIC	One_year	Microatolones_5m	Microatolones_5m_4	Isophyllia_rigida	1	0	5.15	16.25	8	1	2	2	2
APFFIC	One_year	Microatolones_5m	Microatolones_5m_4	Pseudodiploria_clivosa	1	0	5.15	16.25	8	1	2	2	2
APFFIC	One_year	Microatolones_5m	Microatolones_5m_4	Pseudodiploria_strigosa	6	5	5.15	16.25	8	1	2	2	2
APFFIC	One_year	Microatolones_5m	Microatolones_5m_4	Siderastrea_siderea	6	6	5.15	16.25	8	1	2	2	2
APFFIC	One_year	Microatolones_5m	Microatolones_5m_5	Pseudodiploria_strigosa	4	4	5.15	16.25	8	1	2	2	2
APFFIC	One_year	Microatolones_5m	Microatolones_5m_5	Siderastrea_siderea	2	2	5.15	16.25	8	1	2	2	2
APFFIC	One_year	Microatolones_5m	Microatolones_5m_6	Pseudodiploria_clivosa	3	1	5.15	16.25	8	1	2	2	2
APFFIC	One_year	Microatolones_5m	Microatolones_5m_6	Pseudodiploria_strigosa	2	2	5.15	16.25	8	1	2	2	2
APFFIC	One_year	Microatolones_5m	Microatolones_5m_6	Siderastrea_siderea	1	1	5.15	16.25	8	1	2	2	2
APFFIC	One_year	Microatolones_5m	Microatolones_5m_7	Dichocoenia_stokesi	1	0	5.15	16.25	8	1	2	2	2
APFFIC	One_year	Microatolones_5m	Microatolones_5m_7	Pseudodiploria_clivosa	4	0	5.15	16.25	8	1	2	2	2
APFFIC	One_year	Microatolones_5m	Microatolones_5m_7	Pseudodiploria_strigosa	10	4	5.15	16.25	8	1	2	2	2
APFFIC	One_year	Microatolones_5m	Microatolones_5m_7	Siderastrea_siderea	2	2	5.15	16.25	8	1	2	2	2
APFFIC	One_year	Microatolones_5m	Microatolones_5m_8	Pseudodiploria_clivosa	6	1	5.15	16.25	8	1	2	2	2
APFFIC	One_year	Microatolones_5m	Microatolones_5m_8	Pseudodiploria_strigosa	11	6	5.15	16.25	8	1	2	2	2
APFFIC	One_year	Microatolones_5m	Microatolones_5m_8	Siderastrea_siderea	5	4	5.15	16.25	8	1	2	2	2
APFFIC	One_year	Microatolones_5m	Microatolones_5m_1B	Pseudodiploria_clivosa	2	0	5.15	16.25	8	1	2	2	2
APFFIC	One_year	Microatolones_5m	Microatolones_5m_1B	Pseudodiploria_strigosa	3	2	5.15	16.25	8	1	2	2	2
APFFIC	One_year	Microatolones_5m	Microatolones_5m_1B	Siderastrea_siderea	2	0	5.15	16.25	8	1	2	2	2
APFFIC	One_year	Microatolones_5m	Microatolones_5m_2B	Pseudodiploria_clivosa	7	0	5.15	16.25	8	1	2	2	2
APFFIC	One_year	Microatolones_5m	Microatolones_5m_2B	Pseudodiploria_strigosa	1	1	5.15	16.25	8	1	2	2	2
APFFIC	One_year	Microatolones_5m	Microatolones_5m_3a	Pseudodiploria_strigosa	1	1	5.15	16.25	8	1	2	2	2
APFFIC	One_year	Microatolones_5m	Microatolones_5m_3B	Pseudodiploria_strigosa	4	1	5.15	16.25	8	1	2	2	2
APFFIC	One_year	Microatolones_5m	Microatolones_5m_3c	Pseudodiploria_strigosa	6	2	5.15	16.25	8	1	2	2	2
APFFIC	One_year	Microatolones_5m	Microatolones_5m_5a	Isophyllia_rigida	1	0	5.15	16.25	8	1	2	2	2
APFFIC	One_year	Microatolones_5m	Microatolones_5m_5a	Isophyllia_sinuosa	1	0	5.15	16.25	8	1	2	2	2
APFFIC	One_year	Microatolones_5m	Microatolones_5m_5a	Pseudodiploria_clivosa	2	0	5.15	16.25	8	1	2	2	2
APFFIC	One_year	Microatolones_5m	Microatolones_5m_5a	Pseudodiploria_strigosa	3	0	5.15	16.25	8	1	2	2	2
APFFIC	One_year	Microatolones_5m	Microatolones_5m_5a	Siderastrea_siderea	2	2	5.15	16.25	8	1	2	2	2
APFFIC	One_year	Microatolones_5m	Microatolones_5m_8a	Pseudodiploria_clivosa	4	0	5.15	16.25	8	1	2	2	2
APFFIC	One_year	Microatolones_5m	Microatolones_5m_8a	Pseudodiploria_strigosa	1	0	5.15	16.25	8	1	2	2	2
APFFIC	One_year	Microatolones_5m	Microatolones_5m_8b	Pseudodiploria_clivosa	1	0	5.15	16.25	8	1	2	2	2
APFFIC	One_year	Microatolones_5m	Microatolones_5m_8b	Pseudodiploria_strigosa	1	1	5.15	16.25	8	1	2	2	2
APFFIC	One_year	Microatolones_5m	Microatolones_5m_8b	Siderastrea_siderea	2	1	5.15	16.25	8	1	2	2	2
RBBC	One_year	MX1075	MX1075_1	Diploria_labyrinthiformis	1	0	13	36.5	24	2	2	2	1
RBBC	One_year	MX1075	MX1075_1	Eusmilia_fastigiata	1	0	13	36.5	24	2	2	2	1
RBBC	One_year	MX1075	MX1075_1	Montastraea_cavernosa	1	0	13	36.5	24	2	2	2	1
RBBC	One_year	MX1075	MX1075_1	Orbicella_faveolata	2	0	13	36.5	24	2	2	2	1
RBBC	One_year	MX1075	MX1075_1	Siderastrea_siderea	4	0	13	36.5	24	2	2	2	1
RBBC	One_year	MX1075	MX1075_2	Montastraea_cavernosa	3	0	13	36.5	24	2	2	2	1
RBBC	One_year	MX1075	MX1075_2	Orbicella_faveolata	3	0	13	36.5	24	2	2	2	1
RBBC	One_year	MX1075	MX1075_2	Siderastrea_siderea	4	0	13	36.5	24	2	2	2	1
RBBC	One_year	MX1075	MX1075_3	Colpophyllia_natans	1	0	13	36.5	24	2	2	2	1
RBBC	One_year	MX1075	MX1075_3	Montastraea_cavernosa	1	0	13	36.5	24	2	2	2	1
RBBC	One_year	MX1075	MX1075_3	Mycetophyllia_aliciae	1	0	13	36.5	24	2	2	2	1
RBBC	One_year	MX1075	MX1075_3	Orbicella_annularis	2	0	13	36.5	24	2	2	2	1
RBBC	One_year	MX1075	MX1075_3	Orbicella_franksi	1	0	13	36.5	24	2	2	2	1
RBBC	One_year	MX1075	MX1075_3	Siderastrea_siderea	4	0	13	36.5	24	2	2	2	1
RBBC	One_year	MX1075	MX1075_4	Colpophyllia_natans	1	0	13	36.5	24	2	2	2	1
RBBC	One_year	MX1075	MX1075_4	Montastraea_cavernosa	2	0	13	36.5	24	2	2	2	1
RBBC	One_year	MX1075	MX1075_4	Mycetophyllia_aliciae	1	0	13	36.5	24	2	2	2	1
RBBC	One_year	MX1075	MX1075_4	Orbicella_annularis	1	0	13	36.5	24	2	2	2	1
RBBC	One_year	MX1075	MX1075_4	Orbicella_franksi	1	0	13	36.5	24	2	2	2	1
RBBC	One_year	MX1075	MX1075_4	Siderastrea_siderea	5	0	13	36.5	24	2	2	2	1
RBBC	One_year	MX1075	MX1075_5	Montastraea_cavernosa	10	0	13	36.5	24	2	2	2	1
RBBC	One_year	MX1075	MX1075_5	Mycetophyllia_aliciae	1	0	13	36.5	24	2	2	2	1
RBBC	One_year	MX1075	MX1075_5	Orbicella_annularis	3	0	13	36.5	24	2	2	2	1
RBBC	One_year	MX1075	MX1075_5	Siderastrea_siderea	2	0	13	36.5	24	2	2	2	1
RBBC	One_year	MX1075	MX1075_6	Colpophyllia_natans	1	0	13	36.5	24	2	2	2	1
RBBC	One_year	MX1075	MX1075_6	Montastraea_cavernosa	1	0	13	36.5	24	2	2	2	1
RBBC	One_year	MX1075	MX1075_6	Orbicella_faveolata	1	0	13	36.5	24	2	2	2	1
RBBC	One_year	MX1075	MX1075_6	Siderastrea_siderea	3	0	13	36.5	24	2	2	2	1
RBBC	One_year	MX2078	MX2078_1	Colpophyllia_natans	1	0	8	44.8333	24	3	2	2	1
RBBC	One_year	MX2078	MX2078_1	Eusmilia_fastigiata	3	1	8	44.8333	24	3	2	2	1
RBBC	One_year	MX2078	MX2078_1	Meandrina_meandrites	1	0	8	44.8333	24	3	2	2	1
RBBC	One_year	MX2078	MX2078_1	Montastraea_cavernosa	6	0	8	44.8333	24	3	2	2	1
RBBC	One_year	MX2078	MX2078_1	Pseudodiploria_clivosa	2	0	8	44.8333	24	3	2	2	1
RBBC	One_year	MX2078	MX2078_2	Eusmilia_fastigiata	2	1	8	44.8333	24	3	2	2	1
RBBC	One_year	MX2078	MX2078_2	Meandrina_meandrites	2	0	8	44.8333	24	3	2	2	1
RBBC	One_year	MX2078	MX2078_2	Montastraea_cavernosa	3	0	8	44.8333	24	3	2	2	1
RBBC	One_year	MX2078	MX2078_2	Orbicella_annularis	1	0	8	44.8333	24	3	2	2	1
RBBC	One_year	MX2078	MX2078_3	Colpophyllia_natans	2	0	8	44.8333	24	3	2	2	1
RBBC	One_year	MX2078	MX2078_3	Eusmilia_fastigiata	1	0	8	44.8333	24	3	2	2	1
RBBC	One_year	MX2078	MX2078_3	Meandrina_meandrites	7	0	8	44.8333	24	3	2	2	1
RBBC	One_year	MX2078	MX2078_3	Montastraea_cavernosa	3	0	8	44.8333	24	3	2	2	1
RBBC	One_year	MX2078	MX2078_3	Orbicella_faveolata	2	0	8	44.8333	24	3	2	2	1
RBBC	One_year	MX2078	MX2078_3	Siderastrea_siderea	8	0	8	44.8333	24	3	2	2	1
RBBC	One_year	MX2078	MX2078_4	Isophyllia_sinuosa	1	0	8	44.8333	24	3	2	2	1
RBBC	One_year	MX2078	MX2078_4	Meandrina_meandrites	1	0	8	44.8333	24	3	2	2	1
RBBC	One_year	MX2078	MX2078_4	Montastraea_cavernosa	7	0	8	44.8333	24	3	2	2	1
RBBC	One_year	MX2078	MX2078_4	Orbicella_annularis	1	0	8	44.8333	24	3	2	2	1
RBBC	One_year	MX2078	MX2078_4	Pseudodiploria_strigosa	1	0	8	44.8333	24	3	2	2	1
RBBC	One_year	MX2078	MX2078_4	Siderastrea_siderea	6	0	8	44.8333	24	3	2	2	1
RBBC	One_year	MX2078	MX2078_5	Colpophyllia_natans	1	0	8	44.8333	24	3	2	2	1
RBBC	One_year	MX2078	MX2078_5	Diploria_labyrinthiformis	1	0	8	44.8333	24	3	2	2	1
RBBC	One_year	MX2078	MX2078_5	Eusmilia_fastigiata	1	0	8	44.8333	24	3	2	2	1
RBBC	One_year	MX2078	MX2078_5	Meandrina_meandrites	3	0	8	44.8333	24	3	2	2	1
RBBC	One_year	MX2078	MX2078_5	Montastraea_cavernosa	3	0	8	44.8333	24	3	2	2	1
RBBC	One_year	MX2078	MX2078_5	Orbicella_annularis	2	0	8	44.8333	24	3	2	2	1
RBBC	One_year	MX2078	MX2078_5	Siderastrea_siderea	4	1	8	44.8333	24	3	2	2	1
RBBC	One_year	MX2078	MX2078_6	Colpophyllia_natans	1	0	8	44.8333	24	3	2	2	1
RBBC	One_year	MX2078	MX2078_6	Eusmilia_fastigiata	1	0	8	44.8333	24	3	2	2	1
RBBC	One_year	MX2078	MX2078_6	Meandrina_meandrites	3	0	8	44.8333	24	3	2	2	1
RBBC	One_year	MX2078	MX2078_6	Montastraea_cavernosa	7	0	8	44.8333	24	3	2	2	1
RBBC	One_year	MX2078	MX2078_6	Orbicella_annularis	1	0	8	44.8333	24	3	2	2	1
RBBC	One_year	MX2078	MX2078_6	Orbicella_faveolata	1	0	8	44.8333	24	3	2	2	1
RBBC	One_year	MX2078	MX2078_6	Orbicella_franksi	2	0	8	44.8333	24	3	2	2	1
RBBC	One_year	MX2078	MX2078_6	Siderastrea_siderea	7	1	8	44.8333	24	3	2	2	1
RBBC	One_year	MX2080	MX2080_1	Diploria_labyrinthiformis	3	0	12.5	61.6667	24	3	2	2	1
RBBC	One_year	MX2080	MX2080_1	Eusmilia_fastigiata	1	0	12.5	61.6667	24	3	2	2	1
RBBC	One_year	MX2080	MX2080_1	Meandrina_meandrites	3	0	12.5	61.6667	24	3	2	2	1
RBBC	One_year	MX2080	MX2080_1	Montastraea_cavernosa	20	0	12.5	61.6667	24	3	2	2	1
RBBC	One_year	MX2080	MX2080_1	Mycetophyllia_lamarckiana	1	0	12.5	61.6667	24	3	2	2	1
RBBC	One_year	MX2080	MX2080_1	Orbicella_faveolata	1	0	12.5	61.6667	24	3	2	2	1
RBBC	One_year	MX2080	MX2080_1	Orbicella_franksi	5	0	12.5	61.6667	24	3	2	2	1
RBBC	One_year	MX2080	MX2080_1	Siderastrea_siderea	15	0	12.5	61.6667	24	3	2	2	1
RBBC	One_year	MX2080	MX2080_2	Colpophyllia_natans	3	0	12.5	61.6667	24	3	2	2	1
RBBC	One_year	MX2080	MX2080_2	Eusmilia_fastigiata	2	0	12.5	61.6667	24	3	2	2	1
RBBC	One_year	MX2080	MX2080_2	Meandrina_meandrites	7	0	12.5	61.6667	24	3	2	2	1
RBBC	One_year	MX2080	MX2080_2	Montastraea_cavernosa	8	0	12.5	61.6667	24	3	2	2	1
RBBC	One_year	MX2080	MX2080_2	Orbicella_annularis	1	0	12.5	61.6667	24	3	2	2	1
RBBC	One_year	MX2080	MX2080_2	Orbicella_franksi	8	0	12.5	61.6667	24	3	2	2	1
RBBC	One_year	MX2080	MX2080_2	Siderastrea_siderea	21	0	12.5	61.6667	24	3	2	2	1
RBBC	One_year	MX2080	MX2080_3	Eusmilia_fastigiata	1	0	12.5	61.6667	24	3	2	2	1
RBBC	One_year	MX2080	MX2080_3	Montastraea_cavernosa	2	0	12.5	61.6667	24	3	2	2	1
RBBC	One_year	MX2080	MX2080_3	Orbicella_annularis	1	0	12.5	61.6667	24	3	2	2	1
RBBC	One_year	MX2080	MX2080_3	Orbicella_franksi	1	0	12.5	61.6667	24	3	2	2	1
RBBC	One_year	MX2080	MX2080_3	Siderastrea_siderea	5	0	12.5	61.6667	24	3	2	2	1
RBBC	One_year	MX2080	MX2080_4	Eusmilia_fastigiata	2	1	12.5	61.6667	24	3	2	2	1
RBBC	One_year	MX2080	MX2080_4	Meandrina_meandrites	1	0	12.5	61.6667	24	3	2	2	1
RBBC	One_year	MX2080	MX2080_4	Montastraea_cavernosa	6	0	12.5	61.6667	24	3	2	2	1
RBBC	One_year	MX2080	MX2080_4	Orbicella_annularis	2	0	12.5	61.6667	24	3	2	2	1
RBBC	One_year	MX2080	MX2080_4	Orbicella_faveolata	1	0	12.5	61.6667	24	3	2	2	1
RBBC	One_year	MX2080	MX2080_4	Pseudodiploria_strigosa	1	0	12.5	61.6667	24	3	2	2	1
RBBC	One_year	MX2080	MX2080_4	Siderastrea_siderea	6	0	12.5	61.6667	24	3	2	2	1
RBBC	One_year	MX2080	MX2080_5	Colpophyllia_natans	1	0	12.5	61.6667	24	3	2	2	1
RBBC	One_year	MX2080	MX2080_5	Diploria_labyrinthiformis	1	0	12.5	61.6667	24	3	2	2	1
RBBC	One_year	MX2080	MX2080_5	Meandrina_jacksoni	1	0	12.5	61.6667	24	3	2	2	1
RBBC	One_year	MX2080	MX2080_5	Meandrina_meandrites	2	0	12.5	61.6667	24	3	2	2	1
RBBC	One_year	MX2080	MX2080_5	Montastraea_cavernosa	5	0	12.5	61.6667	24	3	2	2	1
RBBC	One_year	MX2080	MX2080_5	Mycetophyllia_ferox	1	0	12.5	61.6667	24	3	2	2	1
RBBC	One_year	MX2080	MX2080_5	Orbicella_franksi	9	0	12.5	61.6667	24	3	2	2	1
RBBC	One_year	MX2080	MX2080_5	Pseudodiploria_strigosa	1	0	12.5	61.6667	24	3	2	2	1
RBBC	One_year	MX2080	MX2080_5	Siderastrea_siderea	11	0	12.5	61.6667	24	3	2	2	1
RBBC	One_year	MX3082	MX3082_1	Eusmilia_fastigiata	1	0	5.05	67.8378	24	4	2	2	1
RBBC	One_year	MX3082	MX3082_1	Montastraea_cavernosa	5	0	5.05	67.8378	24	4	2	2	1
RBBC	One_year	MX3082	MX3082_1	Orbicella_annularis	1	0	5.05	67.8378	24	4	2	2	1
RBBC	One_year	MX3082	MX3082_1	Pseudodiploria_strigosa	2	0	5.05	67.8378	24	4	2	2	1
RBBC	One_year	MX3082	MX3082_1	Siderastrea_siderea	5	0	5.05	67.8378	24	4	2	2	1
RBBC	One_year	MX3082	MX3082_2	Colpophyllia_natans	1	0	5.05	67.8378	24	4	2	2	1
RBBC	One_year	MX3082	MX3082_2	Diploria_labyrinthiformis	1	0	5.05	67.8378	24	4	2	2	1
RBBC	One_year	MX3082	MX3082_2	Eusmilia_fastigiata	5	0	5.05	67.8378	24	4	2	2	1
RBBC	One_year	MX3082	MX3082_2	Isophyllia_rigida	1	0	5.05	67.8378	24	4	2	2	1
RBBC	One_year	MX3082	MX3082_2	Meandrina_jacksoni	1	0	5.05	67.8378	24	4	2	2	1
RBBC	One_year	MX3082	MX3082_2	Montastraea_cavernosa	14	0	5.05	67.8378	24	4	2	2	1
RBBC	One_year	MX3082	MX3082_2	Mycetophyllia_lamarckiana	1	0	5.05	67.8378	24	4	2	2	1
RBBC	One_year	MX3082	MX3082_2	Orbicella_annularis	13	0	5.05	67.8378	24	4	2	2	1
RBBC	One_year	MX3082	MX3082_2	Orbicella_faveolata	8	0	5.05	67.8378	24	4	2	2	1
RBBC	One_year	MX3082	MX3082_2	Pseudodiploria_strigosa	3	0	5.05	67.8378	24	4	2	2	1
RBBC	One_year	MX3082	MX3082_2	Siderastrea_siderea	10	0	5.05	67.8378	24	4	2	2	1
RBBC	One_year	MX3082	MX3082_3	Diploria_labyrinthiformis	2	0	5.05	67.8378	24	4	2	2	1
RBBC	One_year	MX3082	MX3082_3	Montastraea_cavernosa	8	0	5.05	67.8378	24	4	2	2	1
RBBC	One_year	MX3082	MX3082_3	Orbicella_annularis	5	0	5.05	67.8378	24	4	2	2	1
RBBC	One_year	MX3082	MX3082_3	Pseudodiploria_strigosa	4	0	5.05	67.8378	24	4	2	2	1
RBBC	One_year	MX3082	MX3082_3	Siderastrea_siderea	1	0	5.05	67.8378	24	4	2	2	1
RBBC	One_year	MX3082	MX3082_4	Diploria_labyrinthiformis	2	0	5.05	67.8378	24	4	2	2	1
RBBC	One_year	MX3082	MX3082_4	Eusmilia_fastigiata	4	0	5.05	67.8378	24	4	2	2	1
RBBC	One_year	MX3082	MX3082_4	Montastraea_cavernosa	1	0	5.05	67.8378	24	4	2	2	1
RBBC	One_year	MX3082	MX3082_4	Orbicella_annularis	5	0	5.05	67.8378	24	4	2	2	1
RBBC	One_year	MX3082	MX3082_4	Orbicella_faveolata	5	0	5.05	67.8378	24	4	2	2	1
RBBC	One_year	MX3082	MX3082_4	Orbicella_franksi	2	0	5.05	67.8378	24	4	2	2	1
RBBC	One_year	MX3082	MX3082_4	Pseudodiploria_strigosa	1	0	5.05	67.8378	24	4	2	2	1
RBBC	One_year	MX3082	MX3082_4	Siderastrea_siderea	6	0	5.05	67.8378	24	4	2	2	1
RBBC	One_year	MX3082	MX3082_5	Diploria_labyrinthiformis	1	0	5.05	67.8378	24	4	2	2	1
RBBC	One_year	MX3082	MX3082_5	Isophyllia_rigida	1	0	5.05	67.8378	24	4	2	2	1
RBBC	One_year	MX3082	MX3082_5	Montastraea_cavernosa	5	0	5.05	67.8378	24	4	2	2	1
RBBC	One_year	MX3082	MX3082_5	Mycetophyllia_lamarckiana	2	0	5.05	67.8378	24	4	2	2	1
RBBC	One_year	MX3082	MX3082_5	Orbicella_annularis	8	0	5.05	67.8378	24	4	2	2	1
RBBC	One_year	MX3082	MX3082_5	Orbicella_faveolata	2	0	5.05	67.8378	24	4	2	2	1
RBBC	One_year	MX3082	MX3082_5	Pseudodiploria_strigosa	1	0	5.05	67.8378	24	4	2	2	1
RBBC	One_year	MX3082	MX3082_5	Siderastrea_siderea	7	0	5.05	67.8378	24	4	2	2	1
RBBC	One_year	MX3082	MX3082_6	Diploria_labyrinthiformis	6	0	5.05	67.8378	24	4	2	2	1
RBBC	One_year	MX3082	MX3082_6	Meandrina_jacksoni	1	0	5.05	67.8378	24	4	2	2	1
RBBC	One_year	MX3082	MX3082_6	Montastraea_cavernosa	7	0	5.05	67.8378	24	4	2	2	1
RBBC	One_year	MX3082	MX3082_6	Mycetophyllia_lamarckiana	1	0	5.05	67.8378	24	4	2	2	1
RBBC	One_year	MX3082	MX3082_6	Orbicella_annularis	6	0	5.05	67.8378	24	4	2	2	1
RBBC	One_year	MX3082	MX3082_6	Orbicella_faveolata	3	0	5.05	67.8378	24	4	2	2	1
RBBC	One_year	MX3082	MX3082_6	Pseudodiploria_strigosa	2	0	5.05	67.8378	24	4	2	2	1
RBBC	One_year	MX3082	MX3082_6	Siderastrea_siderea	3	0	5.05	67.8378	24	4	2	2	1
RBBC	One_year	MX3082	MX3082_7	Colpophyllia_natans	2	0	5.05	67.8378	24	4	2	2	1
RBBC	One_year	MX3082	MX3082_7	Montastraea_cavernosa	4	0	5.05	67.8378	24	4	2	2	1
RBBC	One_year	MX3082	MX3082_7	Mycetophyllia_lamarckiana	1	0	5.05	67.8378	24	4	2	2	1
RBBC	One_year	MX3082	MX3082_7	Orbicella_annularis	14	0	5.05	67.8378	24	4	2	2	1
RBBC	One_year	MX3082	MX3082_7	Orbicella_faveolata	2	0	5.05	67.8378	24	4	2	2	1
RBBC	One_year	MX3082	MX3082_7	Pseudodiploria_strigosa	1	0	5.05	67.8378	24	4	2	2	1
RBBC	One_year	MX3082	MX3082_7	Siderastrea_siderea	2	0	5.05	67.8378	24	4	2	2	1
RBBC	One_year	MX3082	MX3082_8	Colpophyllia_natans	2	0	5.05	67.8378	24	4	2	2	1
RBBC	One_year	MX3082	MX3082_8	Eusmilia_fastigiata	1	0	5.05	67.8378	24	4	2	2	1
RBBC	One_year	MX3082	MX3082_8	Montastraea_cavernosa	3	0	5.05	67.8378	24	4	2	2	1
RBBC	One_year	MX3082	MX3082_8	Orbicella_annularis	6	0	5.05	67.8378	24	4	2	2	1
RBBC	One_year	MX3082	MX3082_8	Orbicella_faveolata	1	0	5.05	67.8378	24	4	2	2	1
RBBC	One_year	MX3082	MX3082_8	Siderastrea_siderea	2	0	5.05	67.8378	24	4	2	2	1
PNAC	One_year	MX4160	MX4160_1	Eusmilia_fastigiata	1	0	10	39.1667	24	2	2	2	2
PNAC	One_year	MX4160	MX4160_1	Montastraea_cavernosa	1	0	10	39.1667	24	2	2	2	2
PNAC	One_year	MX4160	MX4160_1	Siderastrea_siderea	2	0	10	39.1667	24	2	2	2	2
PNAC	One_year	MX4160	MX4160_2	Montastraea_cavernosa	1	0	10	39.1667	24	2	2	2	2
PNAC	One_year	MX4160	MX4160_3	Eusmilia_fastigiata	2	0	10	39.1667	24	2	2	2	2
PNAC	One_year	MX4160	MX4160_3	Siderastrea_siderea	1	0	10	39.1667	24	2	2	2	2
PNAC	One_year	MX4160	MX4160_4	Eusmilia_fastigiata	2	0	10	39.1667	24	2	2	2	2
PNAC	One_year	MX4160	MX4160_4	Montastraea_cavernosa	1	0	10	39.1667	24	2	2	2	2
PNAC	One_year	MX4160	MX4160_4	Pseudodiploria_strigosa	1	0	10	39.1667	24	2	2	2	2
PNAC	One_year	MX4160	MX4160_4	Siderastrea_siderea	2	0	10	39.1667	24	2	2	2	2
PNAC	One_year	MX4160	MX4160_5	Eusmilia_fastigiata	1	1	10	39.1667	24	2	2	2	2
PNAC	One_year	MX4160	MX4160_5	Meandrina_meandrites	1	1	10	39.1667	24	2	2	2	2
PNAC	One_year	MX4160	MX4160_5	Siderastrea_siderea	1	0	10	39.1667	24	2	2	2	2
PNAC	One_year	MX4160	MX4160_6	Montastraea_cavernosa	1	1	10	39.1667	24	2	2	2	2
PNAC	One_year	MX4160	MX4160_6	Mycetophyllia_lamarckiana	1	0	10	39.1667	24	2	2	2	2
PNAC	One_year	MX4160	MX4160_6	Siderastrea_siderea	3	0	10	39.1667	24	2	2	2	2
RBSK	One_year	Niccehabin_6m	Niccehabin_6m_1	Montastraea_cavernosa	1	1	5.78	32.4	34	2	2	2	1
RBSK	One_year	Niccehabin_6m	Niccehabin_6m_1	Orbicella_annularis	1	1	5.78	32.4	34	2	2	2	1
RBSK	One_year	Niccehabin_6m	Niccehabin_6m_1	Siderastrea_siderea	11	6	5.78	32.4	34	2	2	2	1
RBSK	One_year	Niccehabin_6m	Niccehabin_6m_2	Orbicella_annularis	1	0	5.78	32.4	34	2	2	2	1
RBSK	One_year	Niccehabin_6m	Niccehabin_6m_2	Siderastrea_siderea	5	3	5.78	32.4	34	2	2	2	1
RBSK	One_year	Niccehabin_6m	Niccehabin_6m_3	Isophyllia_sinuosa	1	0	5.78	32.4	34	2	2	2	1
RBSK	One_year	Niccehabin_6m	Niccehabin_6m_3	Orbicella_annularis	1	0	5.78	32.4	34	2	2	2	1
RBSK	One_year	Niccehabin_6m	Niccehabin_6m_3	Pseudodiploria_strigosa	1	1	5.78	32.4	34	2	2	2	1
RBSK	One_year	Niccehabin_6m	Niccehabin_6m_3	Siderastrea_siderea	1	1	5.78	32.4	34	2	2	2	1
RBSK	One_year	Niccehabin_6m	Niccehabin_6m_5	Montastraea_cavernosa	3	3	5.78	32.4	34	2	2	2	1
RBSK	One_year	Niccehabin_6m	Niccehabin_6m_5	Orbicella_faveolata	1	0	5.78	32.4	34	2	2	2	1
RBSK	One_year	Niccehabin_6m	Niccehabin_6m_5	Pseudodiploria_strigosa	2	2	5.78	32.4	34	2	2	2	1
RBSK	One_year	Niccehabin_6m	Niccehabin_6m_5	Siderastrea_siderea	1	1	5.78	32.4	34	2	2	2	1
RBSK	One_year	Niccehabin_6m	Niccehabin_6m_6	Montastraea_cavernosa	1	1	5.78	32.4	34	2	2	2	1
RBSK	One_year	Niccehabin_6m	Niccehabin_6m_6	Orbicella_faveolata	1	1	5.78	32.4	34	2	2	2	1
RBSK	One_year	Niccehabin_6m	Niccehabin_6m_6	Pseudodiploria_strigosa	4	3	5.78	32.4	34	2	2	2	1
RBSK	One_year	Niccehabin_6m	Niccehabin_6m_6	Siderastrea_siderea	1	1	5.78	32.4	34	2	2	2	1
RBSK	One_year	Niccehabin_Frontal_Somero	Niccehabin_Frontal_Somero_1	Montastraea_cavernosa	2	0	10.9	47.5556	34	2	2	2	1
RBSK	One_year	Niccehabin_Frontal_Somero	Niccehabin_Frontal_Somero_1	Orbicella_faveolata	1	0	10.9	47.5556	34	2	2	2	1
RBSK	One_year	Niccehabin_Frontal_Somero	Niccehabin_Frontal_Somero_1	Pseudodiploria_strigosa	1	1	10.9	47.5556	34	2	2	2	1
RBSK	One_year	Niccehabin_Frontal_Somero	Niccehabin_Frontal_Somero_1	Siderastrea_siderea	1	0	10.9	47.5556	34	2	2	2	1
RBSK	One_year	Niccehabin_Frontal_Somero	Niccehabin_Frontal_Somero_2	Orbicella_annularis	1	0	10.9	47.5556	34	2	2	2	1
RBSK	One_year	Niccehabin_Frontal_Somero	Niccehabin_Frontal_Somero_2	Orbicella_faveolata	2	0	10.9	47.5556	34	2	2	2	1
RBSK	One_year	Niccehabin_Frontal_Somero	Niccehabin_Frontal_Somero_2	Siderastrea_siderea	5	0	10.9	47.5556	34	2	2	2	1
RBSK	One_year	Niccehabin_Frontal_Somero	Niccehabin_Frontal_Somero_3	Orbicella_faveolata	1	0	10.9	47.5556	34	2	2	2	1
RBSK	One_year	Niccehabin_Frontal_Somero	Niccehabin_Frontal_Somero_3	Siderastrea_siderea	5	0	10.9	47.5556	34	2	2	2	1
RBSK	One_year	Niccehabin_Frontal_Somero	Niccehabin_Frontal_Somero_4	Orbicella_faveolata	6	2	10.9	47.5556	34	2	2	2	1
RBSK	One_year	Niccehabin_Frontal_Somero	Niccehabin_Frontal_Somero_4	Pseudodiploria_strigosa	4	1	10.9	47.5556	34	2	2	2	1
RBSK	One_year	Niccehabin_Frontal_Somero	Niccehabin_Frontal_Somero_4	Siderastrea_siderea	2	0	10.9	47.5556	34	2	2	2	1
RBSK	One_year	Niccehabin_Frontal_Somero	Niccehabin_Frontal_Somero_5	Montastraea_cavernosa	2	0	10.9	47.5556	34	2	2	2	1
RBSK	One_year	Niccehabin_Frontal_Somero	Niccehabin_Frontal_Somero_5	Orbicella_faveolata	3	0	10.9	47.5556	34	2	2	2	1
RBSK	One_year	Niccehabin_Frontal_Somero	Niccehabin_Frontal_Somero_5	Pseudodiploria_strigosa	2	1	10.9	47.5556	34	2	2	2	1
RBSK	One_year	Niccehabin_Frontal_Somero	Niccehabin_Frontal_Somero_5	Siderastrea_siderea	4	1	10.9	47.5556	34	2	2	2	1
RBSK	One_year	Niccehabin_Frontal_Somero	Niccehabin_Frontal_Somero_6	Isophyllia_rigida	2	0	10.9	47.5556	34	2	2	2	1
RBSK	One_year	Niccehabin_Frontal_Somero	Niccehabin_Frontal_Somero_6	Montastraea_cavernosa	3	0	10.9	47.5556	34	2	2	2	1
RBSK	One_year	Niccehabin_Frontal_Somero	Niccehabin_Frontal_Somero_6	Pseudodiploria_strigosa	2	1	10.9	47.5556	34	2	2	2	1
RBSK	One_year	Niccehabin_Frontal_Somero	Niccehabin_Frontal_Somero_6	Siderastrea_siderea	1	0	10.9	47.5556	34	2	2	2	1
RBSK	One_year	Niccehabin_Frontal_Somero	Niccehabin_Frontal_Somero_7	Montastraea_cavernosa	3	0	10.9	47.5556	34	2	2	2	1
RBSK	One_year	Niccehabin_Frontal_Somero	Niccehabin_Frontal_Somero_7	Mycetophyllia_lamarckiana	2	0	10.9	47.5556	34	2	2	2	1
RBSK	One_year	Niccehabin_Frontal_Somero	Niccehabin_Frontal_Somero_7	Orbicella_annularis	1	0	10.9	47.5556	34	2	2	2	1
RBSK	One_year	Niccehabin_Frontal_Somero	Niccehabin_Frontal_Somero_7	Orbicella_faveolata	2	2	10.9	47.5556	34	2	2	2	1
RBSK	One_year	Niccehabin_Frontal_Somero	Niccehabin_Frontal_Somero_7	Siderastrea_siderea	6	1	10.9	47.5556	34	2	2	2	1
RBSK	One_year	Niccehabin_Frontal_Somero	Niccehabin_Frontal_Somero_8	Montastraea_cavernosa	1	0	10.9	47.5556	34	2	2	2	1
RBSK	One_year	Niccehabin_Frontal_Somero	Niccehabin_Frontal_Somero_8	Pseudodiploria_strigosa	1	1	10.9	47.5556	34	2	2	2	1
RBSK	One_year	Niccehabin_Frontal_Somero	Niccehabin_Frontal_Somero_8	Siderastrea_siderea	2	0	10.9	47.5556	34	2	2	2	1
RBSK	One_year	Niccehabin_Frontal_Somero	Niccehabin_Frontal_Somero_9	Montastraea_cavernosa	2	0	10.9	47.5556	34	2	2	2	1
RBSK	One_year	Niccehabin_Frontal_Somero	Niccehabin_Frontal_Somero_9	Orbicella_annularis	4	1	10.9	47.5556	34	2	2	2	1
RBSK	One_year	Niccehabin_Frontal_Somero	Niccehabin_Frontal_Somero_9	Orbicella_faveolata	2	0	10.9	47.5556	34	2	2	2	1
RBSK	One_year	Niccehabin_Frontal_Somero	Niccehabin_Frontal_Somero_9	Pseudodiploria_strigosa	2	2	10.9	47.5556	34	2	2	2	1
RBSK	One_year	Niccehabin_Frontal_Somero	Niccehabin_Frontal_Somero_9	Siderastrea_siderea	1	1	10.9	47.5556	34	2	2	2	1
RBSK	One_year	Niccehabin_Posterior	Niccehabin_Posterior_1	Pseudodiploria_clivosa	1	0	2.25	42.8889	34	2	2	1	1
RBSK	One_year	Niccehabin_Posterior	Niccehabin_Posterior_1	Pseudodiploria_strigosa	1	1	2.25	42.8889	34	2	2	1	1
RBSK	One_year	Niccehabin_Posterior	Niccehabin_Posterior_3	Orbicella_annularis	1	0	2.25	42.8889	34	2	2	1	1
RBSK	One_year	Niccehabin_Posterior	Niccehabin_Posterior_4	Pseudodiploria_strigosa	2	1	2.25	42.8889	34	2	2	1	1
RBSK	One_year	Niccehabin_Posterior	Niccehabin_Posterior_4	Siderastrea_siderea	2	0	2.25	42.8889	34	2	2	1	1
RBSK	One_year	Niccehabin_Posterior	Niccehabin_Posterior_5	Orbicella_faveolata	2	0	2.25	42.8889	34	2	2	1	1
RBSK	One_year	Niccehabin_Posterior	Niccehabin_Posterior_5	Siderastrea_siderea	2	1	2.25	42.8889	34	2	2	1	1
RBSK	One_year	Niccehabin_Posterior	Niccehabin_Posterior_6	Orbicella_faveolata	2	0	2.25	42.8889	34	2	2	1	1
RBSK	One_year	Niccehabin_Posterior	Niccehabin_Posterior_6	Siderastrea_siderea	1	0	2.25	42.8889	34	2	2	1	1
RBSK	One_year	Niccehabin_Posterior	Niccehabin_Posterior_7	Pseudodiploria_strigosa	3	1	2.25	42.8889	34	2	2	1	1
RBSK	One_year	Niccehabin_Posterior	Niccehabin_Posterior_9	Orbicella_faveolata	1	0	2.25	42.8889	34	2	2	1	1
RBSK	One_year	Niccehabin_Posterior	Niccehabin_Posterior_9	Pseudodiploria_strigosa	6	0	2.25	42.8889	34	2	2	1	1
RBSK	One_year	Niccehabin_Posterior	Niccehabin_Posterior_9	Siderastrea_siderea	1	0	2.25	42.8889	34	2	2	1	1
PNCOIMPCPN	One_year	Nizuc_5m	Nizuc_5m_1	Pseudodiploria_strigosa	1	0	4.75	12.6154	24	1	2	2	3
PNCOIMPCPN	One_year	Nizuc_5m	Nizuc_5m_1	Siderastrea_siderea	1	0	4.75	12.6154	24	1	2	2	3
PNCOIMPCPN	One_year	Nizuc_5m	Nizuc_5m_2	Pseudodiploria_strigosa	3	2	4.75	12.6154	24	1	2	2	3
PNCOIMPCPN	One_year	Nizuc_5m	Nizuc_5m_3	Pseudodiploria_strigosa	1	1	4.75	12.6154	24	1	2	2	3
PNCOIMPCPN	One_year	Nizuc_5m	Nizuc_5m_3	Siderastrea_siderea	4	4	4.75	12.6154	24	1	2	2	3
PNCOIMPCPN	One_year	Nizuc_5m	Nizuc_5m_4	Siderastrea_siderea	1	1	4.75	12.6154	24	1	2	2	3
PNCOIMPCPN	One_year	Nizuc_5m	Nizuc_5m_5	Pseudodiploria_strigosa	1	0	4.75	12.6154	24	1	2	2	3
PNCOIMPCPN	One_year	Nizuc_5m	Nizuc_5m_6	Dichocoenia_stokesi	1	1	4.75	12.6154	24	1	2	2	3
PNCOIMPCPN	One_year	Nizuc_5m	Nizuc_5m_6	Pseudodiploria_strigosa	1	0	4.75	12.6154	24	1	2	2	3
PNCOIMPCPN	One_year	Nizuc_5m	Nizuc_5m_6	Siderastrea_siderea	2	1	4.75	12.6154	24	1	2	2	3
PNCOIMPCPN	One_year	Nizuc_5m	Nizuc_5m_1B	Pseudodiploria_clivosa	1	0	4.75	12.6154	24	1	2	2	3
PNCOIMPCPN	One_year	Nizuc_5m	Nizuc_5m_3B	Pseudodiploria_clivosa	1	0	4.75	12.6154	24	1	2	2	3
PNCOIMPCPN	One_year	Nizuc_5m	Nizuc_5m_3B	Siderastrea_siderea	1	1	4.75	12.6154	24	1	2	2	3
PNCOIMPCPN	One_year	Nizuc_5m	Nizuc_5m_4B	Pseudodiploria_clivosa	1	1	4.75	12.6154	24	1	2	2	3
PNCOIMPCPN	One_year	Nizuc_5m	Nizuc_5m_4B	Pseudodiploria_strigosa	2	2	4.75	12.6154	24	1	2	2	3
PNCOIMPCPN	One_year	Nizuc_5m	Nizuc_5m_4B	Siderastrea_siderea	2	1	4.75	12.6154	24	1	2	2	3
PNCOIMPCPN	One_year	Nizuc_5m	Nizuc_5m_6b	Siderastrea_siderea	2	2	4.75	12.6154	24	1	2	2	3
PNCOIMPCPN	One_year	Nizuc_5m	Nizuc_5m_6c	Pseudodiploria_strigosa	2	2	4.75	12.6154	24	1	2	2	3
PNCOIMPCPN	One_year	Nizuc_C3	Nizuc_C3_3	Pseudodiploria_clivosa	1	0	2	25.5102	24	3	2	1	3
PNCOIMPCPN	One_year	Nizuc_C3	Nizuc_C3_3	Pseudodiploria_strigosa	1	1	2	25.5102	24	3	2	1	3
PNCOIMPCPN	One_year	Nizuc_C3	Nizuc_C3_3	Siderastrea_siderea	2	0	2	25.5102	24	3	2	1	3
PNCOIMPCPN	One_year	Nizuc_C3	Nizuc_C3_5	Pseudodiploria_strigosa	2	1	2	25.5102	24	3	2	1	3
PNCOIMPCPN	One_year	Nizuc_C3	Nizuc_C3_6	Pseudodiploria_strigosa	1	1	2	25.5102	24	3	2	1	3
PNCOIMPCPN	One_year	Nizuc_C3	Nizuc_C3_7	Pseudodiploria_strigosa	1	1	2	25.5102	24	3	2	1	3
PNCOIMPCPN	One_year	Nizuc_C3	Nizuc_C3_7	Siderastrea_siderea	1	1	2	25.5102	24	3	2	1	3
PNCOIMPCPN	One_year	Nizuc_C3	Nizuc_C3_8	Siderastrea_siderea	6	5	2	25.5102	24	3	2	1	3
PNCOIMPCPN	One_year	Nizuc_C3	Nizuc_C3_9	Pseudodiploria_strigosa	2	2	2	25.5102	24	3	2	1	3
PNCOIMPCPN	One_year	Nizuc_C3	Nizuc_C3_9	Siderastrea_siderea	2	1	2	25.5102	24	3	2	1	3
PNCOIMPCPN	One_year	Nizuc_C3	Nizuc_C3_10	Pseudodiploria_strigosa	1	1	2	25.5102	24	3	2	1	3
PNCOIMPCPN	One_year	Nizuc_F3	Nizuc_F3_2	Siderastrea_siderea	1	1	11	5	24	1	2	2	3
PNCOIMPCPN	One_year	Nizuc_F3	Nizuc_F3_4	Dendrogyra_cylindrus	1	1	11	5	24	1	2	2	3
PNCOIMPCPN	One_year	Nizuc_F3	Nizuc_F3_4	Pseudodiploria_strigosa	1	1	11	5	24	1	2	2	3
PNCOIMPCPN	One_year	Nizuc_F3	Nizuc_F3_5	Siderastrea_siderea	2	2	11	5	24	1	2	2	3
PNCOIMPCPN	One_year	Nizuc_F3	Nizuc_F3_6	Pseudodiploria_strigosa	3	2	11	5	24	1	2	2	3
PNCOIMPCPN	One_year	Nizuc_F3	Nizuc_F3_6	Siderastrea_siderea	1	1	11	5	24	1	2	2	3
PNCOIMPCPN	One_year	Nizuc_F3	Nizuc_F3_8	Colpophyllia_natans	1	1	11	5	24	1	2	2	3
PNCOIMPCPN	One_year	Nizuc_F3	Nizuc_F3_8	Orbicella_annularis	1	0	11	5	24	1	2	2	3
PNCOIMPCPN	One_year	Nizuc_F3	Nizuc_F3_8	Orbicella_faveolata	2	1	11	5	24	1	2	2	3
PNCOIMPCPN	One_year	Nizuc_F3	Nizuc_F3_8	Siderastrea_siderea	1	0	11	5	24	1	2	2	3
PNAC	One_year	Palancar_Jardines	Palancar_Jardines_1	Dichocoenia_stokesi	1	1	9.37	59	24	4	1	2	2
PNAC	One_year	Palancar_Jardines	Palancar_Jardines_1	Eusmilia_fastigiata	2	2	9.37	59	24	4	1	2	2
PNAC	One_year	Palancar_Jardines	Palancar_Jardines_1	Montastraea_cavernosa	1	0	9.37	59	24	4	1	2	2
PNAC	One_year	Palancar_Jardines	Palancar_Jardines_1	Orbicella_annularis	2	0	9.37	59	24	4	1	2	2
PNAC	One_year	Palancar_Jardines	Palancar_Jardines_1	Orbicella_faveolata	5	1	9.37	59	24	4	1	2	2
PNAC	One_year	Palancar_Jardines	Palancar_Jardines_1	Siderastrea_siderea	2	1	9.37	59	24	4	1	2	2
PNAC	One_year	Palancar_Jardines	Palancar_Jardines_2	Dichocoenia_stokesi	1	0	9.37	59	24	4	1	2	2
PNAC	One_year	Palancar_Jardines	Palancar_Jardines_2	Eusmilia_fastigiata	1	0	9.37	59	24	4	1	2	2
PNAC	One_year	Palancar_Jardines	Palancar_Jardines_2	Orbicella_annularis	2	1	9.37	59	24	4	1	2	2
PNAC	One_year	Palancar_Jardines	Palancar_Jardines_2	Orbicella_franksi	2	0	9.37	59	24	4	1	2	2
PNAC	One_year	Palancar_Jardines	Palancar_Jardines_2	Siderastrea_siderea	4	1	9.37	59	24	4	1	2	2
PNAC	One_year	Palancar_Jardines	Palancar_Jardines_3	Dichocoenia_stokesi	1	0	9.37	59	24	4	1	2	2
PNAC	One_year	Palancar_Jardines	Palancar_Jardines_3	Eusmilia_fastigiata	3	1	9.37	59	24	4	1	2	2
PNAC	One_year	Palancar_Jardines	Palancar_Jardines_3	Meandrina_meandrites	1	1	9.37	59	24	4	1	2	2
PNAC	One_year	Palancar_Jardines	Palancar_Jardines_3	Montastraea_cavernosa	1	1	9.37	59	24	4	1	2	2
PNAC	One_year	Palancar_Jardines	Palancar_Jardines_3	Mycetophyllia_lamarckiana	2	0	9.37	59	24	4	1	2	2
PNAC	One_year	Palancar_Jardines	Palancar_Jardines_3	Orbicella_annularis	1	0	9.37	59	24	4	1	2	2
PNAC	One_year	Palancar_Jardines	Palancar_Jardines_3	Orbicella_faveolata	1	1	9.37	59	24	4	1	2	2
PNAC	One_year	Palancar_Jardines	Palancar_Jardines_3	Orbicella_franksi	1	0	9.37	59	24	4	1	2	2
PNAC	One_year	Palancar_Jardines	Palancar_Jardines_3	Siderastrea_siderea	2	0	9.37	59	24	4	1	2	2
PNAC	One_year	Palancar_Jardines	Palancar_Jardines_4	Mycetophyllia_lamarckiana	2	0	9.37	59	24	4	1	2	2
PNAC	One_year	Palancar_Jardines	Palancar_Jardines_4	Orbicella_faveolata	6	0	9.37	59	24	4	1	2	2
PNAC	One_year	Palancar_Jardines	Palancar_Jardines_4	Siderastrea_siderea	4	0	9.37	59	24	4	1	2	2
PNAC	One_year	Palancar_Jardines	Palancar_Jardines_5	Eusmilia_fastigiata	1	1	9.37	59	24	4	1	2	2
PNAC	One_year	Palancar_Jardines	Palancar_Jardines_5	Montastraea_cavernosa	1	0	9.37	59	24	4	1	2	2
PNAC	One_year	Palancar_Jardines	Palancar_Jardines_5	Mycetophyllia_lamarckiana	2	0	9.37	59	24	4	1	2	2
PNAC	One_year	Palancar_Jardines	Palancar_Jardines_5	Orbicella_franksi	1	0	9.37	59	24	4	1	2	2
PNAC	One_year	Palancar_Jardines	Palancar_Jardines_6	Eusmilia_fastigiata	1	1	9.37	59	24	4	1	2	2
PNAC	One_year	Palancar_Jardines	Palancar_Jardines_6	Montastraea_cavernosa	1	1	9.37	59	24	4	1	2	2
PNAC	One_year	Palancar_Jardines	Palancar_Jardines_6	Orbicella_annularis	4	0	9.37	59	24	4	1	2	2
PNAC	One_year	Palancar_Jardines	Palancar_Jardines_6	Siderastrea_siderea	3	0	9.37	59	24	4	1	2	2
PNAC	One_year	Palancar_Jardines	Palancar_Jardines_7	Montastraea_cavernosa	1	1	9.37	59	24	4	1	2	2
PNAC	One_year	Palancar_Jardines	Palancar_Jardines_7	Orbicella_annularis	1	0	9.37	59	24	4	1	2	2
PNAC	One_year	Palancar_Jardines	Palancar_Jardines_7	Siderastrea_siderea	2	0	9.37	59	24	4	1	2	2
PNAC	One_year	Palancar_Jardines	Palancar_Jardines_8	Dichocoenia_stokesi	1	0	9.37	59	24	4	1	2	2
PNAC	One_year	Palancar_Jardines	Palancar_Jardines_8	Eusmilia_fastigiata	5	0	9.37	59	24	4	1	2	2
PNAC	One_year	Palancar_Jardines	Palancar_Jardines_8	Siderastrea_siderea	5	0	9.37	59	24	4	1	2	2
PNAC	One_year	Palancar_Jardines	Palancar_Jardines_9	Eusmilia_fastigiata	1	0	9.37	59	24	4	1	2	2
PNAC	One_year	Palancar_Jardines	Palancar_Jardines_9	Mycetophyllia_lamarckiana	1	0	9.37	59	24	4	1	2	2
PNAC	One_year	Palancar_Jardines	Palancar_Jardines_9	Siderastrea_siderea	2	0	9.37	59	24	4	1	2	2
PNAC	One_year	Palancar_Jardines	Palancar_Jardines_10	Eusmilia_fastigiata	3	3	9.37	59	24	4	1	2	2
PNAC	One_year	Palancar_Jardines	Palancar_Jardines_10	Montastraea_cavernosa	1	0	9.37	59	24	4	1	2	2
PNAC	One_year	Palancar_Jardines	Palancar_Jardines_10	Mycetophyllia_lamarckiana	1	0	9.37	59	24	4	1	2	2
PNAC	One_year	Palancar_Jardines	Palancar_Jardines_10	Orbicella_franksi	1	0	9.37	59	24	4	1	2	2
PNAC	One_year	Palancar_Jardines	Palancar_Jardines_10	Siderastrea_siderea	8	0	9.37	59	24	4	1	2	2
PNAC	One_year	Palancar_Jardines	Palancar_Jardines_11	Dichocoenia_stokesi	1	0	9.37	59	24	4	1	2	2
PNAC	One_year	Palancar_Jardines	Palancar_Jardines_11	Eusmilia_fastigiata	3	1	9.37	59	24	4	1	2	2
PNAC	One_year	Palancar_Jardines	Palancar_Jardines_11	Montastraea_cavernosa	1	0	9.37	59	24	4	1	2	2
PNAC	One_year	Palancar_Jardines	Palancar_Jardines_11	Mycetophyllia_lamarckiana	2	0	9.37	59	24	4	1	2	2
PNAC	One_year	Palancar_Jardines	Palancar_Jardines_11	Orbicella_faveolata	2	0	9.37	59	24	4	1	2	2
PNAC	One_year	Palancar_Jardines	Palancar_Jardines_11	Orbicella_franksi	7	0	9.37	59	24	4	1	2	2
PNAC	One_year	Palancar_Jardines	Palancar_Jardines_12	Eusmilia_fastigiata	1	0	9.37	59	24	4	1	2	2
PNAC	One_year	Palancar_Jardines	Palancar_Jardines_12	Montastraea_cavernosa	3	0	9.37	59	24	4	1	2	2
PNAC	One_year	Palancar_Jardines	Palancar_Jardines_12	Orbicella_franksi	2	0	9.37	59	24	4	1	2	2
PNAC	One_year	Palancar_Jardines	Palancar_Jardines_12	Siderastrea_siderea	1	0	9.37	59	24	4	1	2	2
PNAC	One_year	Palancar_Jardines	Palancar_Jardines_13	Eusmilia_fastigiata	1	0	9.37	59	24	4	1	2	2
RBSK	One_year	Pedro_Paila_Frontal	Pedro_Paila_Frontal_1	Dichocoenia_stokesi	3	0	10.15	51.6667	34	2	2	2	1
RBSK	One_year	Pedro_Paila_Frontal	Pedro_Paila_Frontal_1	Montastraea_cavernosa	4	0	10.15	51.6667	34	2	2	2	1
RBSK	One_year	Pedro_Paila_Frontal	Pedro_Paila_Frontal_1	Pseudodiploria_strigosa	5	0	10.15	51.6667	34	2	2	2	1
RBSK	One_year	Pedro_Paila_Frontal	Pedro_Paila_Frontal_1	Siderastrea_siderea	14	1	10.15	51.6667	34	2	2	2	1
RBSK	One_year	Pedro_Paila_Frontal	Pedro_Paila_Frontal_2	Dichocoenia_stokesi	1	0	10.15	51.6667	34	2	2	2	1
RBSK	One_year	Pedro_Paila_Frontal	Pedro_Paila_Frontal_2	Montastraea_cavernosa	2	1	10.15	51.6667	34	2	2	2	1
RBSK	One_year	Pedro_Paila_Frontal	Pedro_Paila_Frontal_2	Orbicella_annularis	1	0	10.15	51.6667	34	2	2	2	1
RBSK	One_year	Pedro_Paila_Frontal	Pedro_Paila_Frontal_2	Orbicella_faveolata	3	0	10.15	51.6667	34	2	2	2	1
RBSK	One_year	Pedro_Paila_Frontal	Pedro_Paila_Frontal_2	Pseudodiploria_strigosa	2	2	10.15	51.6667	34	2	2	2	1
RBSK	One_year	Pedro_Paila_Frontal	Pedro_Paila_Frontal_2	Siderastrea_siderea	7	2	10.15	51.6667	34	2	2	2	1
RBSK	One_year	Pedro_Paila_Frontal	Pedro_Paila_Frontal_3	Montastraea_cavernosa	1	0	10.15	51.6667	34	2	2	2	1
RBSK	One_year	Pedro_Paila_Frontal	Pedro_Paila_Frontal_3	Orbicella_faveolata	2	0	10.15	51.6667	34	2	2	2	1
RBSK	One_year	Pedro_Paila_Frontal	Pedro_Paila_Frontal_3	Siderastrea_siderea	1	1	10.15	51.6667	34	2	2	2	1
RBSK	One_year	Pedro_Paila_Frontal	Pedro_Paila_Frontal_4	Dichocoenia_stokesi	2	0	10.15	51.6667	34	2	2	2	1
RBSK	One_year	Pedro_Paila_Frontal	Pedro_Paila_Frontal_4	Montastraea_cavernosa	2	0	10.15	51.6667	34	2	2	2	1
RBSK	One_year	Pedro_Paila_Frontal	Pedro_Paila_Frontal_4	Mycetophyllia_lamarckiana	1	0	10.15	51.6667	34	2	2	2	1
RBSK	One_year	Pedro_Paila_Frontal	Pedro_Paila_Frontal_4	Siderastrea_siderea	3	0	10.15	51.6667	34	2	2	2	1
RBSK	One_year	Pedro_Paila_Frontal	Pedro_Paila_Frontal_5	Montastraea_cavernosa	1	0	10.15	51.6667	34	2	2	2	1
RBSK	One_year	Pedro_Paila_Frontal	Pedro_Paila_Frontal_5	Siderastrea_siderea	3	0	10.15	51.6667	34	2	2	2	1
RBSK	One_year	Pedro_Paila_Frontal	Pedro_Paila_Frontal_6	Dichocoenia_stokesi	1	0	10.15	51.6667	34	2	2	2	1
RBSK	One_year	Pedro_Paila_Frontal	Pedro_Paila_Frontal_6	Montastraea_cavernosa	2	0	10.15	51.6667	34	2	2	2	1
RBSK	One_year	Pedro_Paila_Frontal	Pedro_Paila_Frontal_6	Orbicella_faveolata	1	0	10.15	51.6667	34	2	2	2	1
RBSK	One_year	Pedro_Paila_Frontal	Pedro_Paila_Frontal_6	Pseudodiploria_strigosa	1	1	10.15	51.6667	34	2	2	2	1
RBSK	One_year	Pedro_Paila_Frontal	Pedro_Paila_Frontal_6	Siderastrea_siderea	5	1	10.15	51.6667	34	2	2	2	1
PNAPM	One_year	PM-F2	PM-F2_4	Meandrina_meandrites	1	1	9	46.5	22	1	2	2	3
PNAPM	One_year	PM-F2	PM-F2_4	Montastraea_cavernosa	3	3	9	46.5	22	1	2	2	3
PNAPM	One_year	PM-F2	PM-F2_4	Orbicella_faveolata	2	0	9	46.5	22	1	2	2	3
PNAPM	One_year	PM-F2	PM-F2_4	Pseudodiploria_strigosa	3	3	9	46.5	22	1	2	2	3
PNAPM	One_year	PM-F2	PM-F2_4	Siderastrea_siderea	9	5	9	46.5	22	1	2	2	3
PNAPM	One_year	PM-F2	PM-F2_5	Meandrina_meandrites	2	2	9	46.5	22	1	2	2	3
PNAPM	One_year	PM-F2	PM-F2_5	Orbicella_faveolata	1	0	9	46.5	22	1	2	2	3
PNAPM	One_year	PM-F2	PM-F2_5	Pseudodiploria_strigosa	5	5	9	46.5	22	1	2	2	3
PNAPM	One_year	PM-F2	PM-F2_5	Siderastrea_siderea	10	5	9	46.5	22	1	2	2	3
PNAX	One_year	Portillas	Portillas_1	Montastraea_cavernosa	1	0	10.25	43.3333	20	3	2	2	3
PNAX	One_year	Portillas	Portillas_1	Mycetophyllia_lamarckiana	1	1	10.25	43.3333	20	3	2	2	3
PNAX	One_year	Portillas	Portillas_1	Orbicella_annularis	7	1	10.25	43.3333	20	3	2	2	3
PNAX	One_year	Portillas	Portillas_1	Pseudodiploria_strigosa	5	4	10.25	43.3333	20	3	2	2	3
PNAX	One_year	Portillas	Portillas_1	Siderastrea_siderea	8	3	10.25	43.3333	20	3	2	2	3
PNAX	One_year	Portillas	Portillas_2	Dichocoenia_stokesi	1	0	10.25	43.3333	20	3	2	2	3
PNAX	One_year	Portillas	Portillas_2	Isophyllia_rigida	1	0	10.25	43.3333	20	3	2	2	3
PNAX	One_year	Portillas	Portillas_2	Orbicella_annularis	1	0	10.25	43.3333	20	3	2	2	3
PNAX	One_year	Portillas	Portillas_2	Pseudodiploria_strigosa	2	1	10.25	43.3333	20	3	2	2	3
PNAX	One_year	Portillas	Portillas_3	Isophyllia_rigida	1	0	10.25	43.3333	20	3	2	2	3
PNAX	One_year	Portillas	Portillas_3	Meandrina_meandrites	1	1	10.25	43.3333	20	3	2	2	3
PNAX	One_year	Portillas	Portillas_3	Orbicella_annularis	1	0	10.25	43.3333	20	3	2	2	3
PNAX	One_year	Portillas	Portillas_3	Orbicella_faveolata	3	0	10.25	43.3333	20	3	2	2	3
PNAX	One_year	Portillas	Portillas_3	Pseudodiploria_strigosa	3	2	10.25	43.3333	20	3	2	2	3
PNAX	One_year	Portillas	Portillas_3	Siderastrea_siderea	9	2	10.25	43.3333	20	3	2	2	3
PNAX	One_year	Portillas	Portillas_4	Diploria_labyrinthiformis	1	0	10.25	43.3333	20	3	2	2	3
PNAX	One_year	Portillas	Portillas_4	Montastraea_cavernosa	1	1	10.25	43.3333	20	3	2	2	3
PNAX	One_year	Portillas	Portillas_4	Pseudodiploria_strigosa	3	2	10.25	43.3333	20	3	2	2	3
PNAX	One_year	Portillas	Portillas_4	Siderastrea_siderea	1	1	10.25	43.3333	20	3	2	2	3
PNAX	One_year	Portillas	Portillas_5	Colpophyllia_natans	1	0	10.25	43.3333	20	3	2	2	3
PNAX	One_year	Portillas	Portillas_5	Montastraea_cavernosa	1	1	10.25	43.3333	20	3	2	2	3
PNAX	One_year	Portillas	Portillas_5	Orbicella_annularis	1	0	10.25	43.3333	20	3	2	2	3
PNAX	One_year	Portillas	Portillas_5	Orbicella_franksi	1	0	10.25	43.3333	20	3	2	2	3
PNAX	One_year	Portillas	Portillas_5	Pseudodiploria_strigosa	1	1	10.25	43.3333	20	3	2	2	3
PNAX	One_year	Portillas	Portillas_5	Siderastrea_siderea	2	2	10.25	43.3333	20	3	2	2	3
PNAX	One_year	Portillas	Portillas_6	Diploria_labyrinthiformis	2	0	10.25	43.3333	20	3	2	2	3
PNAX	One_year	Portillas	Portillas_6	Montastraea_cavernosa	1	0	10.25	43.3333	20	3	2	2	3
PNAX	One_year	Portillas	Portillas_6	Orbicella_faveolata	4	1	10.25	43.3333	20	3	2	2	3
PNAX	One_year	Portillas	Portillas_6	Pseudodiploria_strigosa	3	2	10.25	43.3333	20	3	2	2	3
PNAX	One_year	Portillas	Portillas_6	Siderastrea_siderea	10	6	10.25	43.3333	20	3	2	2	3
PNAX	One_year	Portillas_5m	Portillas_5m_1	Montastraea_cavernosa	2	1	5	35.6667	20	3	2	2	3
PNAX	One_year	Portillas_5m	Portillas_5m_1	Pseudodiploria_strigosa	7	3	5	35.6667	20	3	2	2	3
PNAX	One_year	Portillas_5m	Portillas_5m_1	Siderastrea_siderea	1	1	5	35.6667	20	3	2	2	3
PNAX	One_year	Portillas_5m	Portillas_5m_2	Dichocoenia_stokesi	1	0	5	35.6667	20	3	2	2	3
PNAX	One_year	Portillas_5m	Portillas_5m_2	Isophyllia_rigida	1	0	5	35.6667	20	3	2	2	3
PNAX	One_year	Portillas_5m	Portillas_5m_2	Pseudodiploria_strigosa	2	1	5	35.6667	20	3	2	2	3
PNAX	One_year	Portillas_5m	Portillas_5m_2	Siderastrea_siderea	1	1	5	35.6667	20	3	2	2	3
PNAX	One_year	Portillas_5m	Portillas_5m_3	Orbicella_annularis	1	0	5	35.6667	20	3	2	2	3
PNAX	One_year	Portillas_5m	Portillas_5m_3	Pseudodiploria_strigosa	7	4	5	35.6667	20	3	2	2	3
PNAX	One_year	Portillas_5m	Portillas_5m_3	Siderastrea_siderea	5	3	5	35.6667	20	3	2	2	3
PNAX	One_year	Portillas_5m	Portillas_5m_4	Diploria_labyrinthiformis	1	1	5	35.6667	20	3	2	2	3
PNAX	One_year	Portillas_5m	Portillas_5m_4	Orbicella_faveolata	1	0	5	35.6667	20	3	2	2	3
PNAX	One_year	Portillas_5m	Portillas_5m_4	Pseudodiploria_clivosa	2	1	5	35.6667	20	3	2	2	3
PNAX	One_year	Portillas_5m	Portillas_5m_4	Pseudodiploria_strigosa	6	6	5	35.6667	20	3	2	2	3
PNAX	One_year	Portillas_5m	Portillas_5m_5	Isophyllia_rigida	1	1	5	35.6667	20	3	2	2	3
PNAX	One_year	Portillas_5m	Portillas_5m_5	Orbicella_annularis	1	0	5	35.6667	20	3	2	2	3
PNAX	One_year	Portillas_5m	Portillas_5m_5	Orbicella_faveolata	1	1	5	35.6667	20	3	2	2	3
PNAX	One_year	Portillas_5m	Portillas_5m_5	Pseudodiploria_strigosa	6	4	5	35.6667	20	3	2	2	3
PNAX	One_year	Portillas_5m	Portillas_5m_5	Siderastrea_siderea	3	3	5	35.6667	20	3	2	2	3
PNAX	One_year	Portillas_5m	Portillas_5m_6	Isophyllia_rigida	2	0	5	35.6667	20	3	2	2	3
PNAX	One_year	Portillas_5m	Portillas_5m_6	Montastraea_cavernosa	2	1	5	35.6667	20	3	2	2	3
PNAX	One_year	Portillas_5m	Portillas_5m_6	Pseudodiploria_strigosa	5	5	5	35.6667	20	3	2	2	3
PNAX	One_year	Portillas_5m	Portillas_5m_6	Siderastrea_siderea	2	1	5	35.6667	20	3	2	2	3
PNAX	One_year	Portillas_Cresta	Portillas_Cresta_1	Pseudodiploria_clivosa	2	0	2	32.8333	20	2	2	1	3
PNAX	One_year	Portillas_Cresta	Portillas_Cresta_1	Pseudodiploria_strigosa	4	1	2	32.8333	20	2	2	1	3
PNAX	One_year	Portillas_Cresta	Portillas_Cresta_2	Pseudodiploria_clivosa	1	0	2	32.8333	20	2	2	1	3
PNAX	One_year	Portillas_Cresta	Portillas_Cresta_2	Pseudodiploria_strigosa	3	1	2	32.8333	20	2	2	1	3
PNAX	One_year	Portillas_Cresta	Portillas_Cresta_3	Orbicella_annularis	1	0	2	32.8333	20	2	2	1	3
PNAX	One_year	Portillas_Cresta	Portillas_Cresta_3	Pseudodiploria_strigosa	2	0	2	32.8333	20	2	2	1	3
PNAX	One_year	Portillas_Cresta	Portillas_Cresta_4	Isophyllia_sinuosa	1	0	2	32.8333	20	2	2	1	3
PNAX	One_year	Portillas_Cresta	Portillas_Cresta_4	Pseudodiploria_clivosa	1	0	2	32.8333	20	2	2	1	3
PNAX	One_year	Portillas_Cresta	Portillas_Cresta_4	Pseudodiploria_strigosa	8	1	2	32.8333	20	2	2	1	3
PNAX	One_year	Portillas_Cresta	Portillas_Cresta_4	Siderastrea_siderea	2	0	2	32.8333	20	2	2	1	3
PNAX	One_year	Portillas_Cresta	Portillas_Cresta_5	Pseudodiploria_clivosa	3	0	2	32.8333	20	2	2	1	3
PNAX	One_year	Portillas_Cresta	Portillas_Cresta_5	Pseudodiploria_strigosa	4	0	2	32.8333	20	2	2	1	3
PNAX	One_year	Portillas_Cresta	Portillas_Cresta_6	Pseudodiploria_clivosa	5	2	2	32.8333	20	2	2	1	3
PNAX	One_year	Portillas_Cresta	Portillas_Cresta_6	Pseudodiploria_strigosa	12	3	2	32.8333	20	2	2	1	3
PNAX	One_year	Portillas_Cresta	Portillas_Cresta_6	Siderastrea_siderea	1	0	2	32.8333	20	2	2	1	3
RBSK	One_year	Punta_Allen_Centro	Punta_Allen_Centro_1	Montastraea_cavernosa	2	1	11.5	46.5556	34	2	2	2	1
RBSK	One_year	Punta_Allen_Centro	Punta_Allen_Centro_1	Mycetophyllia_lamarckiana	1	0	11.5	46.5556	34	2	2	2	1
RBSK	One_year	Punta_Allen_Centro	Punta_Allen_Centro_1	Orbicella_annularis	1	1	11.5	46.5556	34	2	2	2	1
RBSK	One_year	Punta_Allen_Centro	Punta_Allen_Centro_1	Orbicella_faveolata	4	0	11.5	46.5556	34	2	2	2	1
RBSK	One_year	Punta_Allen_Centro	Punta_Allen_Centro_1	Pseudodiploria_strigosa	3	2	11.5	46.5556	34	2	2	2	1
RBSK	One_year	Punta_Allen_Centro	Punta_Allen_Centro_2	Orbicella_annularis	3	1	11.5	46.5556	34	2	2	2	1
RBSK	One_year	Punta_Allen_Centro	Punta_Allen_Centro_2	Orbicella_faveolata	2	0	11.5	46.5556	34	2	2	2	1
RBSK	One_year	Punta_Allen_Centro	Punta_Allen_Centro_2	Pseudodiploria_strigosa	1	1	11.5	46.5556	34	2	2	2	1
RBSK	One_year	Punta_Allen_Centro	Punta_Allen_Centro_3	Orbicella_annularis	2	0	11.5	46.5556	34	2	2	2	1
RBSK	One_year	Punta_Allen_Centro	Punta_Allen_Centro_3	Orbicella_faveolata	6	0	11.5	46.5556	34	2	2	2	1
RBSK	One_year	Punta_Allen_Centro	Punta_Allen_Centro_4	Montastraea_cavernosa	3	0	11.5	46.5556	34	2	2	2	1
RBSK	One_year	Punta_Allen_Centro	Punta_Allen_Centro_4	Mycetophyllia_lamarckiana	1	0	11.5	46.5556	34	2	2	2	1
RBSK	One_year	Punta_Allen_Centro	Punta_Allen_Centro_4	Orbicella_annularis	1	0	11.5	46.5556	34	2	2	2	1
RBSK	One_year	Punta_Allen_Centro	Punta_Allen_Centro_4	Orbicella_faveolata	7	0	11.5	46.5556	34	2	2	2	1
RBSK	One_year	Punta_Allen_Centro	Punta_Allen_Centro_4	Siderastrea_siderea	8	1	11.5	46.5556	34	2	2	2	1
RBSK	One_year	Punta_Allen_Centro	Punta_Allen_Centro_5	Dichocoenia_stokesi	1	0	11.5	46.5556	34	2	2	2	1
RBSK	One_year	Punta_Allen_Centro	Punta_Allen_Centro_5	Montastraea_cavernosa	1	0	11.5	46.5556	34	2	2	2	1
RBSK	One_year	Punta_Allen_Centro	Punta_Allen_Centro_5	Mycetophyllia_lamarckiana	2	0	11.5	46.5556	34	2	2	2	1
RBSK	One_year	Punta_Allen_Centro	Punta_Allen_Centro_5	Orbicella_faveolata	5	0	11.5	46.5556	34	2	2	2	1
RBSK	One_year	Punta_Allen_Centro	Punta_Allen_Centro_5	Pseudodiploria_strigosa	1	1	11.5	46.5556	34	2	2	2	1
RBSK	One_year	Punta_Allen_Centro	Punta_Allen_Centro_5	Siderastrea_siderea	5	0	11.5	46.5556	34	2	2	2	1
RBSK	One_year	Punta_Allen_Centro	Punta_Allen_Centro_6	Montastraea_cavernosa	1	0	11.5	46.5556	34	2	2	2	1
RBSK	One_year	Punta_Allen_Centro	Punta_Allen_Centro_6	Mycetophyllia_lamarckiana	1	0	11.5	46.5556	34	2	2	2	1
RBSK	One_year	Punta_Allen_Centro	Punta_Allen_Centro_6	Orbicella_annularis	1	0	11.5	46.5556	34	2	2	2	1
RBSK	One_year	Punta_Allen_Centro	Punta_Allen_Centro_6	Orbicella_faveolata	5	0	11.5	46.5556	34	2	2	2	1
RBSK	One_year	Punta_Allen_Centro	Punta_Allen_Centro_6	Siderastrea_siderea	3	0	11.5	46.5556	34	2	2	2	1
RBSK	One_year	Punta_Allen_Centro	Punta_Allen_Centro_7	Montastraea_cavernosa	3	0	11.5	46.5556	34	2	2	2	1
RBSK	One_year	Punta_Allen_Centro	Punta_Allen_Centro_7	Orbicella_faveolata	3	1	11.5	46.5556	34	2	2	2	1
RBSK	One_year	Punta_Allen_Centro	Punta_Allen_Centro_7	Pseudodiploria_strigosa	2	1	11.5	46.5556	34	2	2	2	1
RBSK	One_year	Punta_Allen_Centro	Punta_Allen_Centro_7	Siderastrea_siderea	2	0	11.5	46.5556	34	2	2	2	1
RBSK	One_year	Punta_Allen_Centro	Punta_Allen_Centro_8	Dichocoenia_stokesi	1	0	11.5	46.5556	34	2	2	2	1
RBSK	One_year	Punta_Allen_Centro	Punta_Allen_Centro_8	Montastraea_cavernosa	2	0	11.5	46.5556	34	2	2	2	1
RBSK	One_year	Punta_Allen_Centro	Punta_Allen_Centro_8	Mycetophyllia_lamarckiana	1	0	11.5	46.5556	34	2	2	2	1
RBSK	One_year	Punta_Allen_Centro	Punta_Allen_Centro_8	Orbicella_annularis	1	0	11.5	46.5556	34	2	2	2	1
RBSK	One_year	Punta_Allen_Centro	Punta_Allen_Centro_8	Orbicella_faveolata	1	0	11.5	46.5556	34	2	2	2	1
RBSK	One_year	Punta_Allen_Centro	Punta_Allen_Centro_8	Pseudodiploria_strigosa	1	1	11.5	46.5556	34	2	2	2	1
RBSK	One_year	Punta_Allen_Centro	Punta_Allen_Centro_8	Siderastrea_siderea	3	0	11.5	46.5556	34	2	2	2	1
RBSK	One_year	Punta_Allen_Centro	Punta_Allen_Centro_9	Montastraea_cavernosa	1	0	11.5	46.5556	34	2	2	2	1
RBSK	One_year	Punta_Allen_Centro	Punta_Allen_Centro_9	Mycetophyllia_lamarckiana	2	0	11.5	46.5556	34	2	2	2	1
RBSK	One_year	Punta_Allen_Centro	Punta_Allen_Centro_9	Orbicella_annularis	5	0	11.5	46.5556	34	2	2	2	1
RBSK	One_year	Punta_Allen_Centro	Punta_Allen_Centro_9	Orbicella_faveolata	5	0	11.5	46.5556	34	2	2	2	1
RBSK	One_year	Punta_Allen_Centro	Punta_Allen_Centro_9	Pseudodiploria_strigosa	3	2	11.5	46.5556	34	2	2	2	1
RBSK	One_year	Punta_Allen_Centro	Punta_Allen_Centro_9	Siderastrea_siderea	1	0	11.5	46.5556	34	2	2	2	1
RBSK	One_year	Punta_Allen_Norte	Punta_Allen_Norte_1	Diploria_labyrinthiformis	2	1	11.5	59.6667	34	2	2	2	1
RBSK	One_year	Punta_Allen_Norte	Punta_Allen_Norte_1	Montastraea_cavernosa	4	0	11.5	59.6667	34	2	2	2	1
RBSK	One_year	Punta_Allen_Norte	Punta_Allen_Norte_1	Mycetophyllia_lamarckiana	3	0	11.5	59.6667	34	2	2	2	1
RBSK	One_year	Punta_Allen_Norte	Punta_Allen_Norte_1	Orbicella_annularis	1	0	11.5	59.6667	34	2	2	2	1
RBSK	One_year	Punta_Allen_Norte	Punta_Allen_Norte_1	Siderastrea_siderea	4	0	11.5	59.6667	34	2	2	2	1
RBSK	One_year	Punta_Allen_Norte	Punta_Allen_Norte_2	Dendrogyra_cylindrus	1	1	11.5	59.6667	34	2	2	2	1
RBSK	One_year	Punta_Allen_Norte	Punta_Allen_Norte_2	Montastraea_cavernosa	1	0	11.5	59.6667	34	2	2	2	1
RBSK	One_year	Punta_Allen_Norte	Punta_Allen_Norte_2	Mycetophyllia_lamarckiana	1	0	11.5	59.6667	34	2	2	2	1
RBSK	One_year	Punta_Allen_Norte	Punta_Allen_Norte_2	Orbicella_annularis	1	0	11.5	59.6667	34	2	2	2	1
RBSK	One_year	Punta_Allen_Norte	Punta_Allen_Norte_2	Orbicella_faveolata	2	2	11.5	59.6667	34	2	2	2	1
RBSK	One_year	Punta_Allen_Norte	Punta_Allen_Norte_2	Pseudodiploria_strigosa	1	1	11.5	59.6667	34	2	2	2	1
RBSK	One_year	Punta_Allen_Norte	Punta_Allen_Norte_2	Siderastrea_siderea	2	0	11.5	59.6667	34	2	2	2	1
RBSK	One_year	Punta_Allen_Norte	Punta_Allen_Norte_3	Montastraea_cavernosa	3	0	11.5	59.6667	34	2	2	2	1
RBSK	One_year	Punta_Allen_Norte	Punta_Allen_Norte_3	Orbicella_faveolata	1	0	11.5	59.6667	34	2	2	2	1
RBSK	One_year	Punta_Allen_Norte	Punta_Allen_Norte_3	Pseudodiploria_strigosa	1	0	11.5	59.6667	34	2	2	2	1
RBSK	One_year	Punta_Allen_Norte	Punta_Allen_Norte_3	Siderastrea_siderea	6	0	11.5	59.6667	34	2	2	2	1
RBSK	One_year	Punta_Allen_Norte	Punta_Allen_Norte_4	Montastraea_cavernosa	1	0	11.5	59.6667	34	2	2	2	1
RBSK	One_year	Punta_Allen_Norte	Punta_Allen_Norte_4	Orbicella_faveolata	1	0	11.5	59.6667	34	2	2	2	1
RBSK	One_year	Punta_Allen_Norte	Punta_Allen_Norte_4	Siderastrea_siderea	10	1	11.5	59.6667	34	2	2	2	1
RBSK	One_year	Punta_Allen_Norte	Punta_Allen_Norte_5	Eusmilia_fastigiata	1	0	11.5	59.6667	34	2	2	2	1
RBSK	One_year	Punta_Allen_Norte	Punta_Allen_Norte_5	Orbicella_faveolata	1	0	11.5	59.6667	34	2	2	2	1
RBSK	One_year	Punta_Allen_Norte	Punta_Allen_Norte_5	Pseudodiploria_strigosa	1	0	11.5	59.6667	34	2	2	2	1
RBSK	One_year	Punta_Allen_Norte	Punta_Allen_Norte_5	Siderastrea_siderea	8	0	11.5	59.6667	34	2	2	2	1
RBSK	One_year	Punta_Allen_Norte	Punta_Allen_Norte_6	Montastraea_cavernosa	2	0	11.5	59.6667	34	2	2	2	1
RBSK	One_year	Punta_Allen_Norte	Punta_Allen_Norte_6	Mycetophyllia_lamarckiana	1	0	11.5	59.6667	34	2	2	2	1
RBSK	One_year	Punta_Allen_Norte	Punta_Allen_Norte_6	Orbicella_faveolata	1	0	11.5	59.6667	34	2	2	2	1
RBSK	One_year	Punta_Allen_Norte	Punta_Allen_Norte_6	Pseudodiploria_strigosa	1	1	11.5	59.6667	34	2	2	2	1
RBSK	One_year	Punta_Allen_Norte	Punta_Allen_Norte_6	Siderastrea_siderea	1	0	11.5	59.6667	34	2	2	2	1
RBSK	One_year	Punta_Allen_Norte	Punta_Allen_Norte_7	Montastraea_cavernosa	2	0	11.5	59.6667	34	2	2	2	1
RBSK	One_year	Punta_Allen_Norte	Punta_Allen_Norte_7	Orbicella_annularis	4	0	11.5	59.6667	34	2	2	2	1
RBSK	One_year	Punta_Allen_Norte	Punta_Allen_Norte_7	Orbicella_faveolata	3	0	11.5	59.6667	34	2	2	2	1
RBSK	One_year	Punta_Allen_Norte	Punta_Allen_Norte_7	Pseudodiploria_strigosa	2	0	11.5	59.6667	34	2	2	2	1
RBSK	One_year	Punta_Allen_Norte	Punta_Allen_Norte_7	Siderastrea_siderea	1	0	11.5	59.6667	34	2	2	2	1
RBSK	One_year	Punta_Allen_Norte	Punta_Allen_Norte_8	Colpophyllia_natans	3	1	11.5	59.6667	34	2	2	2	1
RBSK	One_year	Punta_Allen_Norte	Punta_Allen_Norte_8	Diploria_labyrinthiformis	2	1	11.5	59.6667	34	2	2	2	1
RBSK	One_year	Punta_Allen_Norte	Punta_Allen_Norte_8	Montastraea_cavernosa	4	0	11.5	59.6667	34	2	2	2	1
RBSK	One_year	Punta_Allen_Norte	Punta_Allen_Norte_8	Orbicella_annularis	2	1	11.5	59.6667	34	2	2	2	1
RBSK	One_year	Punta_Allen_Norte	Punta_Allen_Norte_8	Orbicella_faveolata	6	0	11.5	59.6667	34	2	2	2	1
RBSK	One_year	Punta_Allen_Norte	Punta_Allen_Norte_8	Pseudodiploria_strigosa	7	1	11.5	59.6667	34	2	2	2	1
RBSK	One_year	Punta_Allen_Norte	Punta_Allen_Norte_8	Siderastrea_siderea	3	0	11.5	59.6667	34	2	2	2	1
RBCM	One_year	Punta_Gorila	Punta_Gorila_1	Dichocoenia_stokesi	2	0	9.37	70.25	4	2	2	2	1
RBCM	One_year	Punta_Gorila	Punta_Gorila_1	Eusmilia_fastigiata	1	1	9.37	70.25	4	2	2	2	1
RBCM	One_year	Punta_Gorila	Punta_Gorila_1	Montastraea_cavernosa	2	0	9.37	70.25	4	2	2	2	1
RBCM	One_year	Punta_Gorila	Punta_Gorila_1	Pseudodiploria_strigosa	5	3	9.37	70.25	4	2	2	2	1
RBCM	One_year	Punta_Gorila	Punta_Gorila_1	Siderastrea_siderea	6	0	9.37	70.25	4	2	2	2	1
RBCM	One_year	Punta_Gorila	Punta_Gorila_2	Eusmilia_fastigiata	1	1	9.37	70.25	4	2	2	2	1
RBCM	One_year	Punta_Gorila	Punta_Gorila_2	Montastraea_cavernosa	3	0	9.37	70.25	4	2	2	2	1
RBCM	One_year	Punta_Gorila	Punta_Gorila_2	Pseudodiploria_strigosa	8	6	9.37	70.25	4	2	2	2	1
RBCM	One_year	Punta_Gorila	Punta_Gorila_2	Siderastrea_siderea	8	2	9.37	70.25	4	2	2	2	1
RBCM	One_year	Punta_Gorila	Punta_Gorila_3	Eusmilia_fastigiata	1	1	9.37	70.25	4	2	2	2	1
RBCM	One_year	Punta_Gorila	Punta_Gorila_3	Montastraea_cavernosa	2	0	9.37	70.25	4	2	2	2	1
RBCM	One_year	Punta_Gorila	Punta_Gorila_3	Orbicella_faveolata	2	0	9.37	70.25	4	2	2	2	1
RBCM	One_year	Punta_Gorila	Punta_Gorila_3	Pseudodiploria_strigosa	7	7	9.37	70.25	4	2	2	2	1
RBCM	One_year	Punta_Gorila	Punta_Gorila_3	Siderastrea_siderea	6	2	9.37	70.25	4	2	2	2	1
RBCM	One_year	Punta_Gorila	Punta_Gorila_4	Eusmilia_fastigiata	1	0	9.37	70.25	4	2	2	2	1
RBCM	One_year	Punta_Gorila	Punta_Gorila_4	Montastraea_cavernosa	3	0	9.37	70.25	4	2	2	2	1
RBCM	One_year	Punta_Gorila	Punta_Gorila_4	Orbicella_faveolata	1	1	9.37	70.25	4	2	2	2	1
RBCM	One_year	Punta_Gorila	Punta_Gorila_4	Pseudodiploria_strigosa	4	3	9.37	70.25	4	2	2	2	1
RBCM	One_year	Punta_Gorila	Punta_Gorila_4	Siderastrea_siderea	7	1	9.37	70.25	4	2	2	2	1
RBCM	One_year	Punta_Gorila	Punta_Gorila_5	Eusmilia_fastigiata	1	1	9.37	70.25	4	2	2	2	1
RBCM	One_year	Punta_Gorila	Punta_Gorila_5	Siderastrea_siderea	9	1	9.37	70.25	4	2	2	2	1
RBCM	One_year	Punta_Gorila	Punta_Gorila_6	Dichocoenia_stokesi	1	0	9.37	70.25	4	2	2	2	1
RBCM	One_year	Punta_Gorila	Punta_Gorila_6	Montastraea_cavernosa	2	0	9.37	70.25	4	2	2	2	1
RBCM	One_year	Punta_Gorila	Punta_Gorila_6	Mycetophyllia_lamarckiana	1	0	9.37	70.25	4	2	2	2	1
RBCM	One_year	Punta_Gorila	Punta_Gorila_6	Pseudodiploria_strigosa	1	1	9.37	70.25	4	2	2	2	1
RBCM	One_year	Punta_Gorila	Punta_Gorila_6	Siderastrea_siderea	11	1	9.37	70.25	4	2	2	2	1
RBCM	One_year	Punta_Gorila	Punta_Gorila_7	Isophyllia_rigida	1	1	9.37	70.25	4	2	2	2	1
RBCM	One_year	Punta_Gorila	Punta_Gorila_7	Meandrina_meandrites	5	5	9.37	70.25	4	2	2	2	1
RBCM	One_year	Punta_Gorila	Punta_Gorila_7	Montastraea_cavernosa	5	1	9.37	70.25	4	2	2	2	1
RBCM	One_year	Punta_Gorila	Punta_Gorila_7	Mycetophyllia_lamarckiana	1	1	9.37	70.25	4	2	2	2	1
RBCM	One_year	Punta_Gorila	Punta_Gorila_7	Orbicella_faveolata	2	1	9.37	70.25	4	2	2	2	1
RBCM	One_year	Punta_Gorila	Punta_Gorila_7	Siderastrea_siderea	3	2	9.37	70.25	4	2	2	2	1
RBCM	One_year	Punta_Gorila	Punta_Gorila_8	Eusmilia_fastigiata	1	1	9.37	70.25	4	2	2	2	1
RBCM	One_year	Punta_Gorila	Punta_Gorila_8	Meandrina_meandrites	2	2	9.37	70.25	4	2	2	2	1
RBCM	One_year	Punta_Gorila	Punta_Gorila_8	Montastraea_cavernosa	5	0	9.37	70.25	4	2	2	2	1
RBCM	One_year	Punta_Gorila	Punta_Gorila_8	Orbicella_faveolata	3	1	9.37	70.25	4	2	2	2	1
RBCM	One_year	Punta_Gorila	Punta_Gorila_8	Pseudodiploria_strigosa	3	3	9.37	70.25	4	2	2	2	1
RBCM	One_year	Punta_Gorila	Punta_Gorila_8	Siderastrea_siderea	7	3	9.37	70.25	4	2	2	2	1
RBCM	One_year	Punta_Maroma_Centro_Profundo	Punta_Maroma_Centro_Profundo_1	Colpophyllia_natans	1	1	9.37	32.4444	4	2	2	2	2
RBCM	One_year	Punta_Maroma_Centro_Profundo	Punta_Maroma_Centro_Profundo_1	Diploria_labyrinthiformis	2	2	9.37	32.4444	4	2	2	2	2
RBCM	One_year	Punta_Maroma_Centro_Profundo	Punta_Maroma_Centro_Profundo_1	Montastraea_cavernosa	10	4	9.37	32.4444	4	2	2	2	2
RBCM	One_year	Punta_Maroma_Centro_Profundo	Punta_Maroma_Centro_Profundo_1	Orbicella_faveolata	3	0	9.37	32.4444	4	2	2	2	2
RBCM	One_year	Punta_Maroma_Centro_Profundo	Punta_Maroma_Centro_Profundo_1	Pseudodiploria_strigosa	4	1	9.37	32.4444	4	2	2	2	2
RBCM	One_year	Punta_Maroma_Centro_Profundo	Punta_Maroma_Centro_Profundo_1	Siderastrea_siderea	14	0	9.37	32.4444	4	2	2	2	2
RBCM	One_year	Punta_Maroma_Centro_Profundo	Punta_Maroma_Centro_Profundo_2	Dichocoenia_stokesi	1	0	9.37	32.4444	4	2	2	2	2
RBCM	One_year	Punta_Maroma_Centro_Profundo	Punta_Maroma_Centro_Profundo_2	Montastraea_cavernosa	2	0	9.37	32.4444	4	2	2	2	2
RBCM	One_year	Punta_Maroma_Centro_Profundo	Punta_Maroma_Centro_Profundo_2	Orbicella_faveolata	4	0	9.37	32.4444	4	2	2	2	2
RBCM	One_year	Punta_Maroma_Centro_Profundo	Punta_Maroma_Centro_Profundo_2	Pseudodiploria_strigosa	2	2	9.37	32.4444	4	2	2	2	2
RBCM	One_year	Punta_Maroma_Centro_Profundo	Punta_Maroma_Centro_Profundo_2	Siderastrea_siderea	28	0	9.37	32.4444	4	2	2	2	2
RBCM	One_year	Punta_Maroma_Centro_Profundo	Punta_Maroma_Centro_Profundo_3	Montastraea_cavernosa	14	4	9.37	32.4444	4	2	2	2	2
RBCM	One_year	Punta_Maroma_Centro_Profundo	Punta_Maroma_Centro_Profundo_3	Orbicella_faveolata	6	1	9.37	32.4444	4	2	2	2	2
RBCM	One_year	Punta_Maroma_Centro_Profundo	Punta_Maroma_Centro_Profundo_3	Siderastrea_siderea	14	2	9.37	32.4444	4	2	2	2	2
RBCM	One_year	Punta_Maroma_Norte_Profundo	Punta_Maroma_Norte_Profundo_1	Diploria_labyrinthiformis	1	0	9.6	30.5	4	2	2	2	2
RBCM	One_year	Punta_Maroma_Norte_Profundo	Punta_Maroma_Norte_Profundo_1	Isophyllia_rigida	2	1	9.6	30.5	4	2	2	2	2
RBCM	One_year	Punta_Maroma_Norte_Profundo	Punta_Maroma_Norte_Profundo_1	Montastraea_cavernosa	9	2	9.6	30.5	4	2	2	2	2
RBCM	One_year	Punta_Maroma_Norte_Profundo	Punta_Maroma_Norte_Profundo_1	Orbicella_annularis	1	0	9.6	30.5	4	2	2	2	2
RBCM	One_year	Punta_Maroma_Norte_Profundo	Punta_Maroma_Norte_Profundo_1	Orbicella_faveolata	2	0	9.6	30.5	4	2	2	2	2
RBCM	One_year	Punta_Maroma_Norte_Profundo	Punta_Maroma_Norte_Profundo_1	Pseudodiploria_strigosa	7	4	9.6	30.5	4	2	2	2	2
RBCM	One_year	Punta_Maroma_Norte_Profundo	Punta_Maroma_Norte_Profundo_1	Siderastrea_siderea	17	10	9.6	30.5	4	2	2	2	2
RBCM	One_year	Punta_Maroma_Norte_Profundo	Punta_Maroma_Norte_Profundo_2	Colpophyllia_natans	1	1	9.6	30.5	4	2	2	2	2
RBCM	One_year	Punta_Maroma_Norte_Profundo	Punta_Maroma_Norte_Profundo_2	Diploria_labyrinthiformis	2	2	9.6	30.5	4	2	2	2	2
RBCM	One_year	Punta_Maroma_Norte_Profundo	Punta_Maroma_Norte_Profundo_2	Isophyllia_rigida	4	0	9.6	30.5	4	2	2	2	2
RBCM	One_year	Punta_Maroma_Norte_Profundo	Punta_Maroma_Norte_Profundo_2	Montastraea_cavernosa	14	2	9.6	30.5	4	2	2	2	2
RBCM	One_year	Punta_Maroma_Norte_Profundo	Punta_Maroma_Norte_Profundo_2	Mycetophyllia_lamarckiana	1	0	9.6	30.5	4	2	2	2	2
RBCM	One_year	Punta_Maroma_Norte_Profundo	Punta_Maroma_Norte_Profundo_2	Orbicella_faveolata	1	0	9.6	30.5	4	2	2	2	2
RBCM	One_year	Punta_Maroma_Norte_Profundo	Punta_Maroma_Norte_Profundo_2	Pseudodiploria_strigosa	6	2	9.6	30.5	4	2	2	2	2
RBCM	One_year	Punta_Maroma_Norte_Profundo	Punta_Maroma_Norte_Profundo_2	Siderastrea_siderea	9	4	9.6	30.5	4	2	2	2	2
RBCM	One_year	Punta_Maroma_Sur_Medio	Punta_Maroma_Sur_Medio_1	Siderastrea_siderea	9	0	3.32	16.1111	4	2	2	2	2
RBCM	One_year	Punta_Maroma_Sur_Medio	Punta_Maroma_Sur_Medio_2	Meandrina_meandrites	1	0	3.32	16.1111	4	2	2	2	2
RBCM	One_year	Punta_Maroma_Sur_Medio	Punta_Maroma_Sur_Medio_2	Montastraea_cavernosa	2	0	3.32	16.1111	4	2	2	2	2
RBCM	One_year	Punta_Maroma_Sur_Medio	Punta_Maroma_Sur_Medio_2	Pseudodiploria_strigosa	1	0	3.32	16.1111	4	2	2	2	2
RBCM	One_year	Punta_Maroma_Sur_Medio	Punta_Maroma_Sur_Medio_2	Siderastrea_siderea	12	1	3.32	16.1111	4	2	2	2	2
RBCM	One_year	Punta_Maroma_Sur_Medio	Punta_Maroma_Sur_Medio_3	Siderastrea_siderea	8	0	3.32	16.1111	4	2	2	2	2
RBCM	One_year	Punta_Maroma_Sur_Profundo	Punta_Maroma_Sur_Profundo_1	Meandrina_meandrites	2	2	9.2	20.4444	4	2	2	2	2
RBCM	One_year	Punta_Maroma_Sur_Profundo	Punta_Maroma_Sur_Profundo_1	Montastraea_cavernosa	11	2	9.2	20.4444	4	2	2	2	2
RBCM	One_year	Punta_Maroma_Sur_Profundo	Punta_Maroma_Sur_Profundo_1	Orbicella_faveolata	2	0	9.2	20.4444	4	2	2	2	2
RBCM	One_year	Punta_Maroma_Sur_Profundo	Punta_Maroma_Sur_Profundo_1	Pseudodiploria_strigosa	5	3	9.2	20.4444	4	2	2	2	2
RBCM	One_year	Punta_Maroma_Sur_Profundo	Punta_Maroma_Sur_Profundo_1	Siderastrea_siderea	4	0	9.2	20.4444	4	2	2	2	2
RBCM	One_year	Punta_Maroma_Sur_Profundo	Punta_Maroma_Sur_Profundo_2	Dichocoenia_stokesi	2	1	9.2	20.4444	4	2	2	2	2
RBCM	One_year	Punta_Maroma_Sur_Profundo	Punta_Maroma_Sur_Profundo_2	Montastraea_cavernosa	3	0	9.2	20.4444	4	2	2	2	2
RBCM	One_year	Punta_Maroma_Sur_Profundo	Punta_Maroma_Sur_Profundo_2	Orbicella_faveolata	1	0	9.2	20.4444	4	2	2	2	2
RBCM	One_year	Punta_Maroma_Sur_Profundo	Punta_Maroma_Sur_Profundo_2	Pseudodiploria_strigosa	3	1	9.2	20.4444	4	2	2	2	2
RBCM	One_year	Punta_Maroma_Sur_Profundo	Punta_Maroma_Sur_Profundo_2	Siderastrea_siderea	8	0	9.2	20.4444	4	2	2	2	2
RBCM	One_year	Punta_Maroma_Sur_Profundo	Punta_Maroma_Sur_Profundo_3	Dichocoenia_stokesi	1	1	9.2	20.4444	4	2	2	2	2
RBCM	One_year	Punta_Maroma_Sur_Profundo	Punta_Maroma_Sur_Profundo_3	Montastraea_cavernosa	2	0	9.2	20.4444	4	2	2	2	2
RBCM	One_year	Punta_Maroma_Sur_Profundo	Punta_Maroma_Sur_Profundo_3	Orbicella_faveolata	1	0	9.2	20.4444	4	2	2	2	2
RBCM	One_year	Punta_Maroma_Sur_Profundo	Punta_Maroma_Sur_Profundo_3	Pseudodiploria_strigosa	2	0	9.2	20.4444	4	2	2	2	2
RBCM	One_year	Punta_Maroma_Sur_Profundo	Punta_Maroma_Sur_Profundo_3	Siderastrea_siderea	14	2	9.2	20.4444	4	2	2	2	2
RBCM	One_year	Punta_Maroma_Norte_Medio	Punta_Maroma_Norte_Medio_1	Siderastrea_siderea	14	1	5	26.8889	4	2	2	2	2
RBCM	One_year	Punta_Maroma_Norte_Medio	Punta_Maroma_Norte_Medio_2	Montastraea_cavernosa	1	0	5	26.8889	4	2	2	2	2
RBCM	One_year	Punta_Maroma_Norte_Medio	Punta_Maroma_Norte_Medio_2	Pseudodiploria_strigosa	1	0	5	26.8889	4	2	2	2	2
RBCM	One_year	Punta_Maroma_Norte_Medio	Punta_Maroma_Norte_Medio_2	Siderastrea_siderea	7	0	5	26.8889	4	2	2	2	2
RBCM	One_year	Punta_Maroma_Norte_Medio	Punta_Maroma_Norte_Medio_3	Colpophyllia_natans	1	0	5	26.8889	4	2	2	2	2
RBCM	One_year	Punta_Maroma_Norte_Medio	Punta_Maroma_Norte_Medio_3	Dichocoenia_stokesi	1	0	5	26.8889	4	2	2	2	2
RBCM	One_year	Punta_Maroma_Norte_Medio	Punta_Maroma_Norte_Medio_3	Siderastrea_siderea	6	1	5	26.8889	4	2	2	2	2
RBCM	One_year	Punta_Maroma_Norte_Somero	Punta_Maroma_Norte_Somero_1	Pseudodiploria_strigosa	1	0	2.5	32.6667	4	2	2	2	2
RBCM	One_year	Punta_Maroma_Norte_Somero	Punta_Maroma_Norte_Somero_1	Siderastrea_siderea	3	0	2.5	32.6667	4	2	2	2	2
RBCM	One_year	Punta_Maroma_Norte_Somero	Punta_Maroma_Norte_Somero_2	Siderastrea_siderea	4	0	2.5	32.6667	4	2	2	2	2
RBCM	One_year	Punta_Maroma_Norte_Somero	Punta_Maroma_Norte_Somero_3	Siderastrea_siderea	3	2	2.5	32.6667	4	2	2	2	2
PNAC	One_year	Punta_Sur	Punta_Sur_1	Montastraea_cavernosa	1	0	3.4	77.75	24	3	1	2	2
PNAC	One_year	Punta_Sur	Punta_Sur_1	Orbicella_annularis	16	1	3.4	77.75	24	3	1	2	2
PNAC	One_year	Punta_Sur	Punta_Sur_1	Orbicella_faveolata	1	0	3.4	77.75	24	3	1	2	2
PNAC	One_year	Punta_Sur	Punta_Sur_1	Pseudodiploria_strigosa	2	0	3.4	77.75	24	3	1	2	2
PNAC	One_year	Punta_Sur	Punta_Sur_2	Orbicella_faveolata	7	0	3.4	77.75	24	3	1	2	2
PNAC	One_year	Punta_Sur	Punta_Sur_2	Siderastrea_siderea	2	2	3.4	77.75	24	3	1	2	2
PNAC	One_year	Punta_Sur	Punta_Sur_3	Orbicella_annularis	7	2	3.4	77.75	24	3	1	2	2
PNAC	One_year	Punta_Sur	Punta_Sur_3	Orbicella_faveolata	2	0	3.4	77.75	24	3	1	2	2
PNAC	One_year	Punta_Sur	Punta_Sur_3	Pseudodiploria_strigosa	1	0	3.4	77.75	24	3	1	2	2
PNAC	One_year	Punta_Sur	Punta_Sur_3	Siderastrea_siderea	2	0	3.4	77.75	24	3	1	2	2
PNAC	One_year	Punta_Sur	Punta_Sur_4	Isophyllia_sinuosa	1	0	3.4	77.75	24	3	1	2	2
PNAC	One_year	Punta_Sur	Punta_Sur_4	Orbicella_annularis	6	2	3.4	77.75	24	3	1	2	2
RBCM	One_year	Quebrado_5m	Quebrado_5m_1	Orbicella_annularis	2	0	5	38.9231	4	2	2	2	2
RBCM	One_year	Quebrado_5m	Quebrado_5m_1	Orbicella_faveolata	1	0	5	38.9231	4	2	2	2	2
RBCM	One_year	Quebrado_5m	Quebrado_5m_1	Pseudodiploria_strigosa	2	1	5	38.9231	4	2	2	2	2
RBCM	One_year	Quebrado_5m	Quebrado_5m_1	Siderastrea_siderea	9	6	5	38.9231	4	2	2	2	2
RBCM	One_year	Quebrado_5m	Quebrado_5m_2	Orbicella_annularis	1	0	5	38.9231	4	2	2	2	2
RBCM	One_year	Quebrado_5m	Quebrado_5m_2	Orbicella_faveolata	1	0	5	38.9231	4	2	2	2	2
RBCM	One_year	Quebrado_5m	Quebrado_5m_2	Pseudodiploria_strigosa	2	2	5	38.9231	4	2	2	2	2
RBCM	One_year	Quebrado_5m	Quebrado_5m_3	Montastraea_cavernosa	3	0	5	38.9231	4	2	2	2	2
RBCM	One_year	Quebrado_5m	Quebrado_5m_3	Orbicella_annularis	1	0	5	38.9231	4	2	2	2	2
RBCM	One_year	Quebrado_5m	Quebrado_5m_3	Orbicella_faveolata	2	0	5	38.9231	4	2	2	2	2
RBCM	One_year	Quebrado_5m	Quebrado_5m_3	Pseudodiploria_strigosa	6	4	5	38.9231	4	2	2	2	2
RBCM	One_year	Quebrado_5m	Quebrado_5m_3	Siderastrea_siderea	8	6	5	38.9231	4	2	2	2	2
RBCM	One_year	Quebrado_5m	Quebrado_5m_4	Dendrogyra_cylindrus	1	0	5	38.9231	4	2	2	2	2
RBCM	One_year	Quebrado_5m	Quebrado_5m_4	Orbicella_annularis	1	0	5	38.9231	4	2	2	2	2
RBCM	One_year	Quebrado_5m	Quebrado_5m_4	Pseudodiploria_strigosa	1	1	5	38.9231	4	2	2	2	2
RBCM	One_year	Quebrado_5m	Quebrado_5m_4	Siderastrea_siderea	2	0	5	38.9231	4	2	2	2	2
RBCM	One_year	Quebrado_5m	Quebrado_5m_5	Montastraea_cavernosa	1	1	5	38.9231	4	2	2	2	2
RBCM	One_year	Quebrado_5m	Quebrado_5m_5	Orbicella_annularis	2	1	5	38.9231	4	2	2	2	2
RBCM	One_year	Quebrado_5m	Quebrado_5m_5	Siderastrea_siderea	6	3	5	38.9231	4	2	2	2	2
RBCM	One_year	Quebrado_5m	Quebrado_5m_6	Montastraea_cavernosa	2	0	5	38.9231	4	2	2	2	2
RBCM	One_year	Quebrado_5m	Quebrado_5m_6	Orbicella_annularis	1	0	5	38.9231	4	2	2	2	2
RBCM	One_year	Quebrado_5m	Quebrado_5m_6	Orbicella_faveolata	1	1	5	38.9231	4	2	2	2	2
RBCM	One_year	Quebrado_5m	Quebrado_5m_6	Pseudodiploria_strigosa	9	1	5	38.9231	4	2	2	2	2
RBCM	One_year	Quebrado_5m	Quebrado_5m_6	Siderastrea_siderea	9	1	5	38.9231	4	2	2	2	2
PNAPM	One_year	Radio_Pirata_cresta	Radio_Pirata_cresta_1	Pseudodiploria_strigosa	1	1	1.26	26.1111	22	3	2	1	3
PNAPM	One_year	Radio_Pirata_cresta	Radio_Pirata_cresta_2	Pseudodiploria_clivosa	2	0	1.26	26.1111	22	3	2	1	3
PNAPM	One_year	Radio_Pirata_cresta	Radio_Pirata_cresta_2	Pseudodiploria_strigosa	4	3	1.26	26.1111	22	3	2	1	3
PNAPM	One_year	Radio_Pirata_cresta	Radio_Pirata_cresta_2	Siderastrea_siderea	1	1	1.26	26.1111	22	3	2	1	3
PNAPM	One_year	Radio_Pirata_cresta	Radio_Pirata_cresta_3	Pseudodiploria_strigosa	2	0	1.26	26.1111	22	3	2	1	3
PNAPM	One_year	Radio_Pirata_cresta	Radio_Pirata_cresta_3	Siderastrea_siderea	2	1	1.26	26.1111	22	3	2	1	3
PNAPM	One_year	Radio_Pirata_cresta	Radio_Pirata_cresta_4	Pseudodiploria_strigosa	1	0	1.26	26.1111	22	3	2	1	3
PNAPM	One_year	Radio_Pirata_cresta	Radio_Pirata_cresta_4	Siderastrea_siderea	3	3	1.26	26.1111	22	3	2	1	3
PNAPM	One_year	Radio_Pirata_cresta	Radio_Pirata_cresta_5	Pseudodiploria_clivosa	1	0	1.26	26.1111	22	3	2	1	3
PNAPM	One_year	Radio_Pirata_cresta	Radio_Pirata_cresta_5	Siderastrea_siderea	2	1	1.26	26.1111	22	3	2	1	3
PNAPM	One_year	Radio_Pirata_cresta	Radio_Pirata_cresta_6	Orbicella_faveolata	1	1	1.26	26.1111	22	3	2	1	3
PNAPM	One_year	Radio_Pirata_cresta	Radio_Pirata_cresta_6	Pseudodiploria_strigosa	3	2	1.26	26.1111	22	3	2	1	3
PNAPM	One_year	Radio_Pirata_cresta	Radio_Pirata_cresta_6	Siderastrea_siderea	5	2	1.26	26.1111	22	3	2	1	3
PNAPM	One_year	Radio_Pirata_cresta	Radio_Pirata_cresta_7	Orbicella_franksi	1	0	1.26	26.1111	22	3	2	1	3
PNAPM	One_year	Radio_Pirata_cresta	Radio_Pirata_cresta_8	Siderastrea_siderea	2	1	1.26	26.1111	22	3	2	1	3
PNAPM	One_year	Radio_Pirata_cresta	Radio_Pirata_cresta_9	Pseudodiploria_strigosa	5	5	1.26	26.1111	22	3	2	1	3
PNAPM	One_year	Radio_Pirata_cresta	Radio_Pirata_cresta_9	Siderastrea_siderea	4	2	1.26	26.1111	22	3	2	1	3
RBBC	One_year	San_Andres_Cresta	San_Andres_Cresta_3	Pseudodiploria_clivosa	1	0	0.88	17.5	24	1	2	1	1
RBBC	One_year	San_Andres_Cresta	San_Andres_Cresta_3	Siderastrea_siderea	1	0	0.88	17.5	24	1	2	1	1
RBBC	One_year	San_Andres_Cresta	San_Andres_Cresta_4	Pseudodiploria_strigosa	2	0	0.88	17.5	24	1	2	1	1
RBBC	One_year	San_Andres_Cresta	San_Andres_Cresta_4	Siderastrea_siderea	1	0	0.88	17.5	24	1	2	1	1
RBBC	One_year	San_Andres_Cresta	San_Andres_Cresta_7	Pseudodiploria_strigosa	1	0	0.88	17.5	24	1	2	1	1
RBSK	One_year	San_Antonio_6m	San_Antonio_6m_1	Isophyllia_sinuosa	1	0	6.25	50.5	34	2	2	2	1
RBSK	One_year	San_Antonio_6m	San_Antonio_6m_1	Montastraea_cavernosa	1	0	6.25	50.5	34	2	2	2	1
RBSK	One_year	San_Antonio_6m	San_Antonio_6m_1	Orbicella_faveolata	2	0	6.25	50.5	34	2	2	2	1
RBSK	One_year	San_Antonio_6m	San_Antonio_6m_1	Pseudodiploria_strigosa	1	1	6.25	50.5	34	2	2	2	1
RBSK	One_year	San_Antonio_6m	San_Antonio_6m_1	Siderastrea_siderea	1	0	6.25	50.5	34	2	2	2	1
RBSK	One_year	San_Antonio_6m	San_Antonio_6m_2	Orbicella_faveolata	1	1	6.25	50.5	34	2	2	2	1
RBSK	One_year	San_Antonio_6m	San_Antonio_6m_2	Siderastrea_siderea	1	0	6.25	50.5	34	2	2	2	1
RBSK	One_year	San_Antonio_6m	San_Antonio_6m_3	Montastraea_cavernosa	2	0	6.25	50.5	34	2	2	2	1
RBSK	One_year	San_Antonio_6m	San_Antonio_6m_3	Pseudodiploria_strigosa	1	1	6.25	50.5	34	2	2	2	1
RBSK	One_year	San_Antonio_6m	San_Antonio_6m_3	Siderastrea_siderea	3	1	6.25	50.5	34	2	2	2	1
RBSK	One_year	San_Antonio_6m	San_Antonio_6m_4	Meandrina_jacksoni	1	1	6.25	50.5	34	2	2	2	1
RBSK	One_year	San_Antonio_6m	San_Antonio_6m_4	Orbicella_faveolata	1	0	6.25	50.5	34	2	2	2	1
RBSK	One_year	San_Antonio_6m	San_Antonio_6m_4	Pseudodiploria_strigosa	2	1	6.25	50.5	34	2	2	2	1
RBSK	One_year	San_Antonio_6m	San_Antonio_6m_4	Siderastrea_siderea	2	0	6.25	50.5	34	2	2	2	1
RBSK	One_year	San_Antonio_6m	San_Antonio_6m_5	Orbicella_faveolata	2	0	6.25	50.5	34	2	2	2	1
RBSK	One_year	San_Antonio_6m	San_Antonio_6m_5	Pseudodiploria_strigosa	1	0	6.25	50.5	34	2	2	2	1
RBSK	One_year	San_Antonio_6m	San_Antonio_6m_5	Siderastrea_siderea	3	0	6.25	50.5	34	2	2	2	1
RBSK	One_year	San_Antonio_6m	San_Antonio_6m_6	Montastraea_cavernosa	2	0	6.25	50.5	34	2	2	2	1
RBSK	One_year	San_Antonio_6m	San_Antonio_6m_6	Orbicella_faveolata	3	0	6.25	50.5	34	2	2	2	1
RBSK	One_year	San_Antonio_6m	San_Antonio_6m_6	Pseudodiploria_strigosa	1	1	6.25	50.5	34	2	2	2	1
RBSK	One_year	San_Antonio_6m	San_Antonio_6m_6	Siderastrea_siderea	2	0	6.25	50.5	34	2	2	2	1
RBSK	One_year	San_Antonio_Posterior	San_Antonio_Posterior_2	Pseudodiploria_strigosa	2	0	1	40.5	34	2	2	1	1
RBSK	One_year	San_Antonio_Posterior	San_Antonio_Posterior_2	Siderastrea_siderea	1	0	1	40.5	34	2	2	1	1
RBSK	One_year	San_Antonio_Posterior	San_Antonio_Posterior_3	Siderastrea_siderea	1	0	1	40.5	34	2	2	1	1
RBSK	One_year	San_Antonio_Posterior	San_Antonio_Posterior_4	Eusmilia_fastigiata	4	0	1	40.5	34	2	2	1	1
RBSK	One_year	San_Antonio_Posterior	San_Antonio_Posterior_4	Orbicella_annularis	1	0	1	40.5	34	2	2	1	1
RBSK	One_year	San_Antonio_Posterior	San_Antonio_Posterior_4	Pseudodiploria_strigosa	1	0	1	40.5	34	2	2	1	1
RBSK	One_year	San_Antonio_Posterior	San_Antonio_Posterior_4	Siderastrea_siderea	2	1	1	40.5	34	2	2	1	1
RBSK	One_year	San_Antonio_Posterior	San_Antonio_Posterior_5	Dichocoenia_stokesi	3	0	1	40.5	34	2	2	1	1
PNAX	One_year	Xahuayxol	Xahuayxol_1	Meandrina_meandrites	1	1	14.5	57.6	20	3	2	2	1
PNAX	One_year	Xahuayxol	Xahuayxol_1	Montastraea_cavernosa	4	0	14.5	57.6	20	3	2	2	1
PNAX	One_year	Xahuayxol	Xahuayxol_1	Orbicella_annularis	1	0	14.5	57.6	20	3	2	2	1
PNAX	One_year	Xahuayxol	Xahuayxol_1	Orbicella_faveolata	2	0	14.5	57.6	20	3	2	2	1
PNAX	One_year	Xahuayxol	Xahuayxol_1	Pseudodiploria_strigosa	3	3	14.5	57.6	20	3	2	2	1
PNAX	One_year	Xahuayxol	Xahuayxol_1	Siderastrea_siderea	5	1	14.5	57.6	20	3	2	2	1
PNAX	One_year	Xahuayxol	Xahuayxol_2	Diploria_labyrinthiformis	1	0	14.5	57.6	20	3	2	2	1
PNAX	One_year	Xahuayxol	Xahuayxol_2	Meandrina_meandrites	1	1	14.5	57.6	20	3	2	2	1
PNAX	One_year	Xahuayxol	Xahuayxol_2	Montastraea_cavernosa	3	2	14.5	57.6	20	3	2	2	1
PNAX	One_year	Xahuayxol	Xahuayxol_2	Orbicella_annularis	3	0	14.5	57.6	20	3	2	2	1
PNAX	One_year	Xahuayxol	Xahuayxol_2	Orbicella_faveolata	2	0	14.5	57.6	20	3	2	2	1
PNAX	One_year	Xahuayxol	Xahuayxol_2	Pseudodiploria_strigosa	2	2	14.5	57.6	20	3	2	2	1
PNAX	One_year	Xahuayxol	Xahuayxol_2	Siderastrea_siderea	8	3	14.5	57.6	20	3	2	2	1
PNAX	One_year	Xahuayxol	Xahuayxol_3	Meandrina_meandrites	2	2	14.5	57.6	20	3	2	2	1
PNAX	One_year	Xahuayxol	Xahuayxol_3	Montastraea_cavernosa	1	0	14.5	57.6	20	3	2	2	1
PNAX	One_year	Xahuayxol	Xahuayxol_3	Orbicella_annularis	1	0	14.5	57.6	20	3	2	2	1
PNAX	One_year	Xahuayxol	Xahuayxol_3	Pseudodiploria_strigosa	1	1	14.5	57.6	20	3	2	2	1
PNAX	One_year	Xahuayxol	Xahuayxol_3	Siderastrea_siderea	5	2	14.5	57.6	20	3	2	2	1
PNAX	One_year	Xahuayxol	Xahuayxol_4	Colpophyllia_natans	2	1	14.5	57.6	20	3	2	2	1
PNAX	One_year	Xahuayxol	Xahuayxol_4	Meandrina_meandrites	1	1	14.5	57.6	20	3	2	2	1
PNAX	One_year	Xahuayxol	Xahuayxol_4	Montastraea_cavernosa	5	2	14.5	57.6	20	3	2	2	1
PNAX	One_year	Xahuayxol	Xahuayxol_4	Orbicella_faveolata	7	2	14.5	57.6	20	3	2	2	1
PNAX	One_year	Xahuayxol	Xahuayxol_4	Pseudodiploria_strigosa	2	2	14.5	57.6	20	3	2	2	1
PNAX	One_year	Xahuayxol	Xahuayxol_4	Siderastrea_siderea	3	2	14.5	57.6	20	3	2	2	1
PNAX	One_year	Xahuayxol	Xahuayxol_6	Diploria_labyrinthiformis	2	0	14.5	57.6	20	3	2	2	1
PNAX	One_year	Xahuayxol	Xahuayxol_6	Meandrina_meandrites	1	1	14.5	57.6	20	3	2	2	1
PNAX	One_year	Xahuayxol	Xahuayxol_6	Montastraea_cavernosa	3	1	14.5	57.6	20	3	2	2	1
PNAX	One_year	Xahuayxol	Xahuayxol_6	Mycetophyllia_lamarckiana	1	0	14.5	57.6	20	3	2	2	1
PNAX	One_year	Xahuayxol	Xahuayxol_6	Orbicella_annularis	1	1	14.5	57.6	20	3	2	2	1
PNAX	One_year	Xahuayxol	Xahuayxol_6	Orbicella_faveolata	6	1	14.5	57.6	20	3	2	2	1
PNAX	One_year	Xahuayxol	Xahuayxol_6	Orbicella_franksi	2	0	14.5	57.6	20	3	2	2	1
PNAX	One_year	Xahuayxol	Xahuayxol_6	Pseudodiploria_strigosa	2	2	14.5	57.6	20	3	2	2	1
PNAX	One_year	Xahuayxol	Xahuayxol_6	Siderastrea_siderea	7	5	14.5	57.6	20	3	2	2	1
RBCM	One_year	Yal_Ku	Yal_Ku_1	Eusmilia_fastigiata	1	0	10	45.2	4	2	2	2	3
RBCM	One_year	Yal_Ku	Yal_Ku_1	Isophyllia_rigida	4	0	10	45.2	4	2	2	2	3
RBCM	One_year	Yal_Ku	Yal_Ku_1	Orbicella_annularis	5	0	10	45.2	4	2	2	2	3
RBCM	One_year	Yal_Ku	Yal_Ku_1	Orbicella_faveolata	1	0	10	45.2	4	2	2	2	3
RBCM	One_year	Yal_Ku	Yal_Ku_1	Siderastrea_siderea	4	1	10	45.2	4	2	2	2	3
RBCM	One_year	Yal_Ku	Yal_Ku_2	Eusmilia_fastigiata	1	0	10	45.2	4	2	2	2	3
RBCM	One_year	Yal_Ku	Yal_Ku_2	Meandrina_meandrites	1	0	10	45.2	4	2	2	2	3
RBCM	One_year	Yal_Ku	Yal_Ku_2	Orbicella_annularis	7	2	10	45.2	4	2	2	2	3
RBCM	One_year	Yal_Ku	Yal_Ku_2	Siderastrea_siderea	1	1	10	45.2	4	2	2	2	3
RBCM	One_year	Yal_Ku	Yal_Ku_3	Isophyllia_rigida	1	0	10	45.2	4	2	2	2	3
RBCM	One_year	Yal_Ku	Yal_Ku_3	Orbicella_annularis	1	0	10	45.2	4	2	2	2	3
RBCM	One_year	Yal_Ku	Yal_Ku_3	Pseudodiploria_strigosa	4	1	10	45.2	4	2	2	2	3
RBCM	One_year	Yal_Ku	Yal_Ku_3	Siderastrea_siderea	3	2	10	45.2	4	2	2	2	3
RBCM	One_year	Yal_Ku	Yal_Ku_4	Meandrina_meandrites	3	3	10	45.2	4	2	2	2	3
RBCM	One_year	Yal_Ku	Yal_Ku_4	Montastraea_cavernosa	2	0	10	45.2	4	2	2	2	3
RBCM	One_year	Yal_Ku	Yal_Ku_4	Mycetophyllia_lamarckiana	2	0	10	45.2	4	2	2	2	3
RBCM	One_year	Yal_Ku	Yal_Ku_4	Orbicella_faveolata	3	0	10	45.2	4	2	2	2	3
RBCM	One_year	Yal_Ku	Yal_Ku_4	Pseudodiploria_strigosa	6	3	10	45.2	4	2	2	2	3
RBCM	One_year	Yal_Ku	Yal_Ku_4	Siderastrea_siderea	5	0	10	45.2	4	2	2	2	3
RBCM	One_year	Yal_Ku	Yal_Ku_6	Dendrogyra_cylindrus	1	1	10	45.2	4	2	2	2	3
RBCM	One_year	Yal_Ku	Yal_Ku_6	Dichocoenia_stokesi	1	1	10	45.2	4	2	2	2	3
RBCM	One_year	Yal_Ku	Yal_Ku_6	Diploria_labyrinthiformis	1	1	10	45.2	4	2	2	2	3
RBCM	One_year	Yal_Ku	Yal_Ku_6	Montastraea_cavernosa	5	1	10	45.2	4	2	2	2	3
RBCM	One_year	Yal_Ku	Yal_Ku_6	Mycetophyllia_lamarckiana	2	0	10	45.2	4	2	2	2	3
RBCM	One_year	Yal_Ku	Yal_Ku_6	Orbicella_faveolata	3	0	10	45.2	4	2	2	2	3
RBCM	One_year	Yal_Ku	Yal_Ku_6	Pseudodiploria_strigosa	4	2	10	45.2	4	2	2	2	3
RBCM	One_year	Yal_Ku	Yal_Ku_6	Siderastrea_siderea	3	0	10	45.2	4	2	2	2	3
RBSK	One_year	Yuyum_6m	Yuyum_6m_1	Siderastrea_siderea	1	0	6	17.8333	34	2	2	2	1
RBSK	One_year	Yuyum_6m	Yuyum_6m_2	Montastraea_cavernosa	1	0	6	17.8333	34	2	2	2	1
RBSK	One_year	Yuyum_6m	Yuyum_6m_2	Siderastrea_siderea	5	3	6	17.8333	34	2	2	2	1
RBSK	One_year	Yuyum_6m	Yuyum_6m_3	Montastraea_cavernosa	1	0	6	17.8333	34	2	2	2	1
RBSK	One_year	Yuyum_6m	Yuyum_6m_3	Siderastrea_siderea	2	2	6	17.8333	34	2	2	2	1
RBSK	One_year	Yuyum_6m	Yuyum_6m_4	Siderastrea_siderea	3	1	6	17.8333	34	2	2	2	1
RBSK	One_year	Yuyum_6m	Yuyum_6m_6	Siderastrea_siderea	1	0	6	17.8333	34	2	2	2	1
RBSK	One_year	Yuyum_Frontal_Somero	Yuyum_Frontal_Somero_1	Dendrogyra_cylindrus	2	2	9	56.3333	34	2	2	2	1
RBSK	One_year	Yuyum_Frontal_Somero	Yuyum_Frontal_Somero_1	Montastraea_cavernosa	2	1	9	56.3333	34	2	2	2	1
RBSK	One_year	Yuyum_Frontal_Somero	Yuyum_Frontal_Somero_1	Pseudodiploria_strigosa	2	2	9	56.3333	34	2	2	2	1
RBSK	One_year	Yuyum_Frontal_Somero	Yuyum_Frontal_Somero_1	Siderastrea_siderea	11	2	9	56.3333	34	2	2	2	1
RBSK	One_year	Yuyum_Frontal_Somero	Yuyum_Frontal_Somero_2	Dendrogyra_cylindrus	1	1	9	56.3333	34	2	2	2	1
RBSK	One_year	Yuyum_Frontal_Somero	Yuyum_Frontal_Somero_2	Dichocoenia_stokesi	1	0	9	56.3333	34	2	2	2	1
RBSK	One_year	Yuyum_Frontal_Somero	Yuyum_Frontal_Somero_2	Isophyllia_rigida	1	0	9	56.3333	34	2	2	2	1
RBSK	One_year	Yuyum_Frontal_Somero	Yuyum_Frontal_Somero_2	Montastraea_cavernosa	4	0	9	56.3333	34	2	2	2	1
RBSK	One_year	Yuyum_Frontal_Somero	Yuyum_Frontal_Somero_2	Pseudodiploria_strigosa	3	1	9	56.3333	34	2	2	2	1
RBSK	One_year	Yuyum_Frontal_Somero	Yuyum_Frontal_Somero_2	Siderastrea_siderea	8	1	9	56.3333	34	2	2	2	1
RBSK	One_year	Yuyum_Frontal_Somero	Yuyum_Frontal_Somero_3	Dendrogyra_cylindrus	3	3	9	56.3333	34	2	2	2	1
RBSK	One_year	Yuyum_Frontal_Somero	Yuyum_Frontal_Somero_3	Montastraea_cavernosa	2	0	9	56.3333	34	2	2	2	1
RBSK	One_year	Yuyum_Frontal_Somero	Yuyum_Frontal_Somero_3	Orbicella_annularis	1	0	9	56.3333	34	2	2	2	1
RBSK	One_year	Yuyum_Frontal_Somero	Yuyum_Frontal_Somero_3	Orbicella_faveolata	4	0	9	56.3333	34	2	2	2	1
RBSK	One_year	Yuyum_Frontal_Somero	Yuyum_Frontal_Somero_3	Pseudodiploria_strigosa	1	1	9	56.3333	34	2	2	2	1
RBSK	One_year	Yuyum_Frontal_Somero	Yuyum_Frontal_Somero_3	Siderastrea_siderea	1	0	9	56.3333	34	2	2	2	1
RBSK	One_year	Yuyum_Frontal_Somero	Yuyum_Frontal_Somero_4	Montastraea_cavernosa	1	0	9	56.3333	34	2	2	2	1
RBSK	One_year	Yuyum_Frontal_Somero	Yuyum_Frontal_Somero_4	Pseudodiploria_strigosa	2	1	9	56.3333	34	2	2	2	1
RBSK	One_year	Yuyum_Frontal_Somero	Yuyum_Frontal_Somero_4	Siderastrea_siderea	8	0	9	56.3333	34	2	2	2	1
RBSK	One_year	Yuyum_Frontal_Somero	Yuyum_Frontal_Somero_5	Meandrina_jacksoni	1	1	9	56.3333	34	2	2	2	1
RBSK	One_year	Yuyum_Frontal_Somero	Yuyum_Frontal_Somero_5	Montastraea_cavernosa	2	0	9	56.3333	34	2	2	2	1
RBSK	One_year	Yuyum_Frontal_Somero	Yuyum_Frontal_Somero_5	Orbicella_annularis	1	0	9	56.3333	34	2	2	2	1
RBSK	One_year	Yuyum_Frontal_Somero	Yuyum_Frontal_Somero_5	Orbicella_faveolata	2	1	9	56.3333	34	2	2	2	1
RBSK	One_year	Yuyum_Frontal_Somero	Yuyum_Frontal_Somero_5	Pseudodiploria_strigosa	2	1	9	56.3333	34	2	2	2	1
RBSK	One_year	Yuyum_Frontal_Somero	Yuyum_Frontal_Somero_5	Siderastrea_siderea	5	1	9	56.3333	34	2	2	2	1
RBSK	One_year	Yuyum_Frontal_Somero	Yuyum_Frontal_Somero_6	Dichocoenia_stokesi	1	0	9	56.3333	34	2	2	2	1
RBSK	One_year	Yuyum_Frontal_Somero	Yuyum_Frontal_Somero_6	Montastraea_cavernosa	2	0	9	56.3333	34	2	2	2	1
RBSK	One_year	Yuyum_Frontal_Somero	Yuyum_Frontal_Somero_6	Orbicella_faveolata	4	1	9	56.3333	34	2	2	2	1
RBSK	One_year	Yuyum_Frontal_Somero	Yuyum_Frontal_Somero_6	Siderastrea_siderea	4	0	9	56.3333	34	2	2	2	1
RBSK	One_year	Yuyum_Posterior	Yuyum_Posterior_1	Montastraea_cavernosa	1	0	2	23.6923	34	2	2	1	1
RBSK	One_year	Yuyum_Posterior	Yuyum_Posterior_1	Pseudodiploria_clivosa	2	0	2	23.6923	34	2	2	1	1
RBSK	One_year	Yuyum_Posterior	Yuyum_Posterior_1	Pseudodiploria_strigosa	6	1	2	23.6923	34	2	2	1	1
RBSK	One_year	Yuyum_Posterior	Yuyum_Posterior_1	Siderastrea_siderea	3	0	2	23.6923	34	2	2	1	1
RBSK	One_year	Yuyum_Posterior	Yuyum_Posterior_2	Pseudodiploria_strigosa	1	0	2	23.6923	34	2	2	1	1
RBSK	One_year	Yuyum_Posterior	Yuyum_Posterior_2	Siderastrea_siderea	1	0	2	23.6923	34	2	2	1	1
RBSK	One_year	Yuyum_Posterior	Yuyum_Posterior_3	Pseudodiploria_strigosa	2	1	2	23.6923	34	2	2	1	1
RBSK	One_year	Yuyum_Posterior	Yuyum_Posterior_4	Pseudodiploria_clivosa	1	0	2	23.6923	34	2	2	1	1
RBSK	One_year	Yuyum_Posterior	Yuyum_Posterior_4	Pseudodiploria_strigosa	9	3	2	23.6923	34	2	2	1	1
RBSK	One_year	Yuyum_Posterior	Yuyum_Posterior_5	Orbicella_faveolata	1	0	2	23.6923	34	2	2	1	1
RBSK	One_year	Yuyum_Posterior	Yuyum_Posterior_5	Pseudodiploria_strigosa	3	1	2	23.6923	34	2	2	1	1
RBSK	One_year	Yuyum_Posterior	Yuyum_Posterior_5	Siderastrea_siderea	1	1	2	23.6923	34	2	2	1	1
RBSK	One_year	Yuyum_Posterior	Yuyum_Posterior_6	Orbicella_faveolata	4	0	2	23.6923	34	2	2	1	1
RBSK	One_year	Yuyum_Posterior	Yuyum_Posterior_6	Pseudodiploria_strigosa	13	9	2	23.6923	34	2	2	1	1
RBSK	One_year	Yuyum_Posterior	Yuyum_Posterior_6	Siderastrea_siderea	1	1	2	23.6923	34	2	2	1	1
RBSK	One_year	Yuyum_Posterior	Yuyum_Posterior_7	Pseudodiploria_clivosa	1	0	2	23.6923	34	2	2	1	1
RBSK	One_year	Yuyum_Posterior	Yuyum_Posterior_7	Pseudodiploria_strigosa	5	1	2	23.6923	34	2	2	1	1
RBSK	One_year	Yuyum_Posterior	Yuyum_Posterior_7	Siderastrea_siderea	1	0	2	23.6923	34	2	2	1	1
RBSK	One_year	Yuyum_Posterior	Yuyum_Posterior_8	Orbicella_annularis	1	0	2	23.6923	34	2	2	1	1
RBSK	One_year	Yuyum_Posterior	Yuyum_Posterior_8	Orbicella_faveolata	3	1	2	23.6923	34	2	2	1	1
RBSK	One_year	Yuyum_Posterior	Yuyum_Posterior_8	Pseudodiploria_clivosa	1	0	2	23.6923	34	2	2	1	1
RBSK	One_year	Yuyum_Posterior	Yuyum_Posterior_8	Pseudodiploria_strigosa	8	2	2	23.6923	34	2	2	1	1
RBSK	One_year	Yuyum_Posterior	Yuyum_Posterior_8	Siderastrea_siderea	2	0	2	23.6923	34	2	2	1	1
RBSK	One_year	Yuyum_Posterior	Yuyum_Posterior_9	Montastraea_cavernosa	1	0	2	23.6923	34	2	2	1	1
RBSK	One_year	Yuyum_Posterior	Yuyum_Posterior_9	Pseudodiploria_strigosa	2	0	2	23.6923	34	2	2	1	1
RBSK	One_year	Yuyum_Posterior	Yuyum_Posterior_10	Pseudodiploria_strigosa	1	0	2	23.6923	34	2	2	1	1
RBSK	One_year	Yuyum_Posterior	Yuyum_Posterior_11	Pseudodiploria_strigosa	1	0	2	23.6923	34	2	2	1	1
RBSK	One_year	Yuyum_Posterior	Yuyum_Posterior_12	Pseudodiploria_strigosa	1	1	2	23.6923	34	2	2	1	1
RBSK	One_year	Yuyum_Posterior	Yuyum_Posterior_13	Montastraea_cavernosa	1	0	2	23.6923	34	2	2	1	1
RBSK	One_year	Yuyum_Posterior	Yuyum_Posterior_13	Orbicella_faveolata	1	0	2	23.6923	34	2	2	1	1
RBSK	One_year	Yuyum_Posterior	Yuyum_Posterior_13	Pseudodiploria_clivosa	1	0	2	23.6923	34	2	2	1	1
RBSK	One_year	Yuyum_Posterior	Yuyum_Posterior_13	Pseudodiploria_strigosa	12	9	2	23.6923	34	2	2	1	1
RBSK	One_year	Yuyum_Posterior	Yuyum_Posterior_13	Siderastrea_siderea	3	2	2	23.6923	34	2	2	1	1
RBCM	Post-outbreak	Akumal_Langosta	Akumal_Langosta_1	Dichocoenia_stokesi	1	0	9	35.625	4	2	2	2	3
RBCM	Post-outbreak	Akumal_Langosta	Akumal_Langosta_1	Diploria_labyrinthiformis	1	0	9	35.625	4	2	2	2	3
RBCM	Post-outbreak	Akumal_Langosta	Akumal_Langosta_1	Montastraea_cavernosa	1	0	9	35.625	4	2	2	2	3
RBCM	Post-outbreak	Akumal_Langosta	Akumal_Langosta_1	Orbicella_faveolata	9	3	9	35.625	4	2	2	2	3
RBCM	Post-outbreak	Akumal_Langosta	Akumal_Langosta_2	Diploria_labyrinthiformis	1	0	9	35.625	4	2	2	2	3
RBCM	Post-outbreak	Akumal_Langosta	Akumal_Langosta_2	Isophyllia_rigida	1	0	9	35.625	4	2	2	2	3
RBCM	Post-outbreak	Akumal_Langosta	Akumal_Langosta_2	Meandrina_meandrites	1	1	9	35.625	4	2	2	2	3
RBCM	Post-outbreak	Akumal_Langosta	Akumal_Langosta_2	Montastraea_cavernosa	2	1	9	35.625	4	2	2	2	3
RBCM	Post-outbreak	Akumal_Langosta	Akumal_Langosta_2	Orbicella_faveolata	2	0	9	35.625	4	2	2	2	3
RBCM	Post-outbreak	Akumal_Langosta	Akumal_Langosta_2	Pseudodiploria_strigosa	1	1	9	35.625	4	2	2	2	3
RBCM	Post-outbreak	Akumal_Langosta	Akumal_Langosta_2	Siderastrea_siderea	7	3	9	35.625	4	2	2	2	3
RBCM	Post-outbreak	Akumal_Langosta	Akumal_Langosta_3	Orbicella_faveolata	4	0	9	35.625	4	2	2	2	3
RBCM	Post-outbreak	Akumal_Langosta	Akumal_Langosta_3	Pseudodiploria_strigosa	1	1	9	35.625	4	2	2	2	3
RBCM	Post-outbreak	Akumal_Langosta	Akumal_Langosta_3	Siderastrea_siderea	2	0	9	35.625	4	2	2	2	3
RBCM	Post-outbreak	Akumal_Langosta	Akumal_Langosta_4	Dichocoenia_stokesi	2	1	9	35.625	4	2	2	2	3
RBCM	Post-outbreak	Akumal_Langosta	Akumal_Langosta_4	Isophyllia_rigida	1	0	9	35.625	4	2	2	2	3
RBCM	Post-outbreak	Akumal_Langosta	Akumal_Langosta_4	Montastraea_cavernosa	2	1	9	35.625	4	2	2	2	3
RBCM	Post-outbreak	Akumal_Langosta	Akumal_Langosta_4	Orbicella_faveolata	2	0	9	35.625	4	2	2	2	3
RBCM	Post-outbreak	Akumal_Langosta	Akumal_Langosta_4	Siderastrea_siderea	3	1	9	35.625	4	2	2	2	3
RBCM	Post-outbreak	Akumal_Langosta	Akumal_Langosta_5	Dichocoenia_stokesi	1	0	9	35.625	4	2	2	2	3
RBCM	Post-outbreak	Akumal_Langosta	Akumal_Langosta_5	Diploria_labyrinthiformis	1	0	9	35.625	4	2	2	2	3
RBCM	Post-outbreak	Akumal_Langosta	Akumal_Langosta_5	Mycetophyllia_lamarckiana	1	0	9	35.625	4	2	2	2	3
RBCM	Post-outbreak	Akumal_Langosta	Akumal_Langosta_5	Orbicella_annularis	2	1	9	35.625	4	2	2	2	3
RBCM	Post-outbreak	Akumal_Langosta	Akumal_Langosta_5	Orbicella_faveolata	4	1	9	35.625	4	2	2	2	3
RBCM	Post-outbreak	Akumal_Langosta	Akumal_Langosta_5	Orbicella_franksi	1	0	9	35.625	4	2	2	2	3
RBCM	Post-outbreak	Akumal_Langosta	Akumal_Langosta_5	Pseudodiploria_strigosa	1	0	9	35.625	4	2	2	2	3
RBCM	Post-outbreak	Akumal_Langosta	Akumal_Langosta_5	Siderastrea_siderea	5	2	9	35.625	4	2	2	2	3
RBCM	Post-outbreak	Akumal_Langosta	Akumal_Langosta_6	Siderastrea_siderea	3	1	9	35.625	4	2	2	2	3
RBCM	Post-outbreak	Akumal_Langosta	Akumal_Langosta_7	Diploria_labyrinthiformis	1	0	9	35.625	4	2	2	2	3
RBCM	Post-outbreak	Akumal_Langosta	Akumal_Langosta_7	Montastraea_cavernosa	1	0	9	35.625	4	2	2	2	3
RBCM	Post-outbreak	Akumal_Langosta	Akumal_Langosta_7	Orbicella_annularis	1	0	9	35.625	4	2	2	2	3
RBCM	Post-outbreak	Akumal_Langosta	Akumal_Langosta_7	Orbicella_faveolata	3	2	9	35.625	4	2	2	2	3
RBCM	Post-outbreak	Akumal_Langosta	Akumal_Langosta_7	Pseudodiploria_strigosa	2	1	9	35.625	4	2	2	2	3
RBCM	Post-outbreak	Akumal_Langosta	Akumal_Langosta_7	Siderastrea_siderea	5	2	9	35.625	4	2	2	2	3
RBCM	Post-outbreak	Akumal_Langosta	Akumal_Langosta_1B	Dichocoenia_stokesi	1	0	9	35.625	4	2	2	2	3
RBCM	Post-outbreak	Akumal_Langosta	Akumal_Langosta_1B	Orbicella_faveolata	2	0	9	35.625	4	2	2	2	3
PNAX	Post-outbreak	Bacalar_Chico	Bacalar_Chico_1	Diploria_labyrinthiformis	1	0	10.96	73.8158	20	3	2	2	2
PNAX	Post-outbreak	Bacalar_Chico	Bacalar_Chico_1	Isophyllia_rigida	1	0	10.96	73.8158	20	3	2	2	2
PNAX	Post-outbreak	Bacalar_Chico	Bacalar_Chico_1	Montastraea_cavernosa	6	0	10.96	73.8158	20	3	2	2	2
PNAX	Post-outbreak	Bacalar_Chico	Bacalar_Chico_1	Orbicella_faveolata	4	0	10.96	73.8158	20	3	2	2	2
PNAX	Post-outbreak	Bacalar_Chico	Bacalar_Chico_1	Pseudodiploria_strigosa	3	2	10.96	73.8158	20	3	2	2	2
PNAX	Post-outbreak	Bacalar_Chico	Bacalar_Chico_1	Siderastrea_siderea	5	0	10.96	73.8158	20	3	2	2	2
PNAX	Post-outbreak	Bacalar_Chico	Bacalar_Chico_2	Dichocoenia_stokesi	1	0	10.96	73.8158	20	3	2	2	2
PNAX	Post-outbreak	Bacalar_Chico	Bacalar_Chico_2	Diploria_labyrinthiformis	1	1	10.96	73.8158	20	3	2	2	2
PNAX	Post-outbreak	Bacalar_Chico	Bacalar_Chico_2	Montastraea_cavernosa	6	1	10.96	73.8158	20	3	2	2	2
PNAX	Post-outbreak	Bacalar_Chico	Bacalar_Chico_2	Orbicella_annularis	1	0	10.96	73.8158	20	3	2	2	2
PNAX	Post-outbreak	Bacalar_Chico	Bacalar_Chico_2	Orbicella_faveolata	1	0	10.96	73.8158	20	3	2	2	2
PNAX	Post-outbreak	Bacalar_Chico	Bacalar_Chico_2	Pseudodiploria_strigosa	5	2	10.96	73.8158	20	3	2	2	2
PNAX	Post-outbreak	Bacalar_Chico	Bacalar_Chico_2	Siderastrea_siderea	11	7	10.96	73.8158	20	3	2	2	2
PNAX	Post-outbreak	Bacalar_Chico	Bacalar_Chico_3	Orbicella_annularis	1	0	10.96	73.8158	20	3	2	2	2
PNAX	Post-outbreak	Bacalar_Chico	Bacalar_Chico_3	Orbicella_faveolata	1	0	10.96	73.8158	20	3	2	2	2
PNAX	Post-outbreak	Bacalar_Chico	Bacalar_Chico_3	Siderastrea_siderea	2	0	10.96	73.8158	20	3	2	2	2
PNAX	Post-outbreak	Bacalar_Chico	Bacalar_Chico_4	Montastraea_cavernosa	2	1	10.96	73.8158	20	3	2	2	2
PNAX	Post-outbreak	Bacalar_Chico	Bacalar_Chico_4	Pseudodiploria_strigosa	1	0	10.96	73.8158	20	3	2	2	2
PNAX	Post-outbreak	Bacalar_Chico	Bacalar_Chico_4	Siderastrea_siderea	13	9	10.96	73.8158	20	3	2	2	2
PNAX	Post-outbreak	Bacalar_Chico	Bacalar_Chico_5	Diploria_labyrinthiformis	3	2	10.96	73.8158	20	3	2	2	2
PNAX	Post-outbreak	Bacalar_Chico	Bacalar_Chico_5	Montastraea_cavernosa	4	4	10.96	73.8158	20	3	2	2	2
PNAX	Post-outbreak	Bacalar_Chico	Bacalar_Chico_5	Orbicella_annularis	1	1	10.96	73.8158	20	3	2	2	2
PNAX	Post-outbreak	Bacalar_Chico	Bacalar_Chico_5	Orbicella_faveolata	5	4	10.96	73.8158	20	3	2	2	2
PNAX	Post-outbreak	Bacalar_Chico	Bacalar_Chico_5	Pseudodiploria_strigosa	6	4	10.96	73.8158	20	3	2	2	2
PNAX	Post-outbreak	Bacalar_Chico	Bacalar_Chico_5	Siderastrea_siderea	12	8	10.96	73.8158	20	3	2	2	2
PNAX	Post-outbreak	Bacalar_Chico	Bacalar_Chico_6	Diploria_labyrinthiformis	3	2	10.96	73.8158	20	3	2	2	2
PNAX	Post-outbreak	Bacalar_Chico	Bacalar_Chico_6	Montastraea_cavernosa	3	1	10.96	73.8158	20	3	2	2	2
PNAX	Post-outbreak	Bacalar_Chico	Bacalar_Chico_6	Orbicella_annularis	2	0	10.96	73.8158	20	3	2	2	2
PNAX	Post-outbreak	Bacalar_Chico	Bacalar_Chico_6	Orbicella_faveolata	1	1	10.96	73.8158	20	3	2	2	2
PNAX	Post-outbreak	Bacalar_Chico	Bacalar_Chico_6	Pseudodiploria_strigosa	6	3	10.96	73.8158	20	3	2	2	2
PNAX	Post-outbreak	Bacalar_Chico	Bacalar_Chico_6	Siderastrea_siderea	23	14	10.96	73.8158	20	3	2	2	2
PNAX	Post-outbreak	Bacalar_Chico	Bacalar_Chico_7	Colpophyllia_natans	1	0	10.96	73.8158	20	3	2	2	2
PNAX	Post-outbreak	Bacalar_Chico	Bacalar_Chico_7	Isophyllia_rigida	1	0	10.96	73.8158	20	3	2	2	2
PNAX	Post-outbreak	Bacalar_Chico	Bacalar_Chico_7	Montastraea_cavernosa	4	1	10.96	73.8158	20	3	2	2	2
PNAX	Post-outbreak	Bacalar_Chico	Bacalar_Chico_7	Orbicella_faveolata	1	1	10.96	73.8158	20	3	2	2	2
PNAX	Post-outbreak	Bacalar_Chico	Bacalar_Chico_7	Pseudodiploria_strigosa	3	1	10.96	73.8158	20	3	2	2	2
PNAX	Post-outbreak	Bacalar_Chico	Bacalar_Chico_7	Siderastrea_siderea	6	4	10.96	73.8158	20	3	2	2	2
PNAX	Post-outbreak	Bacalar_Chico	Bacalar_Chico_1B	Isophyllia_rigida	1	0	10.96	73.8158	20	3	2	2	2
PNAX	Post-outbreak	Bacalar_Chico	Bacalar_Chico_1B	Meandrina_meandrites	1	0	10.96	73.8158	20	3	2	2	2
PNAX	Post-outbreak	Bacalar_Chico	Bacalar_Chico_1B	Montastraea_cavernosa	2	0	10.96	73.8158	20	3	2	2	2
PNAX	Post-outbreak	Bacalar_Chico	Bacalar_Chico_1B	Orbicella_faveolata	1	0	10.96	73.8158	20	3	2	2	2
PNAX	Post-outbreak	Bacalar_Chico	Bacalar_Chico_1B	Pseudodiploria_strigosa	5	1	10.96	73.8158	20	3	2	2	2
PNAX	Post-outbreak	Bacalar_Chico	Bacalar_Chico_1B	Siderastrea_siderea	10	5	10.96	73.8158	20	3	2	2	2
PNAPM	Post-outbreak	Bonanza_Profundo	Bonanza_Profundo_1	Diploria_labyrinthiformis	1	1	9.82	34.2857	22	2	2	2	3
PNAPM	Post-outbreak	Bonanza_Profundo	Bonanza_Profundo_1	Meandrina_meandrites	1	1	9.82	34.2857	22	2	2	2	3
PNAPM	Post-outbreak	Bonanza_Profundo	Bonanza_Profundo_1	Montastraea_cavernosa	4	2	9.82	34.2857	22	2	2	2	3
PNAPM	Post-outbreak	Bonanza_Profundo	Bonanza_Profundo_1	Orbicella_annularis	1	1	9.82	34.2857	22	2	2	2	3
PNAPM	Post-outbreak	Bonanza_Profundo	Bonanza_Profundo_1	Orbicella_faveolata	1	1	9.82	34.2857	22	2	2	2	3
PNAPM	Post-outbreak	Bonanza_Profundo	Bonanza_Profundo_1	Pseudodiploria_strigosa	5	5	9.82	34.2857	22	2	2	2	3
PNAPM	Post-outbreak	Bonanza_Profundo	Bonanza_Profundo_1	Siderastrea_siderea	3	1	9.82	34.2857	22	2	2	2	3
PNAPM	Post-outbreak	Bonanza_Profundo	Bonanza_Profundo_2	Colpophyllia_natans	1	1	9.82	34.2857	22	2	2	2	3
PNAPM	Post-outbreak	Bonanza_Profundo	Bonanza_Profundo_2	Montastraea_cavernosa	3	2	9.82	34.2857	22	2	2	2	3
PNAPM	Post-outbreak	Bonanza_Profundo	Bonanza_Profundo_2	Siderastrea_siderea	1	0	9.82	34.2857	22	2	2	2	3
PNAPM	Post-outbreak	Bonanza_Profundo	Bonanza_Profundo_3	Diploria_labyrinthiformis	1	1	9.82	34.2857	22	2	2	2	3
PNAPM	Post-outbreak	Bonanza_Profundo	Bonanza_Profundo_3	Meandrina_meandrites	1	1	9.82	34.2857	22	2	2	2	3
PNAPM	Post-outbreak	Bonanza_Profundo	Bonanza_Profundo_3	Montastraea_cavernosa	3	1	9.82	34.2857	22	2	2	2	3
PNAPM	Post-outbreak	Bonanza_Profundo	Bonanza_Profundo_3	Orbicella_faveolata	1	0	9.82	34.2857	22	2	2	2	3
PNAPM	Post-outbreak	Bonanza_Profundo	Bonanza_Profundo_3	Pseudodiploria_strigosa	2	2	9.82	34.2857	22	2	2	2	3
PNAPM	Post-outbreak	Bonanza_Profundo	Bonanza_Profundo_3	Siderastrea_siderea	1	0	9.82	34.2857	22	2	2	2	3
PNAPM	Post-outbreak	Bonanza_Profundo	Bonanza_Profundo_4	Colpophyllia_natans	1	1	9.82	34.2857	22	2	2	2	3
PNAPM	Post-outbreak	Bonanza_Profundo	Bonanza_Profundo_4	Montastraea_cavernosa	6	0	9.82	34.2857	22	2	2	2	3
PNAPM	Post-outbreak	Bonanza_Profundo	Bonanza_Profundo_4	Orbicella_annularis	3	0	9.82	34.2857	22	2	2	2	3
PNAPM	Post-outbreak	Bonanza_Profundo	Bonanza_Profundo_4	Orbicella_faveolata	1	0	9.82	34.2857	22	2	2	2	3
PNAPM	Post-outbreak	Bonanza_Profundo	Bonanza_Profundo_4	Orbicella_franksi	1	0	9.82	34.2857	22	2	2	2	3
PNAPM	Post-outbreak	Bonanza_Profundo	Bonanza_Profundo_4	Pseudodiploria_strigosa	9	9	9.82	34.2857	22	2	2	2	3
PNAPM	Post-outbreak	Bonanza_Profundo	Bonanza_Profundo_5	Meandrina_meandrites	1	1	9.82	34.2857	22	2	2	2	3
PNAPM	Post-outbreak	Bonanza_Profundo	Bonanza_Profundo_5	Montastraea_cavernosa	1	0	9.82	34.2857	22	2	2	2	3
PNAPM	Post-outbreak	Bonanza_Profundo	Bonanza_Profundo_5	Orbicella_faveolata	1	0	9.82	34.2857	22	2	2	2	3
PNAPM	Post-outbreak	Bonanza_Profundo	Bonanza_Profundo_5	Pseudodiploria_strigosa	1	1	9.82	34.2857	22	2	2	2	3
PNAPM	Post-outbreak	Bonanza_Profundo	Bonanza_Profundo_5	Siderastrea_siderea	6	3	9.82	34.2857	22	2	2	2	3
PNAPM	Post-outbreak	Bonanza_Profundo	Bonanza_Profundo_6	Colpophyllia_natans	1	1	9.82	34.2857	22	2	2	2	3
PNAPM	Post-outbreak	Bonanza_Profundo	Bonanza_Profundo_6	Montastraea_cavernosa	2	1	9.82	34.2857	22	2	2	2	3
PNAPM	Post-outbreak	Bonanza_Profundo	Bonanza_Profundo_6	Pseudodiploria_strigosa	3	1	9.82	34.2857	22	2	2	2	3
PNAPM	Post-outbreak	Bonanza_Profundo	Bonanza_Profundo_6	Siderastrea_siderea	4	2	9.82	34.2857	22	2	2	2	3
PNAPM	Post-outbreak	Bonanza_Profundo	Bonanza_Profundo_3B	Meandrina_meandrites	1	1	9.82	34.2857	22	2	2	2	3
PNAPM	Post-outbreak	Bonanza_Profundo	Bonanza_Profundo_3B	Montastraea_cavernosa	4	2	9.82	34.2857	22	2	2	2	3
PNAPM	Post-outbreak	Bonanza_Profundo	Bonanza_Profundo_3B	Pseudodiploria_strigosa	3	2	9.82	34.2857	22	2	2	2	3
PNAPM	Post-outbreak	Bonanza_Profundo	Bonanza_Profundo_3B	Siderastrea_siderea	1	0	9.82	34.2857	22	2	2	2	3
RBCM	Post-outbreak	Casa_Cenote	Casa_Cenote_1	Orbicella_faveolata	1	0	8	35.7576	4	2	2	2	2
RBCM	Post-outbreak	Casa_Cenote	Casa_Cenote_1	Pseudodiploria_strigosa	3	2	8	35.7576	4	2	2	2	2
RBCM	Post-outbreak	Casa_Cenote	Casa_Cenote_1	Siderastrea_siderea	4	0	8	35.7576	4	2	2	2	2
RBCM	Post-outbreak	Casa_Cenote	Casa_Cenote_2	Montastraea_cavernosa	1	0	8	35.7576	4	2	2	2	2
RBCM	Post-outbreak	Casa_Cenote	Casa_Cenote_2	Orbicella_annularis	1	0	8	35.7576	4	2	2	2	2
RBCM	Post-outbreak	Casa_Cenote	Casa_Cenote_2	Orbicella_faveolata	3	0	8	35.7576	4	2	2	2	2
RBCM	Post-outbreak	Casa_Cenote	Casa_Cenote_2	Pseudodiploria_strigosa	1	1	8	35.7576	4	2	2	2	2
RBCM	Post-outbreak	Casa_Cenote	Casa_Cenote_3	Colpophyllia_natans	1	1	8	35.7576	4	2	2	2	2
RBCM	Post-outbreak	Casa_Cenote	Casa_Cenote_3	Montastraea_cavernosa	2	0	8	35.7576	4	2	2	2	2
RBCM	Post-outbreak	Casa_Cenote	Casa_Cenote_3	Orbicella_annularis	2	1	8	35.7576	4	2	2	2	2
RBCM	Post-outbreak	Casa_Cenote	Casa_Cenote_3	Orbicella_faveolata	3	1	8	35.7576	4	2	2	2	2
RBCM	Post-outbreak	Casa_Cenote	Casa_Cenote_3	Pseudodiploria_strigosa	1	0	8	35.7576	4	2	2	2	2
RBCM	Post-outbreak	Casa_Cenote	Casa_Cenote_3	Siderastrea_siderea	3	0	8	35.7576	4	2	2	2	2
RBCM	Post-outbreak	Casa_Cenote	Casa_Cenote_4	Colpophyllia_natans	1	1	8	35.7576	4	2	2	2	2
RBCM	Post-outbreak	Casa_Cenote	Casa_Cenote_4	Montastraea_cavernosa	2	0	8	35.7576	4	2	2	2	2
RBCM	Post-outbreak	Casa_Cenote	Casa_Cenote_4	Orbicella_annularis	1	1	8	35.7576	4	2	2	2	2
RBCM	Post-outbreak	Casa_Cenote	Casa_Cenote_4	Orbicella_faveolata	4	1	8	35.7576	4	2	2	2	2
RBCM	Post-outbreak	Casa_Cenote	Casa_Cenote_5	Orbicella_faveolata	4	0	8	35.7576	4	2	2	2	2
RBCM	Post-outbreak	Casa_Cenote	Casa_Cenote_5	Orbicella_franksi	1	0	8	35.7576	4	2	2	2	2
RBCM	Post-outbreak	Casa_Cenote	Casa_Cenote_5	Pseudodiploria_strigosa	1	1	8	35.7576	4	2	2	2	2
RBCM	Post-outbreak	Casa_Cenote	Casa_Cenote_5	Siderastrea_siderea	5	0	8	35.7576	4	2	2	2	2
RBCM	Post-outbreak	Casa_Cenote	Casa_Cenote_6	Colpophyllia_natans	1	0	8	35.7576	4	2	2	2	2
RBCM	Post-outbreak	Casa_Cenote	Casa_Cenote_6	Montastraea_cavernosa	1	0	8	35.7576	4	2	2	2	2
RBCM	Post-outbreak	Casa_Cenote	Casa_Cenote_6	Orbicella_annularis	1	0	8	35.7576	4	2	2	2	2
RBCM	Post-outbreak	Casa_Cenote	Casa_Cenote_6	Orbicella_faveolata	2	0	8	35.7576	4	2	2	2	2
RBCM	Post-outbreak	Casa_Cenote	Casa_Cenote_6	Pseudodiploria_strigosa	4	2	8	35.7576	4	2	2	2	2
RBCM	Post-outbreak	Casa_Cenote	Casa_Cenote_6	Siderastrea_siderea	4	0	8	35.7576	4	2	2	2	2
RBCM	Post-outbreak	Casa_Cenote	Casa_Cenote_7	Montastraea_cavernosa	1	0	8	35.7576	4	2	2	2	2
RBCM	Post-outbreak	Casa_Cenote	Casa_Cenote_7	Pseudodiploria_strigosa	2	2	8	35.7576	4	2	2	2	2
RBCM	Post-outbreak	Casa_Cenote	Casa_Cenote_7	Siderastrea_siderea	2	1	8	35.7576	4	2	2	2	2
PNAC	Post-outbreak	Chankanaab	Chankanaab_1	Dichocoenia_stokesi	2	2	11.69	58.7097	24	3	1	2	3
PNAC	Post-outbreak	Chankanaab	Chankanaab_1	Diploria_labyrinthiformis	2	2	11.69	58.7097	24	3	1	2	3
PNAC	Post-outbreak	Chankanaab	Chankanaab_1	Eusmilia_fastigiata	4	2	11.69	58.7097	24	3	1	2	3
PNAC	Post-outbreak	Chankanaab	Chankanaab_1	Meandrina_meandrites	1	1	11.69	58.7097	24	3	1	2	3
PNAC	Post-outbreak	Chankanaab	Chankanaab_1	Montastraea_cavernosa	5	3	11.69	58.7097	24	3	1	2	3
PNAC	Post-outbreak	Chankanaab	Chankanaab_1	Orbicella_faveolata	1	1	11.69	58.7097	24	3	1	2	3
PNAC	Post-outbreak	Chankanaab	Chankanaab_1	Siderastrea_siderea	22	6	11.69	58.7097	24	3	1	2	3
PNAC	Post-outbreak	Chankanaab	Chankanaab_3	Eusmilia_fastigiata	3	1	11.69	58.7097	24	3	1	2	3
PNAC	Post-outbreak	Chankanaab	Chankanaab_3	Montastraea_cavernosa	4	3	11.69	58.7097	24	3	1	2	3
PNAC	Post-outbreak	Chankanaab	Chankanaab_3	Orbicella_faveolata	1	0	11.69	58.7097	24	3	1	2	3
PNAC	Post-outbreak	Chankanaab	Chankanaab_3	Orbicella_franksi	1	0	11.69	58.7097	24	3	1	2	3
PNAC	Post-outbreak	Chankanaab	Chankanaab_3	Siderastrea_siderea	4	0	11.69	58.7097	24	3	1	2	3
PNAC	Post-outbreak	Chankanaab	Chankanaab_4	Meandrina_meandrites	1	1	11.69	58.7097	24	3	1	2	3
PNAC	Post-outbreak	Chankanaab	Chankanaab_4	Montastraea_cavernosa	2	1	11.69	58.7097	24	3	1	2	3
PNAC	Post-outbreak	Chankanaab	Chankanaab_4	Orbicella_faveolata	1	1	11.69	58.7097	24	3	1	2	3
PNAC	Post-outbreak	Chankanaab	Chankanaab_4	Siderastrea_siderea	18	1	11.69	58.7097	24	3	1	2	3
PNAC	Post-outbreak	Chankanaab	Chankanaab_5	Eusmilia_fastigiata	1	0	11.69	58.7097	24	3	1	2	3
PNAC	Post-outbreak	Chankanaab	Chankanaab_5	Meandrina_meandrites	1	0	11.69	58.7097	24	3	1	2	3
PNAC	Post-outbreak	Chankanaab	Chankanaab_5	Montastraea_cavernosa	1	1	11.69	58.7097	24	3	1	2	3
PNAC	Post-outbreak	Chankanaab	Chankanaab_5	Orbicella_faveolata	1	0	11.69	58.7097	24	3	1	2	3
PNAC	Post-outbreak	Chankanaab	Chankanaab_5	Pseudodiploria_strigosa	1	1	11.69	58.7097	24	3	1	2	3
PNAC	Post-outbreak	Chankanaab	Chankanaab_5	Siderastrea_siderea	11	1	11.69	58.7097	24	3	1	2	3
PNAC	Post-outbreak	Chankanaab	Chankanaab_6	Meandrina_meandrites	1	1	11.69	58.7097	24	3	1	2	3
PNAC	Post-outbreak	Chankanaab	Chankanaab_6	Montastraea_cavernosa	1	0	11.69	58.7097	24	3	1	2	3
PNAC	Post-outbreak	Chankanaab	Chankanaab_6	Orbicella_annularis	1	0	11.69	58.7097	24	3	1	2	3
PNAC	Post-outbreak	Chankanaab	Chankanaab_6	Siderastrea_siderea	7	1	11.69	58.7097	24	3	1	2	3
PNAC	Post-outbreak	Chankanaab	Chankanaab_7	Eusmilia_fastigiata	1	1	11.69	58.7097	24	3	1	2	3
PNAC	Post-outbreak	Chankanaab	Chankanaab_7	Orbicella_faveolata	7	1	11.69	58.7097	24	3	1	2	3
PNAC	Post-outbreak	Chankanaab	Chankanaab_7	Siderastrea_siderea	1	0	11.69	58.7097	24	3	1	2	3
PNAC	Post-outbreak	Colombia	Colombia_1	Eusmilia_fastigiata	2	2	11.47	41.0256	24	4	1	2	2
PNAC	Post-outbreak	Colombia	Colombia_1	Montastraea_cavernosa	1	1	11.47	41.0256	24	4	1	2	2
PNAC	Post-outbreak	Colombia	Colombia_1	Orbicella_faveolata	3	0	11.47	41.0256	24	4	1	2	2
PNAC	Post-outbreak	Colombia	Colombia_1	Pseudodiploria_strigosa	1	1	11.47	41.0256	24	4	1	2	2
PNAC	Post-outbreak	Colombia	Colombia_1	Siderastrea_siderea	3	0	11.47	41.0256	24	4	1	2	2
PNAC	Post-outbreak	Colombia	Colombia_2	Montastraea_cavernosa	2	1	11.47	41.0256	24	4	1	2	2
PNAC	Post-outbreak	Colombia	Colombia_2	Orbicella_faveolata	5	1	11.47	41.0256	24	4	1	2	2
PNAC	Post-outbreak	Colombia	Colombia_2	Pseudodiploria_strigosa	1	1	11.47	41.0256	24	4	1	2	2
PNAC	Post-outbreak	Colombia	Colombia_2	Siderastrea_siderea	3	1	11.47	41.0256	24	4	1	2	2
PNAC	Post-outbreak	Colombia	Colombia_3	Eusmilia_fastigiata	3	2	11.47	41.0256	24	4	1	2	2
PNAC	Post-outbreak	Colombia	Colombia_3	Montastraea_cavernosa	1	0	11.47	41.0256	24	4	1	2	2
PNAC	Post-outbreak	Colombia	Colombia_3	Orbicella_annularis	3	2	11.47	41.0256	24	4	1	2	2
PNAC	Post-outbreak	Colombia	Colombia_3	Siderastrea_siderea	2	1	11.47	41.0256	24	4	1	2	2
PNAC	Post-outbreak	Colombia	Colombia_4	Orbicella_annularis	1	1	11.47	41.0256	24	4	1	2	2
PNAC	Post-outbreak	Colombia	Colombia_5	Eusmilia_fastigiata	2	2	11.47	41.0256	24	4	1	2	2
PNAC	Post-outbreak	Colombia	Colombia_5	Montastraea_cavernosa	2	1	11.47	41.0256	24	4	1	2	2
PNAC	Post-outbreak	Colombia	Colombia_5	Orbicella_annularis	2	1	11.47	41.0256	24	4	1	2	2
PNAC	Post-outbreak	Colombia	Colombia_5	Orbicella_faveolata	5	1	11.47	41.0256	24	4	1	2	2
PNAC	Post-outbreak	Colombia	Colombia_5	Pseudodiploria_strigosa	2	2	11.47	41.0256	24	4	1	2	2
PNAC	Post-outbreak	Colombia	Colombia_5	Siderastrea_siderea	4	0	11.47	41.0256	24	4	1	2	2
PNAC	Post-outbreak	Colombia	Colombia_5	Eusmilia_fastigiata	1	1	11.47	41.0256	24	4	1	2	2
PNAC	Post-outbreak	Colombia	Colombia_6	Montastraea_cavernosa	3	0	11.47	41.0256	24	4	1	2	2
PNAC	Post-outbreak	Colombia	Colombia_6	Orbicella_annularis	1	0	11.47	41.0256	24	4	1	2	2
PNAC	Post-outbreak	Colombia	Colombia_6	Orbicella_faveolata	1	0	11.47	41.0256	24	4	1	2	2
PNAC	Post-outbreak	Colombia	Colombia_6	Orbicella_franksi	2	0	11.47	41.0256	24	4	1	2	2
PNAC	Post-outbreak	Colombia	Colombia_6	Siderastrea_siderea	7	3	11.47	41.0256	24	4	1	2	2
PNAC	Post-outbreak	Colombia	Colombia_7	Colpophyllia_natans	1	1	11.47	41.0256	24	4	1	2	2
PNAC	Post-outbreak	Colombia	Colombia_7	Eusmilia_fastigiata	2	1	11.47	41.0256	24	4	1	2	2
PNAC	Post-outbreak	Colombia	Colombia_7	Orbicella_annularis	1	1	11.47	41.0256	24	4	1	2	2
PNAC	Post-outbreak	Colombia	Colombia_7	Siderastrea_siderea	10	1	11.47	41.0256	24	4	1	2	2
PNAC	Post-outbreak	Colombia	Colombia_8	Eusmilia_fastigiata	2	1	11.47	41.0256	24	4	1	2	2
PNAC	Post-outbreak	Colombia	Colombia_8	Montastraea_cavernosa	1	1	11.47	41.0256	24	4	1	2	2
PNAC	Post-outbreak	Colombia	Colombia_8	Orbicella_faveolata	4	0	11.47	41.0256	24	4	1	2	2
PNAC	Post-outbreak	Colombia	Colombia_8	Siderastrea_siderea	4	4	11.47	41.0256	24	4	1	2	2
PNAC	Post-outbreak	Dalila	Dalila_1	Dichocoenia_stokesi	1	0	11.87	71.3846	24	3	1	2	2
PNAC	Post-outbreak	Dalila	Dalila_1	Eusmilia_fastigiata	2	2	11.87	71.3846	24	3	1	2	2
PNAC	Post-outbreak	Dalila	Dalila_1	Montastraea_cavernosa	1	0	11.87	71.3846	24	3	1	2	2
PNAC	Post-outbreak	Dalila	Dalila_1	Mycetophyllia_lamarckiana	2	1	11.87	71.3846	24	3	1	2	2
PNAC	Post-outbreak	Dalila	Dalila_1	Orbicella_faveolata	6	2	11.87	71.3846	24	3	1	2	2
PNAC	Post-outbreak	Dalila	Dalila_1	Siderastrea_siderea	12	3	11.87	71.3846	24	3	1	2	2
PNAC	Post-outbreak	Dalila	Dalila_2	Eusmilia_fastigiata	1	1	11.87	71.3846	24	3	1	2	2
PNAC	Post-outbreak	Dalila	Dalila_2	Meandrina_meandrites	1	1	11.87	71.3846	24	3	1	2	2
PNAC	Post-outbreak	Dalila	Dalila_2	Montastraea_cavernosa	5	0	11.87	71.3846	24	3	1	2	2
PNAC	Post-outbreak	Dalila	Dalila_2	Siderastrea_siderea	2	2	11.87	71.3846	24	3	1	2	2
PNAC	Post-outbreak	Dalila	Dalila_3	Eusmilia_fastigiata	1	1	11.87	71.3846	24	3	1	2	2
PNAC	Post-outbreak	Dalila	Dalila_3	Meandrina_meandrites	1	1	11.87	71.3846	24	3	1	2	2
PNAC	Post-outbreak	Dalila	Dalila_3	Montastraea_cavernosa	1	0	11.87	71.3846	24	3	1	2	2
PNAC	Post-outbreak	Dalila	Dalila_3	Siderastrea_siderea	11	6	11.87	71.3846	24	3	1	2	2
PNAC	Post-outbreak	Dalila	Dalila_4	Eusmilia_fastigiata	1	1	11.87	71.3846	24	3	1	2	2
PNAC	Post-outbreak	Dalila	Dalila_4	Meandrina_meandrites	1	1	11.87	71.3846	24	3	1	2	2
PNAC	Post-outbreak	Dalila	Dalila_4	Montastraea_cavernosa	2	1	11.87	71.3846	24	3	1	2	2
PNAC	Post-outbreak	Dalila	Dalila_4	Orbicella_faveolata	1	0	11.87	71.3846	24	3	1	2	2
PNAC	Post-outbreak	Dalila	Dalila_4	Siderastrea_siderea	5	2	11.87	71.3846	24	3	1	2	2
PNAC	Post-outbreak	Dalila	Dalila_5	Dichocoenia_stokesi	1	0	11.87	71.3846	24	3	1	2	2
PNAC	Post-outbreak	Dalila	Dalila_5	Montastraea_cavernosa	1	1	11.87	71.3846	24	3	1	2	2
PNAC	Post-outbreak	Dalila	Dalila_5	Orbicella_faveolata	1	0	11.87	71.3846	24	3	1	2	2
PNAC	Post-outbreak	Dalila	Dalila_5	Pseudodiploria_strigosa	2	2	11.87	71.3846	24	3	1	2	2
PNAC	Post-outbreak	Dalila	Dalila_5	Siderastrea_siderea	2	0	11.87	71.3846	24	3	1	2	2
PNAC	Post-outbreak	Dalila	Dalila_6	Dichocoenia_stokesi	1	0	11.87	71.3846	24	3	1	2	2
PNAC	Post-outbreak	Dalila	Dalila_6	Eusmilia_fastigiata	1	1	11.87	71.3846	24	3	1	2	2
PNAC	Post-outbreak	Dalila	Dalila_6	Siderastrea_siderea	5	1	11.87	71.3846	24	3	1	2	2
PNAC	Post-outbreak	Dalila	Dalila_7	Montastraea_cavernosa	1	0	11.87	71.3846	24	3	1	2	2
PNAC	Post-outbreak	Dalila	Dalila_7	Siderastrea_siderea	2	0	11.87	71.3846	24	3	1	2	2
OTHER	Post-outbreak	Fish_Market	Fish_Market_1	Siderastrea_siderea	7	4	10.59	18.875	0	2	2	2	3
OTHER	Post-outbreak	Fish_Market	Fish_Market_2	Montastraea_cavernosa	1	0	10.59	18.875	0	2	2	2	3
OTHER	Post-outbreak	Fish_Market	Fish_Market_2	Pseudodiploria_strigosa	1	1	10.59	18.875	0	2	2	2	3
OTHER	Post-outbreak	Fish_Market	Fish_Market_2	Siderastrea_siderea	4	2	10.59	18.875	0	2	2	2	3
OTHER	Post-outbreak	Fish_Market	Fish_Market_3	Montastraea_cavernosa	1	0	10.59	18.875	0	2	2	2	3
OTHER	Post-outbreak	Fish_Market	Fish_Market_3	Pseudodiploria_strigosa	1	1	10.59	18.875	0	2	2	2	3
OTHER	Post-outbreak	Fish_Market	Fish_Market_3	Siderastrea_siderea	3	0	10.59	18.875	0	2	2	2	3
OTHER	Post-outbreak	Fish_Market	Fish_Market_4	Colpophyllia_natans	1	1	10.59	18.875	0	2	2	2	3
OTHER	Post-outbreak	Fish_Market	Fish_Market_4	Montastraea_cavernosa	1	1	10.59	18.875	0	2	2	2	3
OTHER	Post-outbreak	Fish_Market	Fish_Market_4	Orbicella_faveolata	1	1	10.59	18.875	0	2	2	2	3
OTHER	Post-outbreak	Fish_Market	Fish_Market_4	Pseudodiploria_strigosa	2	2	10.59	18.875	0	2	2	2	3
OTHER	Post-outbreak	Fish_Market	Fish_Market_4	Siderastrea_siderea	3	1	10.59	18.875	0	2	2	2	3
OTHER	Post-outbreak	Fish_Market	Fish_Market_5	Pseudodiploria_strigosa	2	2	10.59	18.875	0	2	2	2	3
OTHER	Post-outbreak	Fish_Market	Fish_Market_5	Siderastrea_siderea	5	4	10.59	18.875	0	2	2	2	3
OTHER	Post-outbreak	Fish_Market	Fish_Market_6	Montastraea_cavernosa	1	0	10.59	18.875	0	2	2	2	3
OTHER	Post-outbreak	Fish_Market	Fish_Market_6	Pseudodiploria_strigosa	1	1	10.59	18.875	0	2	2	2	3
OTHER	Post-outbreak	Fish_Market	Fish_Market_6	Siderastrea_siderea	5	0	10.59	18.875	0	2	2	2	3
OTHER	Post-outbreak	Fish_Market	Fish_Market_7	Pseudodiploria_strigosa	2	1	10.59	18.875	0	2	2	2	3
OTHER	Post-outbreak	Fish_Market	Fish_Market_7	Siderastrea_siderea	3	3	10.59	18.875	0	2	2	2	3
OTHER	Post-outbreak	Fish_Market	Fish_Market_8	Pseudodiploria_strigosa	2	2	10.59	18.875	0	2	2	2	3
OTHER	Post-outbreak	Fish_Market	Fish_Market_8	Siderastrea_siderea	8	5	10.59	18.875	0	2	2	2	3
OTHER	Post-outbreak	Fish_Market	Fish_Market_9	Pseudodiploria_strigosa	1	0	10.59	18.875	0	2	2	2	3
OTHER	Post-outbreak	Fish_Market	Fish_Market_9	Siderastrea_siderea	3	3	10.59	18.875	0	2	2	2	3
OTHER	Post-outbreak	Fish_Market	Fish_Market_10	Diploria_labyrinthiformis	1	0	10.59	18.875	0	2	2	2	3
OTHER	Post-outbreak	Fish_Market	Fish_Market_10	Pseudodiploria_strigosa	2	1	10.59	18.875	0	2	2	2	3
OTHER	Post-outbreak	Fish_Market	Fish_Market_10	Siderastrea_siderea	3	3	10.59	18.875	0	2	2	2	3
OTHER	Post-outbreak	Fish_Market	Fish_Market_11	Orbicella_faveolata	2	1	10.59	18.875	0	2	2	2	3
OTHER	Post-outbreak	Fish_Market	Fish_Market_11	Siderastrea_siderea	2	1	10.59	18.875	0	2	2	2	3
OTHER	Post-outbreak	Fish_Market	Fish_Market_12	Siderastrea_siderea	2	2	10.59	18.875	0	2	2	2	3
OTHER	Post-outbreak	Fish_Market	Fish_Market_13	Meandrina_meandrites	1	1	10.59	18.875	0	2	2	2	3
OTHER	Post-outbreak	Fish_Market	Fish_Market_13	Orbicella_annularis	1	0	10.59	18.875	0	2	2	2	3
OTHER	Post-outbreak	Fish_Market	Fish_Market_13	Pseudodiploria_strigosa	1	1	10.59	18.875	0	2	2	2	3
OTHER	Post-outbreak	Fish_Market	Fish_Market_13	Siderastrea_siderea	3	2	10.59	18.875	0	2	2	2	3
OTHER	Post-outbreak	Fish_Market	Fish_Market_14	Montastraea_cavernosa	1	0	10.59	18.875	0	2	2	2	3
OTHER	Post-outbreak	Fish_Market	Fish_Market_14	Orbicella_faveolata	1	0	10.59	18.875	0	2	2	2	3
OTHER	Post-outbreak	Fish_Market	Fish_Market_14	Pseudodiploria_strigosa	2	2	10.59	18.875	0	2	2	2	3
OTHER	Post-outbreak	Fish_Market	Fish_Market_14	Siderastrea_siderea	8	7	10.59	18.875	0	2	2	2	3
OTHER	Post-outbreak	Fish_Market	Fish_Market_15	Montastraea_cavernosa	3	3	10.59	18.875	0	2	2	2	3
OTHER	Post-outbreak	Fish_Market	Fish_Market_15	Pseudodiploria_strigosa	4	4	10.59	18.875	0	2	2	2	3
OTHER	Post-outbreak	Fish_Market	Fish_Market_15	Siderastrea_siderea	4	4	10.59	18.875	0	2	2	2	3
OTHER	Post-outbreak	Fish_Market	Fish_Market_16	Diploria_labyrinthiformis	1	1	10.59	18.875	0	2	2	2	3
OTHER	Post-outbreak	Fish_Market	Fish_Market_16	Pseudodiploria_strigosa	3	3	10.59	18.875	0	2	2	2	3
OTHER	Post-outbreak	Fish_Market	Fish_Market_16	Siderastrea_siderea	5	3	10.59	18.875	0	2	2	2	3
APFFIC	Post-outbreak	Hanan	Hanan_1	Montastraea_cavernosa	3	0	8.78	68.6667	8	2	2	2	2
APFFIC	Post-outbreak	Hanan	Hanan_1	Pseudodiploria_strigosa	1	0	8.78	68.6667	8	2	2	2	2
APFFIC	Post-outbreak	Hanan	Hanan_2	Montastraea_cavernosa	3	0	8.78	68.6667	8	2	2	2	2
APFFIC	Post-outbreak	Hanan	Hanan_2	Pseudodiploria_strigosa	1	0	8.78	68.6667	8	2	2	2	2
APFFIC	Post-outbreak	Hanan	Hanan_2	Siderastrea_siderea	4	1	8.78	68.6667	8	2	2	2	2
APFFIC	Post-outbreak	Hanan	Hanan_3	Montastraea_cavernosa	1	1	8.78	68.6667	8	2	2	2	2
APFFIC	Post-outbreak	Hanan	Hanan_5	Orbicella_faveolata	2	0	8.78	68.6667	8	2	2	2	2
APFFIC	Post-outbreak	Hanan	Hanan_5	Pseudodiploria_strigosa	2	2	8.78	68.6667	8	2	2	2	2
APFFIC	Post-outbreak	Hanan	Hanan_5	Siderastrea_siderea	3	1	8.78	68.6667	8	2	2	2	2
APFFIC	Post-outbreak	Hanan	Hanan_6	Montastraea_cavernosa	2	2	8.78	68.6667	8	2	2	2	2
APFFIC	Post-outbreak	Hanan	Hanan_6	Orbicella_faveolata	2	0	8.78	68.6667	8	2	2	2	2
APFFIC	Post-outbreak	Hanan	Hanan_6	Pseudodiploria_strigosa	1	1	8.78	68.6667	8	2	2	2	2
APFFIC	Post-outbreak	Hanan	Hanan_6	Siderastrea_siderea	8	5	8.78	68.6667	8	2	2	2	2
APFFIC	Post-outbreak	Hanan	Hanan_7	Montastraea_cavernosa	2	0	8.78	68.6667	8	2	2	2	2
APFFIC	Post-outbreak	Hanan	Hanan_7	Pseudodiploria_strigosa	1	1	8.78	68.6667	8	2	2	2	2
APFFIC	Post-outbreak	Hanan_II	Hanan_II_1	Dichocoenia_stokesi	1	0	14	33	8	3	2	2	2
APFFIC	Post-outbreak	Hanan_II	Hanan_II_1	Montastraea_cavernosa	6	3	14	33	8	3	2	2	2
APFFIC	Post-outbreak	Hanan_II	Hanan_II_1	Pseudodiploria_strigosa	1	0	14	33	8	3	2	2	2
APFFIC	Post-outbreak	Hanan_II	Hanan_II_1	Siderastrea_siderea	6	3	14	33	8	3	2	2	2
APFFIC	Post-outbreak	Hanan_II	Hanan_II_2	Montastraea_cavernosa	2	0	14	33	8	3	2	2	2
APFFIC	Post-outbreak	Hanan_II	Hanan_II_2	Pseudodiploria_strigosa	2	0	14	33	8	3	2	2	2
APFFIC	Post-outbreak	Hanan_II	Hanan_II_2	Siderastrea_siderea	3	2	14	33	8	3	2	2	2
APFFIC	Post-outbreak	Hanan_II	Hanan_II_3	Montastraea_cavernosa	1	0	14	33	8	3	2	2	2
APFFIC	Post-outbreak	Hanan_II	Hanan_II_3	Pseudodiploria_strigosa	2	0	14	33	8	3	2	2	2
APFFIC	Post-outbreak	Hanan_II	Hanan_II_4	Montastraea_cavernosa	1	0	14	33	8	3	2	2	2
APFFIC	Post-outbreak	Hanan_II	Hanan_II_4	Pseudodiploria_strigosa	1	0	14	33	8	3	2	2	2
APFFIC	Post-outbreak	Hanan_II	Hanan_II_4	Siderastrea_siderea	2	0	14	33	8	3	2	2	2
APFFIC	Post-outbreak	Hanan_II	Hanan_II_5	Montastraea_cavernosa	5	0	14	33	8	3	2	2	2
APFFIC	Post-outbreak	Hanan_II	Hanan_II_5	Pseudodiploria_strigosa	1	0	14	33	8	3	2	2	2
APFFIC	Post-outbreak	Hanan_II	Hanan_II_6	Meandrina_meandrites	1	0	14	33	8	3	2	2	2
APFFIC	Post-outbreak	Hanan_II	Hanan_II_6	Montastraea_cavernosa	5	3	14	33	8	3	2	2	2
APFFIC	Post-outbreak	Hanan_II	Hanan_II_6	Pseudodiploria_strigosa	1	1	14	33	8	3	2	2	2
APFFIC	Post-outbreak	Hanan_II	Hanan_II_6	Siderastrea_siderea	9	4	14	33	8	3	2	2	2
APFFIC	Post-outbreak	Hanan_II	Hanan_II_7	Montastraea_cavernosa	8	7	14	33	8	3	2	2	2
APFFIC	Post-outbreak	Hanan_II	Hanan_II_7	Orbicella_faveolata	1	1	14	33	8	3	2	2	2
APFFIC	Post-outbreak	Hanan_II	Hanan_II_7	Pseudodiploria_strigosa	1	1	14	33	8	3	2	2	2
APFFIC	Post-outbreak	Hanan_II	Hanan_II_7	Siderastrea_siderea	5	3	14	33	8	3	2	2	2
PNIC	Post-outbreak	Ixlache	Ixlache_1	Pseudodiploria_clivosa	1	0	2.35	35.0833	22	2	2	1	2
PNIC	Post-outbreak	Ixlache	Ixlache_1	Pseudodiploria_strigosa	3	2	2.35	35.0833	22	2	2	1	2
PNIC	Post-outbreak	Ixlache	Ixlache_2	Pseudodiploria_strigosa	1	0	2.35	35.0833	22	2	2	1	2
PNIC	Post-outbreak	Ixlache	Ixlache_2	Siderastrea_siderea	3	1	2.35	35.0833	22	2	2	1	2
PNIC	Post-outbreak	Ixlache	Ixlache_3	Colpophyllia_natans	1	1	2.35	35.0833	22	2	2	1	2
PNIC	Post-outbreak	Ixlache	Ixlache_3	Orbicella_faveolata	1	0	2.35	35.0833	22	2	2	1	2
PNIC	Post-outbreak	Ixlache	Ixlache_3	Pseudodiploria_clivosa	1	1	2.35	35.0833	22	2	2	1	2
PNIC	Post-outbreak	Ixlache	Ixlache_3	Pseudodiploria_strigosa	7	4	2.35	35.0833	22	2	2	1	2
PNIC	Post-outbreak	Ixlache	Ixlache_4	Montastraea_cavernosa	1	1	2.35	35.0833	22	2	2	1	2
PNIC	Post-outbreak	Ixlache	Ixlache_6	Pseudodiploria_clivosa	1	1	2.35	35.0833	22	2	2	1	2
PNIC	Post-outbreak	Ixlache	Ixlache_6	Pseudodiploria_strigosa	1	0	2.35	35.0833	22	2	2	1	2
PNIC	Post-outbreak	Ixlache	Ixlache_6	Siderastrea_siderea	1	1	2.35	35.0833	22	2	2	1	2
PNIC	Post-outbreak	Ixlache	Ixlache_7	Pseudodiploria_clivosa	1	1	2.35	35.0833	22	2	2	1	2
PNIC	Post-outbreak	Ixlache	Ixlache_7	Pseudodiploria_strigosa	2	1	2.35	35.0833	22	2	2	1	2
PNIC	Post-outbreak	Ixlache	Ixlache_8	Pseudodiploria_strigosa	1	0	2.35	35.0833	22	2	2	1	2
PNIC	Post-outbreak	Ixlache	Ixlache_10	Pseudodiploria_strigosa	5	1	2.35	35.0833	22	2	2	1	2
PNIC	Post-outbreak	Ixlache	Ixlache_12	Pseudodiploria_strigosa	2	2	2.35	35.0833	22	2	2	1	2
PNAPM	Post-outbreak	Jardines	Jardines_1	Meandrina_meandrites	1	1	2.11	25.375	22	2	2	1	3
PNAPM	Post-outbreak	Jardines	Jardines_1	Montastraea_cavernosa	2	0	2.11	25.375	22	2	2	1	3
PNAPM	Post-outbreak	Jardines	Jardines_1	Orbicella_annularis	4	1	2.11	25.375	22	2	2	1	3
PNAPM	Post-outbreak	Jardines	Jardines_1	Pseudodiploria_strigosa	2	2	2.11	25.375	22	2	2	1	3
PNAPM	Post-outbreak	Jardines	Jardines_1	Siderastrea_siderea	2	2	2.11	25.375	22	2	2	1	3
PNAPM	Post-outbreak	Jardines	Jardines_2	Diploria_labyrinthiformis	2	1	2.11	25.375	22	2	2	1	3
PNAPM	Post-outbreak	Jardines	Jardines_2	Montastraea_cavernosa	1	0	2.11	25.375	22	2	2	1	3
PNAPM	Post-outbreak	Jardines	Jardines_2	Orbicella_annularis	6	0	2.11	25.375	22	2	2	1	3
PNAPM	Post-outbreak	Jardines	Jardines_2	Orbicella_faveolata	3	1	2.11	25.375	22	2	2	1	3
PNAPM	Post-outbreak	Jardines	Jardines_2	Siderastrea_siderea	9	2	2.11	25.375	22	2	2	1	3
PNAPM	Post-outbreak	Jardines	Jardines_3	Montastraea_cavernosa	1	0	2.11	25.375	22	2	2	1	3
PNAPM	Post-outbreak	Jardines	Jardines_3	Orbicella_faveolata	5	0	2.11	25.375	22	2	2	1	3
PNAPM	Post-outbreak	Jardines	Jardines_3	Siderastrea_siderea	3	0	2.11	25.375	22	2	2	1	3
PNAPM	Post-outbreak	Jardines	Jardines_4	Montastraea_cavernosa	1	0	2.11	25.375	22	2	2	1	3
PNAPM	Post-outbreak	Jardines	Jardines_4	Orbicella_faveolata	3	2	2.11	25.375	22	2	2	1	3
PNAPM	Post-outbreak	Jardines	Jardines_4	Pseudodiploria_strigosa	1	0	2.11	25.375	22	2	2	1	3
PNAPM	Post-outbreak	Jardines	Jardines_4	Siderastrea_siderea	6	0	2.11	25.375	22	2	2	1	3
PNAPM	Post-outbreak	Jardines	Jardines_5	Montastraea_cavernosa	1	0	2.11	25.375	22	2	2	1	3
PNAPM	Post-outbreak	Jardines	Jardines_5	Orbicella_annularis	1	0	2.11	25.375	22	2	2	1	3
PNAPM	Post-outbreak	Jardines	Jardines_5	Orbicella_faveolata	1	0	2.11	25.375	22	2	2	1	3
PNAPM	Post-outbreak	Jardines	Jardines_5	Pseudodiploria_strigosa	1	1	2.11	25.375	22	2	2	1	3
PNAPM	Post-outbreak	Jardines	Jardines_5	Siderastrea_siderea	2	0	2.11	25.375	22	2	2	1	3
PNAPM	Post-outbreak	Jardines	Jardines_6	Orbicella_faveolata	1	1	2.11	25.375	22	2	2	1	3
PNAPM	Post-outbreak	Jardines	Jardines_6	Pseudodiploria_strigosa	1	0	2.11	25.375	22	2	2	1	3
PNAPM	Post-outbreak	Jardines	Jardines_6	Siderastrea_siderea	2	1	2.11	25.375	22	2	2	1	3
PNAPM	Post-outbreak	Jardines	Jardines_7	Pseudodiploria_strigosa	1	1	2.11	25.375	22	2	2	1	3
PNAPM	Post-outbreak	Jardines	Jardines_7	Siderastrea_siderea	8	3	2.11	25.375	22	2	2	1	3
PNAPM	Post-outbreak	Jardines	Jardines_8	Montastraea_cavernosa	1	0	2.11	25.375	22	2	2	1	3
PNAPM	Post-outbreak	Jardines	Jardines_8	Orbicella_annularis	2	0	2.11	25.375	22	2	2	1	3
PNAPM	Post-outbreak	Jardines	Jardines_8	Pseudodiploria_strigosa	7	3	2.11	25.375	22	2	2	1	3
PNAPM	Post-outbreak	Jardines	Jardines_8	Siderastrea_siderea	9	5	2.11	25.375	22	2	2	1	3
PNAPM	Post-outbreak	LA_BOCANA	LA_BOCANA_1	Montastraea_cavernosa	2	0	4.14	15.8333	22	2	2	1	3
PNAPM	Post-outbreak	LA_BOCANA	LA_BOCANA_1	Orbicella_faveolata	2	0	4.14	15.8333	22	2	2	1	3
PNAPM	Post-outbreak	LA_BOCANA	LA_BOCANA_1	Pseudodiploria_strigosa	2	0	4.14	15.8333	22	2	2	1	3
PNAPM	Post-outbreak	LA_BOCANA	LA_BOCANA_1	Siderastrea_siderea	1	0	4.14	15.8333	22	2	2	1	3
PNAPM	Post-outbreak	LA_BOCANA	LA_BOCANA_2	Montastraea_cavernosa	4	0	4.14	15.8333	22	2	2	1	3
PNAPM	Post-outbreak	LA_BOCANA	LA_BOCANA_2	Orbicella_faveolata	4	0	4.14	15.8333	22	2	2	1	3
PNAPM	Post-outbreak	LA_BOCANA	LA_BOCANA_2	Pseudodiploria_strigosa	5	1	4.14	15.8333	22	2	2	1	3
PNAPM	Post-outbreak	LA_BOCANA	LA_BOCANA_2	Siderastrea_siderea	1	0	4.14	15.8333	22	2	2	1	3
PNAPM	Post-outbreak	LA_BOCANA	LA_BOCANA_3	Siderastrea_siderea	1	0	4.14	15.8333	22	2	2	1	3
PNAPM	Post-outbreak	LA_BOCANA	LA_BOCANA_4	Montastraea_cavernosa	3	0	4.14	15.8333	22	2	2	1	3
PNAPM	Post-outbreak	LA_BOCANA	LA_BOCANA_4	Orbicella_faveolata	1	0	4.14	15.8333	22	2	2	1	3
PNAPM	Post-outbreak	LA_BOCANA	LA_BOCANA_4	Pseudodiploria_strigosa	3	0	4.14	15.8333	22	2	2	1	3
PNAPM	Post-outbreak	LA_BOCANA	LA_BOCANA_4	Siderastrea_siderea	7	1	4.14	15.8333	22	2	2	1	3
PNAPM	Post-outbreak	LA_BOCANA	LA_BOCANA_5	Montastraea_cavernosa	2	0	4.14	15.8333	22	2	2	1	3
PNAPM	Post-outbreak	LA_BOCANA	LA_BOCANA_5	Orbicella_faveolata	2	0	4.14	15.8333	22	2	2	1	3
PNAPM	Post-outbreak	LA_BOCANA	LA_BOCANA_5	Pseudodiploria_strigosa	1	0	4.14	15.8333	22	2	2	1	3
PNAPM	Post-outbreak	LA_BOCANA	LA_BOCANA_5	Siderastrea_siderea	10	2	4.14	15.8333	22	2	2	1	3
PNAPM	Post-outbreak	LA_BOCANA	LA_BOCANA_6	Montastraea_cavernosa	1	0	4.14	15.8333	22	2	2	1	3
PNAPM	Post-outbreak	LA_BOCANA	LA_BOCANA_6	Orbicella_faveolata	1	0	4.14	15.8333	22	2	2	1	3
PNAPM	Post-outbreak	LA_BOCANA	LA_BOCANA_6	Siderastrea_siderea	2	1	4.14	15.8333	22	2	2	1	3
PNAPM	Post-outbreak	LA_BOCANA	LA_BOCANA_7	Orbicella_annularis	1	0	4.14	15.8333	22	2	2	1	3
PNAPM	Post-outbreak	LA_BOCANA	LA_BOCANA_7	Orbicella_faveolata	2	0	4.14	15.8333	22	2	2	1	3
PNAPM	Post-outbreak	LA_BOCANA	LA_BOCANA_7	Pseudodiploria_strigosa	1	0	4.14	15.8333	22	2	2	1	3
PNAPM	Post-outbreak	LA_BOCANA	LA_BOCANA_7	Siderastrea_siderea	4	0	4.14	15.8333	22	2	2	1	3
PNAPM	Post-outbreak	LA_BOCANA	LA_BOCANA_8	Siderastrea_siderea	1	1	4.14	15.8333	22	2	2	1	3
PNAPM	Post-outbreak	LA_BOCANA	LA_BOCANA_9	Eusmilia_fastigiata	1	0	4.14	15.8333	22	2	2	1	3
PNAPM	Post-outbreak	LA_BOCANA	LA_BOCANA_9	Meandrina_meandrites	1	1	4.14	15.8333	22	2	2	1	3
PNAPM	Post-outbreak	LA_BOCANA	LA_BOCANA_9	Orbicella_annularis	3	0	4.14	15.8333	22	2	2	1	3
PNAPM	Post-outbreak	LA_BOCANA	LA_BOCANA_9	Orbicella_faveolata	4	0	4.14	15.8333	22	2	2	1	3
PNAPM	Post-outbreak	LA_BOCANA	LA_BOCANA_9	Pseudodiploria_strigosa	1	0	4.14	15.8333	22	2	2	1	3
PNAPM	Post-outbreak	LA_BOCANA	LA_BOCANA_9	Siderastrea_siderea	1	0	4.14	15.8333	22	2	2	1	3
PNAPM	Post-outbreak	LA_BOCANA	LA_BOCANA_10	Colpophyllia_natans	2	0	4.14	15.8333	22	2	2	1	3
PNAPM	Post-outbreak	LA_BOCANA	LA_BOCANA_10	Siderastrea_siderea	1	0	4.14	15.8333	22	2	2	1	3
PNAPM	Post-outbreak	LA_BOCANA	LA_BOCANA_11	Siderastrea_siderea	3	1	4.14	15.8333	22	2	2	1	3
PNAPM	Post-outbreak	LA_BOCANA	LA_BOCANA_12	Colpophyllia_natans	2	1	4.14	15.8333	22	2	2	1	3
PNAPM	Post-outbreak	LA_BOCANA	LA_BOCANA_12	Diploria_labyrinthiformis	1	0	4.14	15.8333	22	2	2	1	3
PNAPM	Post-outbreak	LA_BOCANA	LA_BOCANA_12	Montastraea_cavernosa	4	0	4.14	15.8333	22	2	2	1	3
PNAPM	Post-outbreak	LA_BOCANA	LA_BOCANA_12	Pseudodiploria_strigosa	2	0	4.14	15.8333	22	2	2	1	3
PNAPM	Post-outbreak	LA_BOCANA	LA_BOCANA_12	Siderastrea_siderea	4	1	4.14	15.8333	22	2	2	1	3
PNAPM	Post-outbreak	LA_BOCANA	LA_BOCANA_13	Meandrina_meandrites	1	1	4.14	15.8333	22	2	2	1	3
PNAPM	Post-outbreak	LA_BOCANA	LA_BOCANA_13	Montastraea_cavernosa	3	0	4.14	15.8333	22	2	2	1	3
PNAPM	Post-outbreak	LA_BOCANA	LA_BOCANA_13	Orbicella_faveolata	2	0	4.14	15.8333	22	2	2	1	3
PNAPM	Post-outbreak	LA_BOCANA	LA_BOCANA_13	Pseudodiploria_strigosa	1	0	4.14	15.8333	22	2	2	1	3
PNAPM	Post-outbreak	LA_BOCANA	LA_BOCANA_14	Colpophyllia_natans	2	0	4.14	15.8333	22	2	2	1	3
PNAPM	Post-outbreak	LA_BOCANA	LA_BOCANA_14	Orbicella_faveolata	4	0	4.14	15.8333	22	2	2	1	3
PNAPM	Post-outbreak	LA_BOCANA	LA_BOCANA_14	Pseudodiploria_strigosa	1	1	4.14	15.8333	22	2	2	1	3
PNAPM	Post-outbreak	LA_BOCANA	LA_BOCANA_14	Siderastrea_siderea	2	0	4.14	15.8333	22	2	2	1	3
PNAPM	Post-outbreak	La_Pared	La_Pared_1	Montastraea_cavernosa	1	1	3.71	23.3708	22	2	2	1	3
PNAPM	Post-outbreak	La_Pared	La_Pared_1	Orbicella_faveolata	3	0	3.71	23.3708	22	2	2	1	3
PNAPM	Post-outbreak	La_Pared	La_Pared_1	Pseudodiploria_strigosa	1	1	3.71	23.3708	22	2	2	1	3
PNAPM	Post-outbreak	La_Pared	La_Pared_1	Siderastrea_siderea	3	0	3.71	23.3708	22	2	2	1	3
PNAPM	Post-outbreak	La_Pared	La_Pared_2	Montastraea_cavernosa	1	0	3.71	23.3708	22	2	2	1	3
PNAPM	Post-outbreak	La_Pared	La_Pared_2	Orbicella_annularis	2	0	3.71	23.3708	22	2	2	1	3
PNAPM	Post-outbreak	La_Pared	La_Pared_2	Orbicella_faveolata	4	0	3.71	23.3708	22	2	2	1	3
PNAPM	Post-outbreak	La_Pared	La_Pared_3	Orbicella_annularis	2	0	3.71	23.3708	22	2	2	1	3
PNAPM	Post-outbreak	La_Pared	La_Pared_3	Orbicella_faveolata	1	0	3.71	23.3708	22	2	2	1	3
PNAPM	Post-outbreak	La_Pared	La_Pared_3	Pseudodiploria_strigosa	1	0	3.71	23.3708	22	2	2	1	3
PNAPM	Post-outbreak	La_Pared	La_Pared_3	Siderastrea_siderea	3	1	3.71	23.3708	22	2	2	1	3
PNAPM	Post-outbreak	La_Pared	La_Pared_4	Montastraea_cavernosa	2	0	3.71	23.3708	22	2	2	1	3
PNAPM	Post-outbreak	La_Pared	La_Pared_4	Pseudodiploria_strigosa	2	2	3.71	23.3708	22	2	2	1	3
PNAPM	Post-outbreak	La_Pared	La_Pared_4	Siderastrea_siderea	3	2	3.71	23.3708	22	2	2	1	3
PNAPM	Post-outbreak	La_Pared	La_Pared_5	Montastraea_cavernosa	1	0	3.71	23.3708	22	2	2	1	3
PNAPM	Post-outbreak	La_Pared	La_Pared_5	Orbicella_annularis	1	0	3.71	23.3708	22	2	2	1	3
PNAPM	Post-outbreak	La_Pared	La_Pared_5	Pseudodiploria_strigosa	1	1	3.71	23.3708	22	2	2	1	3
PNAPM	Post-outbreak	La_Pared	La_Pared_5	Siderastrea_siderea	1	1	3.71	23.3708	22	2	2	1	3
PNAPM	Post-outbreak	La_Pared	La_Pared_6	Montastraea_cavernosa	4	1	3.71	23.3708	22	2	2	1	3
PNAPM	Post-outbreak	La_Pared	La_Pared_6	Orbicella_annularis	1	0	3.71	23.3708	22	2	2	1	3
PNAPM	Post-outbreak	La_Pared	La_Pared_6	Orbicella_faveolata	1	0	3.71	23.3708	22	2	2	1	3
PNAPM	Post-outbreak	La_Pared	La_Pared_6	Pseudodiploria_strigosa	3	3	3.71	23.3708	22	2	2	1	3
PNAPM	Post-outbreak	La_Pared	La_Pared_6	Siderastrea_siderea	1	0	3.71	23.3708	22	2	2	1	3
PNAPM	Post-outbreak	La_Pared	La_Pared_7	Montastraea_cavernosa	1	0	3.71	23.3708	22	2	2	1	3
PNAPM	Post-outbreak	La_Pared	La_Pared_7	Orbicella_annularis	3	0	3.71	23.3708	22	2	2	1	3
PNAPM	Post-outbreak	La_Pared	La_Pared_7	Orbicella_faveolata	5	0	3.71	23.3708	22	2	2	1	3
PNAPM	Post-outbreak	La_Pared	La_Pared_7	Pseudodiploria_strigosa	1	1	3.71	23.3708	22	2	2	1	3
PNAPM	Post-outbreak	La_Pared	La_Pared_7	Siderastrea_siderea	2	0	3.71	23.3708	22	2	2	1	3
PNAPM	Post-outbreak	La_Pared	La_Pared_8	Orbicella_annularis	1	0	3.71	23.3708	22	2	2	1	3
PNAPM	Post-outbreak	La_Pared	La_Pared_8	Orbicella_faveolata	1	0	3.71	23.3708	22	2	2	1	3
PNAPM	Post-outbreak	La_Pared	La_Pared_8	Pseudodiploria_strigosa	4	4	3.71	23.3708	22	2	2	1	3
PNAPM	Post-outbreak	La_Pared	La_Pared_9	Orbicella_annularis	1	0	3.71	23.3708	22	2	2	1	3
PNAX	Post-outbreak	La_Poza	La_Poza_1	Montastraea_cavernosa	9	4	9.47	39.1935	20	4	2	2	3
PNAX	Post-outbreak	La_Poza	La_Poza_1	Orbicella_faveolata	15	6	9.47	39.1935	20	4	2	2	3
PNAX	Post-outbreak	La_Poza	La_Poza_1	Siderastrea_siderea	4	2	9.47	39.1935	20	4	2	2	3
PNAX	Post-outbreak	La_Poza	La_Poza_2	Colpophyllia_natans	1	1	9.47	39.1935	20	4	2	2	3
PNAX	Post-outbreak	La_Poza	La_Poza_2	Dendrogyra_cylindrus	1	1	9.47	39.1935	20	4	2	2	3
PNAX	Post-outbreak	La_Poza	La_Poza_2	Orbicella_annularis	2	0	9.47	39.1935	20	4	2	2	3
PNAX	Post-outbreak	La_Poza	La_Poza_2	Orbicella_faveolata	5	3	9.47	39.1935	20	4	2	2	3
[truncated: 611 more rows]
